# Supplementary material for: Limited variation in microbial communities across populations of Macrosteles leafhoppers (Hemiptera: Cicadellidae)
Source: Environ Microbiol Rep. 2024 Jun 10;16(3):e13279. doi: 10.1111/1758-2229.13279 (PMC11163331; doi:10.1111/1758-2229.13279)
Supplement: Supplementary file 2 — Table S1. Supplementary tables. [file EMI4-16-e13279-s001.xlsx]

## Sheet: S1 Populations sampled
Table S1. The Macrosteles populations/communities sampled for this study
Genus	Morphology species ID	COI species ID	Country	Location	Latitude	Longitude	Date sampled	Females	Males	Sex not assessed	Total	Retained for analyses
Macrosteles	laevis	laevis	Poland	Kampus UJ	50.032170	19.905370	2019	x	x	21	21	19
Macrosteles	laevis	laevis	Poland	G. Opawskie	50.2831436	17.3759485	2016	3	5	x	8	8
Macrosteles	laevis	laevis	Poland	Kobelniki	52.906481	18.160209	22/08/2015	0	2	x	2	2
Macrosteles	maculosus	maculosus	Poland	G. Opawskie	50.266576	17.3510893	04/09/2016	3	1	x	4	3
Macrosteles	cristatus	cristatus	Poland	G. Opawskie	50.2789701	17.4879169	26/08/2016	5	1	x	6	6
Macrosteles	sexnotatus	sexnotatus/laevis	Poland	G. Opawskie	50.2797294	17.3438157	04/08/2016	6	0	x	6	6
Macrosteles	cristatus	cristatus/viridigreseus	Poland	G. Opawskie	50.2847839	17.4495935	03/09/2016	0	2	x	2	2
Macrosteles	sp.	laevis/cristatus/sexnotatus	Sweden	Unknown	N/A	N/A	Unknown	26	12	x	38	2
Macrosteles	sp.	sexnotatus	Sweden	Trollhättan	N/A	N/A	25/08/2019	1	0	x	1	1
Macrosteles	laevis	laevis	Poland	Sośnicowice	50.2669444	18.55194	24/05/2018	x	x	20	20	20
Macrosteles	laevis	laevis	Poland	Szczecinek	53.7327778	16.683888	Spring 2018	x	x	6	6	6
Macrosteles	laevis	laevis	Poland	Sośnicowice	50.2669444	18.55194	15/09/2017	x	x	20	20	19
Macrosteles	laevis	laevis	Poland	Szczecinek	53.7327778	16.683888	18/09/2017	x	x	20	20	20
Macrosteles	laevis	laevis	Poland	Sośnicowice	50.2669444	18.55194	06/07/2016	x	x	20	20	20
Macrosteles	laevis	laevis/frontalis	Poland	Szczecinek	53.7327778	16.683888	04/07/2016	x	x	20	20	20
Macrosteles	laevis	laevis	Poland	Sośnicowice	50.2669444	18.55194	21/09/2015	x	x	20	20	20
Macrosteles	laevis	laevis	Poland	Szczecinek	53.7327778	16.683888	15/09/2015	x	x	20	20	20
Macrosteles	laevis	laevis	Poland	Szczecinek	53.7327778	16.683888	summer 2018	x	x	7	7	7
Macrosteles	laevis	laevis	Poland	Sośnicowice	50.2669444	18.55194	17/07/2018	x	x	7	6	6
Macrosteles	viridigreseus	viridigreseus	England	Oxford	51.753738	-1.26346	14/07/2020	9	3	x	12	3
Macrosteles	quadrilineatus	quadrilineatus	England	JIC Insectary	52.622896	-1.221595	01/07/2020	10	10	x	20	19
Macrosteles	sp.	laevis/cristatus	Poland	Częstochowa	50.81270781	19.10834438	05/07/2020	10	10	x	20	15
Macrosteles	sp.	laevis	Poland	Katowice	50.21842138	19.02297824	05/07/2020	10	2	x	12	9
Macrosteles	sp.	laevis	Poland	Miechówka	50.42743551	19.7560232	07/07/2020	10	10	x	20	14
Macrosteles	sp.	laevis	Poland	Sośnicowice	50.27090241	18.52964764	05/07/2020	10	10	x	20	19
Macrosteles	sp.	laevis	Poland	Kampus UJ	50.032170	19.905370	01/07/2020	10	10	x	20	20
											371	306

## Sheet: S2 Sample information
Table S2. Sample information
													Reads_initial			Reads_unfiltered			Reads_filtered
Sample name	Genus	Morphology species ID	COI species ID	Country	Location	Date sampled	Provider	Tissue used	Sex	Extraction method	Used in analysis	Genbank_accession_nr	COI	V4	V1V2	COI	V4	V1V2	COI	V4	V1V2
BTA1	Macrosteles	laevis	laevis	Poland	Kampus UJ	2019	Anna Michalik	Abdomen	U	DNeasy Blood and Tissue kit	Yes	SRR27050739	1754	7670		1700	7605		N/A	6847
BTA2	Macrosteles	laevis	laevis	Poland	Kampus UJ	2019	Anna Michalik	Abdomen	U	DNeasy Blood and Tissue kit	Yes	SRR27050738	834	3081		818	3060		N/A
BTA3	Macrosteles	laevis	laevis	Poland	Kampus UJ	2019	Anna Michalik	Abdomen	U	DNeasy Blood and Tissue kit	No	SRR27050737	2312	10228		2267	10154		N/A	9393
BTW1	Macrosteles	laevis	laevis	Poland	Kampus UJ	2019	Anna Michalik	Whole body	U	DNeasy Blood and Tissue kit	Yes	SRR27050736	12298	24743		12188	24580		N/A	23422
BTW2	Macrosteles	laevis	laevis	Poland	Kampus UJ	2019	Anna Michalik	Whole body	U	DNeasy Blood and Tissue kit	Yes	SRR27050735	7372	8996		7293	8934		N/A	7357
BTW3	Macrosteles	laevis	laevis	Poland	Kampus UJ	2019	Anna Michalik	Whole body	U	DNeasy Blood and Tissue kit	No	SRR27050734	8893	16261		8803	16138		N/A
BTW4	Macrosteles	laevis	laevis	Poland	Kampus UJ	2019	Anna Michalik	Whole body	U	DNeasy Blood and Tissue kit	Yes	SRR27050733	6205	20551		6124	20394		N/A	18202
CZF1	Macrosteles	sp.	laevis	Poland	Częstochowa	05/07/2020	Piotr Łukasik	Whole body	F	Custom protocol	Yes	SRR27050791	304	37040	2568	299	36850	2485	N/A	36825	2472
CZF10	Macrosteles	sp.	laevis	Poland	Częstochowa	05/07/2020	Piotr Łukasik	Whole body	F	Custom protocol	No	N/A	93	14921	3349	93	14710	3242	N/A	14689	3225
CZF2	Macrosteles	sp.	laevis	Poland	Częstochowa	05/07/2020	Piotr Łukasik	Whole body	F	Custom protocol	Yes	SRR27050790	115	19871	3820	114	19612	3707	N/A	19473	3707
CZF3	Macrosteles	sp.	laevis	Poland	Częstochowa	05/07/2020	Piotr Łukasik	Whole body	F	Custom protocol	Yes	SRR27050660	321	28047	2120	314	27848	2063	N/A	27832	2057
CZF4	Macrosteles	sp.	laevis	Poland	Częstochowa	05/07/2020	Piotr Łukasik	Whole body	F	Custom protocol	Yes	SRR27050659	293	18409	1407	291	18264	1357	N/A	18237	1340
CZF5	Macrosteles	sp.	laevis	Poland	Częstochowa	05/07/2020	Piotr Łukasik	Whole body	F	Custom protocol	No	N/A	80	19260	4301	80	18957	4160	N/A	18815	4158
CZF6	Macrosteles	sp.	laevis	Poland	Częstochowa	05/07/2020	Piotr Łukasik	Whole body	F	Custom protocol	No	N/A	80	15215	4105	78	15032	3951	N/A	15030	3951
CZF7	Macrosteles	sp.	laevis	Poland	Częstochowa	05/07/2020	Piotr Łukasik	Whole body	F	Custom protocol	Yes	SRR27050658	201	23115	3174	199	22881	3065	N/A	22795	3044
CZF8	Macrosteles	sp.	laevis	Poland	Częstochowa	05/07/2020	Piotr Łukasik	Whole body	F	Custom protocol	No	N/A	99	19834	4236	96	19626	4122	N/A	19397	4120
CZF9	Macrosteles	sp.	laevis	Poland	Częstochowa	05/07/2020	Piotr Łukasik	Whole body	F	Custom protocol	No	N/A	43	26084	6344	40	25758	6141	N/A	25244	6130
CZM1	Macrosteles	sp.	laevis	Poland	Częstochowa	05/07/2020	Piotr Łukasik	Whole body	M	Custom protocol	Yes	SRR27050656	241	27184	4018	236	26923	3895	N/A	26878	3869
CZM10	Macrosteles	sp.	laevis	Poland	Częstochowa	05/07/2020	Piotr Łukasik	Whole body	M	Custom protocol	Yes	SRR27050657	626	30821	3713	615	30557	3586	N/A	30454	3564
CZM2	Macrosteles	sp.	laevis	Poland	Częstochowa	05/07/2020	Piotr Łukasik	Whole body	M	Custom protocol	Yes	SRR27050655	226	13527	1675	226	13397	1568	N/A	13350	1561
CZM3	Macrosteles	sp.	cristatus	Poland	Częstochowa	05/07/2020	Piotr Łukasik	Whole body	M	Custom protocol	Yes	SRR27050654	159	18020	5595	157	17320	5424	N/A	17184	5341
CZM4	Macrosteles	sp.	laevis	Poland	Częstochowa	05/07/2020	Piotr Łukasik	Whole body	M	Custom protocol	Yes	SRR27050653	1260	14889	439	1240	14793	367	N/A	14662	335
CZM5	Macrosteles	sp.	laevis	Poland	Częstochowa	05/07/2020	Piotr Łukasik	Whole body	M	Custom protocol	Yes	SRR27050652	1005	29247	4338	993	28985	4187	N/A	28742	4165
CZM6	Macrosteles	sp.	laevis	Poland	Częstochowa	05/07/2020	Piotr Łukasik	Whole body	M	Custom protocol	Yes	SRR27050651	872	35980	3198	862	35728	3112	N/A	35666	3096
CZM7	Macrosteles	sp.	laevis	Poland	Częstochowa	05/07/2020	Piotr Łukasik	Whole body	M	Custom protocol	Yes	SRR27050649	255	30685	4329	248	30407	4225	N/A	30336	4206
CZM8	Macrosteles	sp.	laevis	Poland	Częstochowa	05/07/2020	Piotr Łukasik	Whole body	M	Custom protocol	Yes	SRR27050648	386	49108	9955	379	48553	9689	N/A	47879	9652
CZM9	Macrosteles	sp.	laevis	Poland	Częstochowa	05/07/2020	Piotr Łukasik	Whole body	M	Custom protocol	Yes	SRR27050647	790	23781	668	779	23660	614	N/A	23534	585
IBAF1	Macrosteles	sp.	laevis	Sweden	Trollhättan	25/08/2019	IBA team	Whole body	F	Custom protocol	Yes	SRR27050732	863	49477		856	49230		N/A	49151
JICF1	Macrosteles	quadrilineatus	quadrilineatus	England	JIC Insectary	01/07/2020	Sam Mugford	Whole body	F	Custom protocol	Yes	SRR27050645	610	30779	12042	594	30504	11606	N/A	28849	11252
JICF10	Macrosteles	quadrilineatus	quadrilineatus	England	JIC Insectary	01/07/2020	Sam Mugford	Whole body	F	Custom protocol	Yes	SRR27050646	814	12906	587	795	12854	557	N/A	12651	531
JICF2	Macrosteles	quadrilineatus	quadrilineatus	England	JIC Insectary	01/07/2020	Sam Mugford	Whole body	F	Custom protocol	Yes	SRR27050644	967	29702	1529	934	29511	1460	N/A	29445	1444
JICF3	Macrosteles	quadrilineatus	quadrilineatus	England	JIC Insectary	01/07/2020	Sam Mugford	Whole body	F	Custom protocol	No	N/A	1	13698	271		13636	250	N/A	13616	250
JICF4	Macrosteles	quadrilineatus	quadrilineatus	England	JIC Insectary	01/07/2020	Sam Mugford	Whole body	F	Custom protocol	Yes	SRR27050643	1139	19156	885	1108	19079	842	N/A	18966	823
JICF5	Macrosteles	quadrilineatus	quadrilineatus	England	JIC Insectary	01/07/2020	Sam Mugford	Whole body	F	Custom protocol	Yes	SRR27050642	239	16420	1231	230	16319	1187	N/A	16299	1184
JICF6	Macrosteles	quadrilineatus	quadrilineatus	England	JIC Insectary	01/07/2020	Sam Mugford	Whole body	F	Custom protocol	Yes	SRR27050641	784	20249	1259	760	20102	1217	N/A	20074	1208
JICF7	Macrosteles	quadrilineatus	quadrilineatus	England	JIC Insectary	01/07/2020	Sam Mugford	Whole body	F	Custom protocol	Yes	SRR27050640	503	13545	1896	492	13439	1840	N/A	13414	1831
JICF8	Macrosteles	quadrilineatus	quadrilineatus	England	JIC Insectary	01/07/2020	Sam Mugford	Whole body	F	Custom protocol	Yes	SRR27050638	382	16757	1247	372	16668	1218	N/A	16663	1212
JICF9	Macrosteles	quadrilineatus	quadrilineatus	England	JIC Insectary	01/07/2020	Sam Mugford	Whole body	F	Custom protocol	Yes	SRR27050637	281	18366	1307	274	18264	1267	N/A	18215	1255
JICM1	Macrosteles	quadrilineatus	quadrilineatus	England	JIC Insectary	01/07/2020	Sam Mugford	Whole body	M	Custom protocol	Yes	SRR27050635	1011	21031	1022	984	20909	961	N/A	20834	944
JICM10	Macrosteles	quadrilineatus	quadrilineatus	England	JIC Insectary	01/07/2020	Sam Mugford	Whole body	M	Custom protocol	Yes	SRR27050636	1777	24626	977	1725	24520	934	N/A	24416	906
JICM2	Macrosteles	quadrilineatus	quadrilineatus	England	JIC Insectary	01/07/2020	Sam Mugford	Whole body	M	Custom protocol	Yes	SRR27050634	2467	25676	849	2383	25578	814	N/A	25460	785
JICM3	Macrosteles	quadrilineatus	quadrilineatus	England	JIC Insectary	01/07/2020	Sam Mugford	Whole body	M	Custom protocol	Yes	SRR27050633	1688	16349	573	1651	16276	550	N/A	16197	519
JICM4	Macrosteles	quadrilineatus	quadrilineatus	England	JIC Insectary	01/07/2020	Sam Mugford	Whole body	M	Custom protocol	Yes	SRR27050632	433	1371	296	426	1343	263	N/A	1185	231
JICM5	Macrosteles	quadrilineatus	quadrilineatus	England	JIC Insectary	01/07/2020	Sam Mugford	Whole body	M	Custom protocol	Yes	SRR27050631	2084	19021	430	2034	18953	395	N/A	18816	378
JICM6	Macrosteles	quadrilineatus	quadrilineatus	England	JIC Insectary	01/07/2020	Sam Mugford	Whole body	M	Custom protocol	Yes	SRR27050630	1126	26150	735	1097	26057	712	N/A	25962	688
JICM7	Macrosteles	quadrilineatus	quadrilineatus	England	JIC Insectary	01/07/2020	Sam Mugford	Whole body	M	Custom protocol	Yes	SRR27050789	989	19547	630	963	19466	605	N/A	19397	586
JICM8	Macrosteles	quadrilineatus	quadrilineatus	England	JIC Insectary	01/07/2020	Sam Mugford	Whole body	M	Custom protocol	Yes	SRR27050787	1817	29445	783	1769	29329	738	N/A	29165	712
JICM9	Macrosteles	quadrilineatus	quadrilineatus	England	JIC Insectary	01/07/2020	Sam Mugford	Whole body	M	Custom protocol	Yes	SRR27050786	1958	30195	2081	1901	30013	2008	N/A	29898	1985
KAF1	Macrosteles	sp.	laevis	Poland	Katowice	05/07/2020	Piotr Łukasik	Whole body	F	Custom protocol	No	N/A	52	28833	6261	52	28484	6073	N/A	27502	6056
KAF10	Macrosteles	sp.	laevis	Poland	Katowice	05/07/2020	Piotr Łukasik	Whole body	F	Custom protocol	Yes	SRR27050785	135	31409	5373	130	31082	5229	N/A	30683	5220
KAF2	Macrosteles	sp.	laevis	Poland	Katowice	05/07/2020	Piotr Łukasik	Whole body	F	Custom protocol	No	N/A	75	28375	6164	75	28047	5979	N/A	27575	5973
KAF3	Macrosteles	sp.	laevis	Poland	Katowice	05/07/2020	Piotr Łukasik	Whole body	F	Custom protocol	Yes	SRR27050784	441	38984	3811	436	38700	3689	N/A	38540	3600
KAF4	Macrosteles	sp.	laevis	Poland	Katowice	05/07/2020	Piotr Łukasik	Whole body	F	Custom protocol	Yes	SRR27050783	163	24416	6590	162	24023	6381	N/A	23828	6373
KAF5	Macrosteles	sp.	laevis	Poland	Katowice	05/07/2020	Piotr Łukasik	Whole body	F	Custom protocol	No	N/A	84	37375	6016	83	36832	5837	N/A	36219	5820
KAF6	Macrosteles	sp.	laevis	Poland	Katowice	05/07/2020	Piotr Łukasik	Whole body	F	Custom protocol	Yes	SRR27050782	327	36877	2557	322	36610	2489	N/A	36515	2485
KAF7	Macrosteles	sp.	laevis	Poland	Katowice	05/07/2020	Piotr Łukasik	Whole body	F	Custom protocol	Yes	SRR27050781	250	20869	4684	245	20553	4530	N/A	20539	4522
KAF8	Macrosteles	sp.	laevis	Poland	Katowice	05/07/2020	Piotr Łukasik	Whole body	F	Custom protocol	Yes	SRR27050780	504	30334	4643	490	30057	4488	N/A	29984	4472
KAF9	Macrosteles	sp.	laevis	Poland	Katowice	05/07/2020	Piotr Łukasik	Whole body	F	Custom protocol	Yes	SRR27050779	132	28066	5379	130	27746	5203	N/A	27248	5191
KAM1	Macrosteles	sp.	laevis	Poland	Katowice	05/07/2020	Piotr Łukasik	Whole body	M	Custom protocol	Yes	SRR27050778	607	29904	5632	596	29621	5455	N/A	29456	5427
KAM2	Macrosteles	sp.	laevis	Poland	Katowice	05/07/2020	Piotr Łukasik	Whole body	M	Custom protocol	Yes	SRR27050775	488	19709	529	478	19586	490	N/A	19519	474
LBA1	Macrosteles	laevis	laevis	Poland	Kampus UJ	2019	Anna Michalik	Abdomen	U	Custom protocol	Yes	SRR27050730	2397	14104		2348	14015		N/A	13827
LBA2	Macrosteles	laevis	laevis	Poland	Kampus UJ	2019	Anna Michalik	Abdomen	U	Custom protocol	Yes	SRR27050729	2236	18938		2201	18742		N/A	18556
LBA3	Macrosteles	laevis	laevis	Poland	Kampus UJ	2019	Anna Michalik	Abdomen	U	Custom protocol	Yes	SRR27050728	2457	20482		2420	20286		N/A	20096
LBW1	Macrosteles	laevis	laevis	Poland	Kampus UJ	2019	Anna Michalik	Whole body	U	Custom protocol	Yes	SRR27050727	7408	43377		7325	42894		N/A	42358
LBW2	Macrosteles	laevis	laevis	Poland	Kampus UJ	2019	Anna Michalik	Whole body	U	Custom protocol	Yes	SRR27050726	3385	24680		3330	24225		N/A	23824
LBW3	Macrosteles	laevis	laevis	Poland	Kampus UJ	2019	Anna Michalik	Whole body	U	Custom protocol	Yes	SRR27050725	6364	18871		6258	18638		N/A	18406
LBW4	Macrosteles	laevis	laevis	Poland	Kampus UJ	2019	Anna Michalik	Whole body	U	Custom protocol	Yes	SRR27050724	8405	32796		8300	32596		N/A	31798
MC4-1	Macrosteles	cristatus	cristatus	Poland	G. Opawskie	26/08/2016	Adam Stroinski	Abdomen	F	Custom protocol	Yes	SRR27050719	2345	37449		2137	36729		N/A	36648
MC4-2	Macrosteles	cristatus	cristatus	Poland	G. Opawskie	26/08/2016	Adam Stroinski	Abdomen	F	Custom protocol	Yes	SRR27050718	5264	30829		4808	30475		N/A	30388
MC4-3	Macrosteles	cristatus	cristatus	Poland	G. Opawskie	26/08/2016	Adam Stroinski	Abdomen	M	Custom protocol	Yes	SRR27050717	2599	25042		2297	24607		N/A	22557
MC4F1	Macrosteles	cristatus	laevis	Poland	G. Opawskie	26/08/2016	Adam Stroinski	Whole body	F	Custom protocol	Yes	SRR27050723	219	63331		216	63136		N/A	62998
MC4F2	Macrosteles	cristatus	cristatus	Poland	G. Opawskie	26/08/2016	Adam Stroinski	Whole body	F	Custom protocol	Yes	SRR27050722	1275	59434		1255	59280		N/A	59145
MC4F3	Macrosteles	cristatus	cristatus	Poland	G. Opawskie	26/08/2016	Adam Stroinski	Whole body	F	Custom protocol	Yes	SRR27050721	584	56910		571	55685		N/A	55372
MC6-1	Macrosteles	cristatus	viridigreseus	Poland	G. Opawskie	03/09/2016	Adam Stroinski	Abdomen	M	Custom protocol	Yes	SRR27050716	1104	19987		1022	19800		N/A	19786
MC6-2	Macrosteles	cristatus	cristatus	Poland	G. Opawskie	03/09/2016	Adam Stroinski	Abdomen	M	Custom protocol	Yes	SRR27050715	5257	62304		4629	61372		N/A	61266
MIF1	Macrosteles	sp.	laevis	Poland	Miechówka	07/07/2020	Piotr Łukasik	Whole body	F	Custom protocol	Yes	SRR27050773	278	39819	5637	273	39368	5461	N/A	38942	5459
MIF10	Macrosteles	sp.	laevis	Poland	Miechówka	07/07/2020	Piotr Łukasik	Whole body	F	Custom protocol	Yes	SRR27050774	185	21613	3184	185	21385	3116	N/A	21321	3116
MIF2	Macrosteles	sp.	laevis	Poland	Miechówka	07/07/2020	Piotr Łukasik	Whole body	F	Custom protocol	Yes	SRR27050772	125	19542	3076	121	19284	2967	N/A	19234	2967
MIF3	Macrosteles	sp.	laevis	Poland	Miechówka	07/07/2020	Piotr Łukasik	Whole body	F	Custom protocol	No	N/A	69	22105	3513	68	21880	3402	N/A	21774	3399
MIF4	Macrosteles	sp.	laevis	Poland	Miechówka	07/07/2020	Piotr Łukasik	Whole body	F	Custom protocol	No	N/A	62	21775	3808	62	21530	3687	N/A	21353	3687
MIF5	Macrosteles	sp.	laevis	Poland	Miechówka	07/07/2020	Piotr Łukasik	Whole body	F	Custom protocol	No	N/A	90	27024	5148	89	26642	4986	N/A	26221	4977
MIF6	Macrosteles	sp.	laevis	Poland	Miechówka	07/07/2020	Piotr Łukasik	Whole body	F	Custom protocol	No	N/A	78	18474	3249	77	18159	3144	N/A	18090	3140
MIF7	Macrosteles	sp.	laevis	Poland	Miechówka	07/07/2020	Piotr Łukasik	Whole body	F	Custom protocol	No	N/A	13	15711	2694	13	15532	2610	N/A	15382	2600
MIF8	Macrosteles	sp.	laevis	Poland	Miechówka	07/07/2020	Piotr Łukasik	Whole body	F	Custom protocol	Yes	SRR27050771	431	27123	1805	417	26953	1759	N/A	26916	1754
MIF9	Macrosteles	sp.	laevis	Poland	Miechówka	07/07/2020	Piotr Łukasik	Whole body	F	Custom protocol	Yes	SRR27050770	165	22621	5318	164	22261	5147	N/A	22256	5131
MIM1	Macrosteles	sp.	laevis	Poland	Miechówka	07/07/2020	Piotr Łukasik	Whole body	M	Custom protocol	Yes	SRR27050768	412	25183	4059	408	24937	3945	N/A	24833	3934
MIM10	Macrosteles	sp.	laevis	Poland	Miechówka	07/07/2020	Piotr Łukasik	Whole body	M	Custom protocol	Yes	SRR27050769	637	19011	2845	630	18826	2752	N/A	18783	2741
MIM2	Macrosteles	sp.	laevis	Poland	Miechówka	07/07/2020	Piotr Łukasik	Whole body	M	Custom protocol	Yes	SRR27050767	535	31172	5770	524	30851	5593	N/A	30337	5530
MIM3	Macrosteles	sp.	laevis	Poland	Miechówka	07/07/2020	Piotr Łukasik	Whole body	M	Custom protocol	Yes	SRR27050766	205	18197	3661	200	17985	3574	N/A	17726	3567
MIM4	Macrosteles	sp.	laevis	Poland	Miechówka	07/07/2020	Piotr Łukasik	Whole body	M	Custom protocol	Yes	SRR27050764	138	13390	3145	134	13233	3050	N/A	13209	3044
MIM5	Macrosteles	sp.	laevis	Poland	Miechówka	07/07/2020	Piotr Łukasik	Whole body	M	Custom protocol	No	N/A	71	17421	2288	70	17280	2219	N/A	17184	2219
MIM6	Macrosteles	sp.	laevis	Poland	Miechówka	07/07/2020	Piotr Łukasik	Whole body	M	Custom protocol	Yes	SRR27050763	535	17255	889	533	17155	850	N/A	17082	836
MIM7	Macrosteles	sp.	laevis	Poland	Miechówka	07/07/2020	Piotr Łukasik	Whole body	M	Custom protocol	Yes	SRR27050762	101	19531	3654	100	19296	3559	N/A	19163	3552
MIM8	Macrosteles	sp.	laevis	Poland	Miechówka	07/07/2020	Piotr Łukasik	Whole body	M	Custom protocol	Yes	SRR27050761	357	16472	2715	354	16298	2644	N/A	16214	2611
MIM9	Macrosteles	sp.	laevis	Poland	Miechówka	07/07/2020	Piotr Łukasik	Whole body	M	Custom protocol	Yes	SRR27050760	614	15860	1086	604	15783	1046	N/A	15730	1032
ML14-1	Macrosteles	laevis	laevis	Poland	G. Opawskie	04/08/2016	Adam Stroinski	Abdomen	F	Custom protocol	Yes	SRR27050708	5675	52256		5408	51645		N/A	51410
ML14-2	Macrosteles	laevis	laevis	Poland	G. Opawskie	04/08/2016	Adam Stroinski	Abdomen	M	Custom protocol	Yes	SRR27050707	2596	2339		2435	2299		N/A	2209
ML14-3	Macrosteles	laevis	laevis	Poland	G. Opawskie	04/08/2016	Adam Stroinski	Abdomen	M	Custom protocol	Yes	SRR27050706	8670	17453		8189	17317		N/A	17194
ML14F1	Macrosteles	laevis	laevis	Poland	G. Opawskie	04/08/2016	Adam Stroinski	Whole body	F	Custom protocol	Yes	SRR27050714	375	66698		364	65934		N/A	65392
ML14F2	Macrosteles	laevis	laevis	Poland	G. Opawskie	04/08/2016	Adam Stroinski	Whole body	F	Custom protocol	Yes	SRR27050713	769	54705		752	54281		N/A	54106
ML14M1	Macrosteles	laevis	laevis	Poland	G. Opawskie	04/08/2016	Adam Stroinski	Whole body	M	Custom protocol	Yes	SRR27050712	244	27552		242	27514		N/A	26352
ML14M2	Macrosteles	laevis	laevis	Poland	G. Opawskie	04/08/2016	Adam Stroinski	Whole body	M	Custom protocol	Yes	SRR27050711	1024	44108		1014	43934		N/A	43602
ML14M3	Macrosteles	laevis	laevis	Poland	G. Opawskie	04/08/2016	Adam Stroinski	Whole body	M	Custom protocol	Yes	SRR27050710	651	56352		643	56182		N/A	55964
MLK2	Macrosteles	laevis	laevis	Poland	Kobelniki	22/08/2015	Adam Stroinski	Abdomen	M	Custom protocol	Yes	SRR27050705	14740	32062		14101	31851		N/A	31594
MLK3	Macrosteles	laevis	laevis	Poland	Kobelniki	22/08/2015	Adam Stroinski	Abdomen	M	Custom protocol	Yes	SRR27050704	5870	21315		5388	20903		N/A	20705
MM17-2	Macrosteles	maculosus	maculosus	Poland	G. Opawskie	04/09/2016	Adam Stroinski	Abdomen	F	Custom protocol	Yes	SRR27050703	3135	33608		2868	33411		N/A	33216
MM17-3	Macrosteles	maculosus	maculosus	Poland	G. Opawskie	04/09/2016	Adam Stroinski	Abdomen	M	Custom protocol	Yes	SRR27050702	2157	12483		2003	12314		N/A	12163
MM17-B	Macrosteles	maculosus	maculosus	Poland	G. Opawskie	04/09/2016	Adam Stroinski	Abdomen	F	Custom protocol	Yes	SRR27050701	3352	60767		3066	59941		N/A	59762
MM17F1	Macrosteles	maculosus	maculosus	Poland	G. Opawskie	04/09/2016	Adam Stroinski	Whole body	F	Custom protocol	No	N/A	71	43618		69	43173		N/A	43100
MS11-1	Macrosteles	sexnotatus	laevis	Poland	G. Opawskie	04/08/2016	Adam Stroinski	Abdomen	F	Custom protocol	Yes	SRR27050700	9251	36493		8821	36144		N/A	36096
MS11-2	Macrosteles	sexnotatus	laevis	Poland	G. Opawskie	04/08/2016	Adam Stroinski	Abdomen	F	Custom protocol	Yes	SRR27050699	10615	24271		10017	24059		N/A	23996
MS11-3	Macrosteles	sexnotatus	laevis	Poland	G. Opawskie	04/08/2016	Adam Stroinski	Abdomen	F	Custom protocol	Yes	SRR27050696	23598	51298		22433	50868		N/A	50749
MSF1	Macrosteles	sexnotatus	sexnotatus	Poland	G. Opawskie	04/08/2016	Adam Stroinski	Whole body	F	Custom protocol	Yes	SRR27050695	1638	56967		1620	56573		N/A	56502
MSF2	Macrosteles	sexnotatus	laevis	Poland	G. Opawskie	04/08/2016	Adam Stroinski	Whole body	F	Custom protocol	Yes	SRR27050694	1551	68241		1535	67924		N/A	67818
MSF3	Macrosteles	sexnotatus	laevis	Poland	G. Opawskie	04/08/2016	Adam Stroinski	Whole body	F	Custom protocol	Yes	SRR27050872	503	39693		498	39554		N/A	39469
MWF1	Macrosteles	viridigreseus	viridigreseus	England	Oxford	14/07/2020	Mike Wilson	Whole body	F	Custom protocol	No	SRR27050759	287	29133	11373	280	28834	11087	N/A	28801	11080
MWF2	Macrosteles	viridigreseus	viridigreseus	England	Oxford	14/07/2020	Mike Wilson	Whole body	F	Custom protocol	No	N/A	22	27769	6732	21	27535	6517	N/A	27519	6517
MWF3	Macrosteles	viridigreseus	viridigreseus	England	Oxford	14/07/2020	Mike Wilson	Whole body	F	Custom protocol	Yes	SRR27050758	304	34381	12525	302	34053	12189	N/A	33937	12159
MWF4	Macrosteles	viridigreseus	viridigreseus	England	Oxford	14/07/2020	Mike Wilson	Whole body	F	Custom protocol	No	N/A	38	18675	6882	35	18488	6705	N/A	18458	6705
MWF5	Macrosteles	viridigreseus	viridigreseus	England	Oxford	14/07/2020	Mike Wilson	Whole body	F	Custom protocol	No	N/A	67	20933	7856	65	20722	7652	N/A	20667	7652
MWF6	Macrosteles	viridigreseus	viridigreseus	England	Oxford	14/07/2020	Mike Wilson	Whole body	F	Custom protocol	No	N/A	25	19782	7063	25	19622	6888	N/A	19594	6873
MWF7	Macrosteles	viridigreseus	viridigreseus	England	Oxford	14/07/2020	Mike Wilson	Whole body	F	Custom protocol	No	N/A	4	22496	5279		22322	5106	N/A	22297	5104
MWF8	Macrosteles	viridigreseus	viridigreseus	England	Oxford	14/07/2020	Mike Wilson	Whole body	F	Custom protocol	No	N/A	28	21942	6033	28	21713	5893	N/A	21675	5893
MWF9	Macrosteles	viridigreseus	viridigreseus	England	Oxford	14/07/2020	Mike Wilson	Whole body	F	Custom protocol	No	N/A	65	26597	8253	64	26377	8052	N/A	26276	8048
MWM1	Macrosteles	viridigreseus	viridigreseus	England	Oxford	14/07/2020	Mike Wilson	Whole body	M	Custom protocol	Yes	SRR27050629	224	29792	10357	218	29563	10031	N/A	29481	10001
MWM2	Macrosteles	viridigreseus	viridigreseus	England	Oxford	14/07/2020	Mike Wilson	Whole body	M	Custom protocol	Yes	SRR27050628	348	21959	749	339	21854	718	N/A	21777	695
MWM3	Macrosteles	viridigreseus	viridigreseus	England	Oxford	14/07/2020	Mike Wilson	Whole body	M	Custom protocol	No	SRR27050627	263	22374	8390	260	22089	8171	N/A	22072	8164
N1_201	Macrosteles	laevis	laevis	Poland	Szczecinek	15/09/2015	Agnieszka Zwolinska	Whole body	U	NucleoSpin Tissue kit	Yes	SRR27050908	831	17297	2304	796	17149	2213	N/A	17011	2213
N1_202	Macrosteles	laevis	laevis	Poland	Szczecinek	15/09/2015	Agnieszka Zwolinska	Whole body	U	NucleoSpin Tissue kit	Yes	SRR27050907	442	10271	655	432	10176	637	N/A	10164	634
N1_203	Macrosteles	laevis	laevis	Poland	Szczecinek	15/09/2015	Agnieszka Zwolinska	Whole body	U	NucleoSpin Tissue kit	Yes	SRR27050777	657	20086	4045	638	19732	3928	N/A	19720	3928
N1_204	Macrosteles	laevis	laevis	Poland	Szczecinek	15/09/2015	Agnieszka Zwolinska	Whole body	U	NucleoSpin Tissue kit	Yes	SRR27050698	770	15583	3246	743	15295	3165	N/A	15262	3159
N1_205	Macrosteles	laevis	laevis	Poland	Szczecinek	15/09/2015	Agnieszka Zwolinska	Whole body	U	NucleoSpin Tissue kit	Yes	SRR27050855	782	20401	3205	767	20127	3104	N/A	20123	3098
N1_206	Macrosteles	laevis	laevis	Poland	Szczecinek	15/09/2015	Agnieszka Zwolinska	Whole body	U	NucleoSpin Tissue kit	Yes	SRR27050844	541	19842	4495	525	19530	4360	N/A	19239	4356
N1_207	Macrosteles	laevis	laevis	Poland	Szczecinek	15/09/2015	Agnieszka Zwolinska	Whole body	U	NucleoSpin Tissue kit	Yes	SRR27050686	678	13145	2129	662	12963	2068	N/A	12952	2068
N1_208	Macrosteles	laevis	laevis	Poland	Szczecinek	15/09/2015	Agnieszka Zwolinska	Whole body	U	NucleoSpin Tissue kit	Yes	SRR27050675	583	8604	1235	569	8480	1206	N/A	8463	1200
N1_209	Macrosteles	laevis	laevis	Poland	Szczecinek	15/09/2015	Agnieszka Zwolinska	Whole body	U	NucleoSpin Tissue kit	Yes	SRR27050664	519	11432	1250	505	11316	1214	N/A	11284	1200
N1_210	Macrosteles	laevis	laevis	Poland	Szczecinek	15/09/2015	Agnieszka Zwolinska	Whole body	U	NucleoSpin Tissue kit	Yes	SRR27050832	629	6785	310	614	6724	291	N/A	6692	288
N1_211	Macrosteles	laevis	laevis	Poland	Szczecinek	15/09/2015	Agnieszka Zwolinska	Whole body	U	NucleoSpin Tissue kit	Yes	SRR27050906	570	13673	2324	543	13523	2256	N/A	13490	2247
N1_212	Macrosteles	laevis	laevis	Poland	Szczecinek	15/09/2015	Agnieszka Zwolinska	Whole body	U	NucleoSpin Tissue kit	Yes	SRR27050895	1236	17033	1389	1183	16917	1349	N/A	16891	1340
N1_214	Macrosteles	laevis	laevis	Poland	Szczecinek	15/09/2015	Agnieszka Zwolinska	Whole body	U	NucleoSpin Tissue kit	Yes	SRR27050884	613	14491	2104	598	14312	2051	N/A	14236	2019
N1_235	Macrosteles	laevis	laevis	Poland	Szczecinek	15/09/2015	Agnieszka Zwolinska	Whole body	U	NucleoSpin Tissue kit	Yes	SRR27050873	799	19271	1441	771	19125	1390	N/A	19078	1369
N1_244	Macrosteles	laevis	laevis	Poland	Szczecinek	15/09/2015	Agnieszka Zwolinska	Whole body	U	NucleoSpin Tissue kit	Yes	SRR27050811	515	14024	3702	496	13779	3584	N/A	13677	3576
N1_246	Macrosteles	laevis	laevis	Poland	Szczecinek	15/09/2015	Agnieszka Zwolinska	Whole body	U	NucleoSpin Tissue kit	Yes	SRR27050800	410	15550	1881	399	15395	1827	N/A	15363	1814
N1_252	Macrosteles	laevis	laevis	Poland	Szczecinek	15/09/2015	Agnieszka Zwolinska	Whole body	U	NucleoSpin Tissue kit	Yes	SRR27050661	608	19789	1445	596	19663	1409	N/A	19592	1396
N1_263	Macrosteles	laevis	laevis	Poland	Szczecinek	15/09/2015	Agnieszka Zwolinska	Whole body	U	NucleoSpin Tissue kit	Yes	SRR27050650	610	27927	4903	588	27536	4759	N/A	27473	4741
N1_270	Macrosteles	laevis	laevis	Poland	Szczecinek	15/09/2015	Agnieszka Zwolinska	Whole body	U	NucleoSpin Tissue kit	Yes	SRR27050639	742	18173	3517	718	17894	3394	N/A	17798	3368
N1_290	Macrosteles	laevis	laevis	Poland	Szczecinek	15/09/2015	Agnieszka Zwolinska	Whole body	U	NucleoSpin Tissue kit	Yes	SRR27050788	735	22776	4031	710	22481	3915	N/A	22269	3905
N2_202	Macrosteles	laevis	laevis	Poland	Szczecinek	04/07/2016	Agnieszka Zwolinska	Whole body	U	NucleoSpin Tissue kit	Yes	SRR27050776	894	14769	1502	864	14633	1463	N/A	14567	1446
N2_203	Macrosteles	laevis	laevis	Poland	Szczecinek	04/07/2016	Agnieszka Zwolinska	Whole body	U	NucleoSpin Tissue kit	Yes	SRR27050765	1081	13542	628	1044	13433	595	N/A	13373	586
N2_204	Macrosteles	laevis	laevis	Poland	Szczecinek	04/07/2016	Agnieszka Zwolinska	Whole body	U	NucleoSpin Tissue kit	Yes	SRR27050626	924	21237	4301	900	20960	4214	N/A	20807	4184
N2_205	Macrosteles	laevis	laevis	Poland	Szczecinek	04/07/2016	Agnieszka Zwolinska	Whole body	U	NucleoSpin Tissue kit	Yes	SRR27050615	621	25706	4595	610	25394	4492	N/A	25273	4484
N2_206	Macrosteles	laevis	laevis	Poland	Szczecinek	04/07/2016	Agnieszka Zwolinska	Whole body	U	NucleoSpin Tissue kit	Yes	SRR27050604	744	21831	2838	726	21618	2763	N/A	21570	2741
N2_207	Macrosteles	laevis	frontalis	Poland	Szczecinek	04/07/2016	Agnieszka Zwolinska	Whole body	U	NucleoSpin Tissue kit	Yes	SRR27050753	1269	17374	857	1208	17270	828	N/A	17206	808
N2_208	Macrosteles	laevis	laevis	Poland	Szczecinek	04/07/2016	Agnieszka Zwolinska	Whole body	U	NucleoSpin Tissue kit	Yes	SRR27050742	513	18862	3562	498	18578	3469	N/A	18548	3469
N2_209	Macrosteles	laevis	laevis	Poland	Szczecinek	04/07/2016	Agnieszka Zwolinska	Whole body	U	NucleoSpin Tissue kit	Yes	SRR27050731	1900	18366	2300	1847	18205	2229	N/A	18124	2192
N2_210	Macrosteles	laevis	laevis	Poland	Szczecinek	04/07/2016	Agnieszka Zwolinska	Whole body	U	NucleoSpin Tissue kit	Yes	SRR27050720	527	10374	1466	517	10249	1419	N/A	10222	1407
N2_214	Macrosteles	laevis	laevis	Poland	Szczecinek	04/07/2016	Agnieszka Zwolinska	Whole body	U	NucleoSpin Tissue kit	Yes	SRR27050709	1018	14063	742	977	13977	717	N/A	13870	677
N2_215	Macrosteles	laevis	laevis	Poland	Szczecinek	04/07/2016	Agnieszka Zwolinska	Whole body	U	NucleoSpin Tissue kit	Yes	SRR27050697	606	16557	3354	587	16333	3257	N/A	16287	3247
N2_216	Macrosteles	laevis	laevis	Poland	Szczecinek	04/07/2016	Agnieszka Zwolinska	Whole body	U	NucleoSpin Tissue kit	Yes	SRR27050865	512	20560	4397	498	20218	4249	N/A	20151	4247
N2_217	Macrosteles	laevis	laevis	Poland	Szczecinek	04/07/2016	Agnieszka Zwolinska	Whole body	U	NucleoSpin Tissue kit	Yes	SRR27050863	659	20439	3136	638	20157	3033	N/A	19806	2801
N2_218	Macrosteles	laevis	laevis	Poland	Szczecinek	04/07/2016	Agnieszka Zwolinska	Whole body	U	NucleoSpin Tissue kit	Yes	SRR27050862	394	19498	3313	382	19291	3227	N/A	19199	3214
N2_219	Macrosteles	laevis	frontalis	Poland	Szczecinek	04/07/2016	Agnieszka Zwolinska	Whole body	U	NucleoSpin Tissue kit	Yes	SRR27050861	755	12463	1759	722	12373	1727	N/A	12139	1600
N2_220	Macrosteles	laevis	laevis	Poland	Szczecinek	04/07/2016	Agnieszka Zwolinska	Whole body	U	NucleoSpin Tissue kit	Yes	SRR27050860	446	15986	3001	434	15782	2925	N/A	15558	2922
N2_221	Macrosteles	laevis	laevis	Poland	Szczecinek	04/07/2016	Agnieszka Zwolinska	Whole body	U	NucleoSpin Tissue kit	Yes	SRR27050859	1337	18088	1305	1298	17972	1263	N/A	17871	1236
N2_222	Macrosteles	laevis	laevis	Poland	Szczecinek	04/07/2016	Agnieszka Zwolinska	Whole body	U	NucleoSpin Tissue kit	Yes	SRR27050858	773	20200	2934	751	19977	2844	N/A	19905	2815
N2_223	Macrosteles	laevis	laevis	Poland	Szczecinek	04/07/2016	Agnieszka Zwolinska	Whole body	U	NucleoSpin Tissue kit	Yes	SRR27050857	1414	19145	1789	1383	18980	1726	N/A	18853	1693
N2_224	Macrosteles	laevis	laevis	Poland	Szczecinek	04/07/2016	Agnieszka Zwolinska	Whole body	U	NucleoSpin Tissue kit	Yes	SRR27050856	1220	27970	3046	1184	27755	2972	N/A	27581	2851
N7_201	Macrosteles	laevis	laevis	Poland	Szczecinek	18/09/2017	Agnieszka Zwolinska	Whole body	U	NucleoSpin Tissue kit	Yes	SRR27050854	818	22872	3242	792	22640	3184	N/A	22614	3181
N7_202	Macrosteles	laevis	laevis	Poland	Szczecinek	18/09/2017	Agnieszka Zwolinska	Whole body	U	NucleoSpin Tissue kit	Yes	SRR27050853	1313	33368	4103	1279	33111	4022	N/A	33049	4011
N7_203	Macrosteles	laevis	laevis	Poland	Szczecinek	18/09/2017	Agnieszka Zwolinska	Whole body	U	NucleoSpin Tissue kit	Yes	SRR27050852	125	4098	882	123	4023	853	N/A	4023	853
N7_204	Macrosteles	laevis	laevis	Poland	Szczecinek	18/09/2017	Agnieszka Zwolinska	Whole body	U	NucleoSpin Tissue kit	Yes	SRR27050851	940	29618	3066	916	29359	2979	N/A	29346	2979
N7_205	Macrosteles	laevis	laevis	Poland	Szczecinek	18/09/2017	Agnieszka Zwolinska	Whole body	U	NucleoSpin Tissue kit	Yes	SRR27050850	597	23252	5442	583	22899	5326	N/A	22700	5326
N7_206	Macrosteles	laevis	laevis	Poland	Szczecinek	18/09/2017	Agnieszka Zwolinska	Whole body	U	NucleoSpin Tissue kit	Yes	SRR27050849	749	21226	2750	728	21035	2666	N/A	21026	2661
N7_207	Macrosteles	laevis	laevis	Poland	Szczecinek	18/09/2017	Agnieszka Zwolinska	Whole body	U	NucleoSpin Tissue kit	Yes	SRR27050848	916	20070	2385	895	19903	2324	N/A	19888	2314
N7_208	Macrosteles	laevis	laevis	Poland	Szczecinek	18/09/2017	Agnieszka Zwolinska	Whole body	U	NucleoSpin Tissue kit	Yes	SRR27050847	870	25193	3063	845	24939	2999	N/A	24932	2999
N7_209	Macrosteles	laevis	laevis	Poland	Szczecinek	18/09/2017	Agnieszka Zwolinska	Whole body	U	NucleoSpin Tissue kit	Yes	SRR27050846	838	19144	3052	808	18919	2986	N/A	18892	2982
N7_240	Macrosteles	laevis	laevis	Poland	Szczecinek	18/09/2017	Agnieszka Zwolinska	Whole body	U	NucleoSpin Tissue kit	Yes	SRR27050845	959	27071	3510	935	26867	3419	N/A	26832	3415
N7_241	Macrosteles	laevis	laevis	Poland	Szczecinek	18/09/2017	Agnieszka Zwolinska	Whole body	U	NucleoSpin Tissue kit	Yes	SRR27050843	462	20180	3648	444	19946	3552	N/A	19928	3550
N7_242	Macrosteles	laevis	laevis	Poland	Szczecinek	18/09/2017	Agnieszka Zwolinska	Whole body	U	NucleoSpin Tissue kit	Yes	SRR27050842	839	28089	4950	810	27752	4805	N/A	27701	4803
N7_247	Macrosteles	laevis	laevis	Poland	Szczecinek	18/09/2017	Agnieszka Zwolinska	Whole body	U	NucleoSpin Tissue kit	Yes	SRR27050841	532	10865	2888	512	10740	2801	N/A	10728	2801
N7_249	Macrosteles	laevis	laevis	Poland	Szczecinek	18/09/2017	Agnieszka Zwolinska	Whole body	U	NucleoSpin Tissue kit	Yes	SRR27050693	314	17596	3654	307	17317	3556	N/A	17255	3556
N7_250	Macrosteles	laevis	laevis	Poland	Szczecinek	18/09/2017	Agnieszka Zwolinska	Whole body	U	NucleoSpin Tissue kit	Yes	SRR27050692	485	20029	4253	471	19678	4117	N/A	19671	4117
N7_251	Macrosteles	laevis	laevis	Poland	Szczecinek	18/09/2017	Agnieszka Zwolinska	Whole body	U	NucleoSpin Tissue kit	Yes	SRR27050691	566	19495	2656	544	19283	2593	N/A	19224	2568
N7_253	Macrosteles	laevis	laevis	Poland	Szczecinek	18/09/2017	Agnieszka Zwolinska	Whole body	U	NucleoSpin Tissue kit	Yes	SRR27050690	357	18841	3360	346	18622	3274	N/A	18609	3265
N7_280	Macrosteles	laevis	laevis	Poland	Szczecinek	18/09/2017	Agnieszka Zwolinska	Whole body	U	NucleoSpin Tissue kit	Yes	SRR27050689	658	20236	2968	629	20062	2884	N/A	20049	2877
N7_281	Macrosteles	laevis	laevis	Poland	Szczecinek	18/09/2017	Agnieszka Zwolinska	Whole body	U	NucleoSpin Tissue kit	Yes	SRR27050688	655	18468	1973	633	18301	1916	N/A	18293	1902
N7_285	Macrosteles	laevis	laevis	Poland	Szczecinek	18/09/2017	Agnieszka Zwolinska	Whole body	U	NucleoSpin Tissue kit	Yes	SRR27050687	533	13260	2243	517	13088	2171	N/A	13073	2171
N8_296	Macrosteles	laevis	laevis	Poland	Szczecinek	Spring 2018	Agnieszka Zwolinska	Whole body	U	NucleoSpin Tissue kit	Yes	SRR27050685	1040	17074	1744	1010	16959	1711	N/A	16932	1699
N8_297	Macrosteles	laevis	laevis	Poland	Szczecinek	Spring 2018	Agnieszka Zwolinska	Whole body	U	NucleoSpin Tissue kit	Yes	SRR27050684	1070	25415	3462	1035	25178	3372	N/A	25088	3367
N8_298	Macrosteles	laevis	laevis	Poland	Szczecinek	Spring 2018	Agnieszka Zwolinska	Whole body	U	NucleoSpin Tissue kit	Yes	SRR27050683	1025	21511	4437	993	21239	4326	N/A	21198	4310
N8_299	Macrosteles	laevis	laevis	Poland	Szczecinek	Spring 2018	Agnieszka Zwolinska	Whole body	U	NucleoSpin Tissue kit	Yes	SRR27050682	1132	21825	2824	1101	21628	2748	N/A	21587	2741
N8_300	Macrosteles	laevis	laevis	Poland	Szczecinek	Spring 2018	Agnieszka Zwolinska	Whole body	U	NucleoSpin Tissue kit	Yes	SRR27050681	1240	4151	135	1194	4123	130	N/A	4046	116
N8_301	Macrosteles	laevis	laevis	Poland	Szczecinek	Spring 2018	Agnieszka Zwolinska	Whole body	U	NucleoSpin Tissue kit	Yes	SRR27050680	720	14004	1415	703	13894	1362	N/A	13860	1356
N9_201	Macrosteles	laevis	laevis	Poland	Szczecinek	summer 2018	Agnieszka Zwolinska	Whole body	U	NucleoSpin Tissue kit	Yes	SRR27050679	466	17781	2330	451	17609	2262	N/A	17596	2257
N9_202	Macrosteles	laevis	laevis	Poland	Szczecinek	summer 2018	Agnieszka Zwolinska	Whole body	U	NucleoSpin Tissue kit	Yes	SRR27050678	879	17720	3192	851	17488	3087	N/A	17433	3074
N9_203	Macrosteles	laevis	laevis	Poland	Szczecinek	summer 2018	Agnieszka Zwolinska	Whole body	U	NucleoSpin Tissue kit	Yes	SRR27050677	1122	19090	2873	1086	18898	2781	N/A	18853	2771
N9_204	Macrosteles	laevis	laevis	Poland	Szczecinek	summer 2018	Agnieszka Zwolinska	Whole body	U	NucleoSpin Tissue kit	Yes	SRR27050676	588	16364	3200	569	16163	3085	N/A	16134	3079
N9_205	Macrosteles	laevis	laevis	Poland	Szczecinek	summer 2018	Agnieszka Zwolinska	Whole body	U	NucleoSpin Tissue kit	Yes	SRR27050674	602	21796	3978	581	21546	3850	N/A	21488	3821
N9_206	Macrosteles	laevis	laevis	Poland	Szczecinek	summer 2018	Agnieszka Zwolinska	Whole body	U	NucleoSpin Tissue kit	Yes	SRR27050673	620	17327	3135	595	17108	3025	N/A	17013	3025
N9_207	Macrosteles	laevis	laevis	Poland	Szczecinek	summer 2018	Agnieszka Zwolinska	Whole body	U	NucleoSpin Tissue kit	Yes	SRR27050672	1559	22676	5000	1509	22323	4842	N/A	22232	4837
PSA1	Macrosteles	laevis	laevis	Poland	Kampus UJ	2019	Anna Michalik	Abdomen	U	DNeasy PowerSoil	Yes	SRR27050871	2559	21542		2523	21267		N/A	20917
PSA2	Macrosteles	laevis	laevis	Poland	Kampus UJ	2019	Anna Michalik	Abdomen	U	DNeasy PowerSoil	Yes	SRR27050870	1577	16480		1540	16271		N/A	16179
PSA3	Macrosteles	laevis	laevis	Poland	Kampus UJ	2019	Anna Michalik	Abdomen	U	DNeasy PowerSoil	Yes	SRR27050869	2892	19896		2860	19741		N/A	19524
PSW1	Macrosteles	laevis	laevis	Poland	Kampus UJ	2019	Anna Michalik	Whole body	U	DNeasy PowerSoil	Yes	SRR27050868	4737	24246		4666	23945		N/A	23803
PSW2	Macrosteles	laevis	laevis	Poland	Kampus UJ	2019	Anna Michalik	Whole body	U	DNeasy PowerSoil	Yes	SRR27050867	12539	29141		12334	28925		N/A	28173
PSW3	Macrosteles	laevis	laevis	Poland	Kampus UJ	2019	Anna Michalik	Whole body	U	DNeasy PowerSoil	Yes	SRR27050866	4368	19581		4301	19369		N/A	19096
PSW4	Macrosteles	laevis	laevis	Poland	Kampus UJ	2019	Anna Michalik	Whole body	U	DNeasy PowerSoil	Yes	SRR27050864	7543	43704		7462	43061		N/A	42637
RE_SWEAF5	Macrosteles	sp.	N/A	Sweden	Unknown	Unknown	Sandra Åhlén Mulio	Whole body	F	Custom protocol	No	N/A	5	29918	4368	3	29766	4236	N/A	23713
RE_SWEAF6	Macrosteles	sp.	sexnotatus	Sweden	Unknown	Unknown	Sandra Åhlén Mulio	Whole body	F	Custom protocol	No	N/A	66	65204	1580	65	65002	1516	N/A	62393
RE_SWEAM1	Macrosteles	sp.	sexnotatus	Sweden	Unknown	Unknown	Sandra Åhlén Mulio	Whole body	M	Custom protocol	No	N/A	63	10977	2026	48	10899	1950	N/A
RE_SWEAM2	Macrosteles	sp.	N/A	Sweden	Unknown	Unknown	Sandra Åhlén Mulio	Whole body	M	Custom protocol	No	N/A	8	10775	6151		10710	5986	N/A
RE_SWEAM3	Macrosteles	sp.	laevis	Sweden	Unknown	Unknown	Sandra Åhlén Mulio	Whole body	M	Custom protocol	Yes	SRR27050605	243	76877	3110	236	76640	2997	N/A	72620
RE_SWEAM4	Macrosteles	sp.	laevis	Sweden	Unknown	Unknown	Sandra Åhlén Mulio	Whole body	M	Custom protocol	No	N/A	100	29531	6392	97	29316	6210	N/A	18709	4485
RE_SWEAM5	Macrosteles	sp.	laevis	Sweden	Unknown	Unknown	Sandra Åhlén Mulio	Whole body	M	Custom protocol	No	N/A	78	5162	1031	68	5131	999	N/A
RE_SWEAM6	Macrosteles	sp.	laevis	Sweden	Unknown	Unknown	Sandra Åhlén Mulio	Whole body	M	Custom protocol	No	N/A	86	59457	4232	79	59238	4110	N/A	51555
RE_SWEBF1	Macrosteles	sp.	sexnotatus	Sweden	Unknown	Unknown	Sandra Åhlén Mulio	Whole body	F	Custom protocol	No	N/A	44	28725	2830	43	28583	2723	N/A	23987
RE_SWEBF2	Macrosteles	sp.	sexnotatus	Sweden	Unknown	Unknown	Sandra Åhlén Mulio	Whole body	F	Custom protocol	No	N/A	2	34707	771	2	34570	724	N/A	33014
RE_SWEBF4	Macrosteles	sp.	laevis	Sweden	Unknown	Unknown	Sandra Åhlén Mulio	Whole body	F	Custom protocol	No	N/A	5	85471	2678	3	85086	2579	N/A	81828
RE_SWEBF5	Macrosteles	sp.	sexnotatus	Sweden	Unknown	Unknown	Sandra Åhlén Mulio	Whole body	F	Custom protocol	No	N/A	6	106140	4414	2	105694	4300	N/A	101741	3172
RE_SWEBM1	Macrosteles	sp.	laevis	Sweden	Unknown	Unknown	Sandra Åhlén Mulio	Whole body	M	Custom protocol	No	N/A	34	9803	3820	31	9713	3678	N/A
RE_SWEBM2	Macrosteles	sp.	N/A	Sweden	Unknown	Unknown	Sandra Åhlén Mulio	Whole body	M	Custom protocol	No	N/A	5	10843	6902		10755	6679	N/A
RE_SWEBM3	Macrosteles	sp.	laevis	Sweden	Unknown	Unknown	Sandra Åhlén Mulio	Whole body	M	Custom protocol	No	N/A	10	4707	2184	6	4658	2087	N/A
RE_SWEBM4	Macrosteles	sp.	laevis	Sweden	Unknown	Unknown	Sandra Åhlén Mulio	Whole body	M	Custom protocol	No	N/A	34	12760	2542	33	12688	2462	N/A	8858
RE_SWEBM5	Macrosteles	sp.	viridigreseus	Sweden	Unknown	Unknown	Sandra Åhlén Mulio	Whole body	M	Custom protocol	No	N/A	29	45721	3028	26	45540	2931	N/A	41682
RE_SWEBM6	Macrosteles	sp.	laevis	Sweden	Unknown	Unknown	Sandra Åhlén Mulio	Whole body	M	Custom protocol	No	N/A	88	13572	3325	84	13501	3236	N/A
RE_SWECF1	Macrosteles	sp.	laevis	Sweden	Unknown	Unknown	Sandra Åhlén Mulio	Whole body	F	Custom protocol	No	N/A	57	52462	4759	50	52174	4590	N/A	40958	3707
RE_SWECF2	Macrosteles	sp.	laevis	Sweden	Unknown	Unknown	Sandra Åhlén Mulio	Whole body	F	Custom protocol	No	N/A	7	11040	2979	5	10989	2876	N/A
RE_SWECF3	Macrosteles	sp.	viridigreseus	Sweden	Unknown	Unknown	Sandra Åhlén Mulio	Whole body	F	Custom protocol	No	N/A	30	69572	2243	29	69274	2150	N/A	68325	1850
RE_SWECF4	Macrosteles	sp.	laevis	Sweden	Unknown	Unknown	Sandra Åhlén Mulio	Whole body	F	Custom protocol	No	N/A	16	7688	2050	13	7647	1969	N/A
RE_SWECF5	Macrosteles	sp.	cristatus	Sweden	Unknown	Unknown	Sandra Åhlén Mulio	Whole body	F	Custom protocol	Yes	SRR27050603	148	78085	2914	141	77785	2822	N/A	73719
RE_SWECF6	Macrosteles	sp.	laevis	Sweden	Unknown	Unknown	Sandra Åhlén Mulio	Whole body	F	Custom protocol	No	N/A	21	10584	1543	19	10538	1484	N/A	7855
RE_SWEDF2	Macrosteles	sp.	N/A	Sweden	Unknown	Unknown	Sandra Åhlén Mulio	Whole body	F	Custom protocol	No	N/A	10	44319	2455	7	44153	2380	N/A	42369	1794
RE_SWEDF4	Macrosteles	sp.	viridigreseus	Sweden	Unknown	Unknown	Sandra Åhlén Mulio	Whole body	F	Custom protocol	No	N/A	5	38015	1236	5	37916	1186	N/A	36069
RE_SWEDF6	Macrosteles	sp.	laevis	Sweden	Unknown	Unknown	Sandra Åhlén Mulio	Whole body	F	Custom protocol	No	N/A	101	83509	2250	88	83266	2176	N/A	78407
RE_SWEEF1	Macrosteles	sp.	laevis	Sweden	Unknown	Unknown	Sandra Åhlén Mulio	Whole body	F	Custom protocol	No	N/A	26	6732	1906	19	6677	1836	N/A
RE_SWEEF2	Macrosteles	sp.	laevis	Sweden	Unknown	Unknown	Sandra Åhlén Mulio	Whole body	F	Custom protocol	No	SRR27050602	113	42190	5968	109	41902	5784	N/A	36945
S1_204	Macrosteles	laevis	laevis	Poland	Sośnicowice	21/09/2015	Agnieszka Zwolinska	Whole body	U	NucleoSpin Tissue kit	Yes	SRR27050671	511	29085	3677	492	28774	3568	N/A	28737	3558
S1_207	Macrosteles	laevis	laevis	Poland	Sośnicowice	21/09/2015	Agnieszka Zwolinska	Whole body	U	NucleoSpin Tissue kit	Yes	SRR27050670	583	22168	3093	564	21881	3018	N/A	21869	3012
S1_208	Macrosteles	laevis	laevis	Poland	Sośnicowice	21/09/2015	Agnieszka Zwolinska	Whole body	U	NucleoSpin Tissue kit	Yes	SRR27050669	121	17382	1958	117	17195	1910	N/A	17174	1894
S1_225	Macrosteles	laevis	laevis	Poland	Sośnicowice	21/09/2015	Agnieszka Zwolinska	Whole body	U	NucleoSpin Tissue kit	Yes	SRR27050668	543	20268	3333	531	20014	3248	N/A	19910	3240
S1_226	Macrosteles	laevis	laevis	Poland	Sośnicowice	21/09/2015	Agnieszka Zwolinska	Whole body	U	NucleoSpin Tissue kit	Yes	SRR27050667	322	12262	1423	312	12091	1376	N/A	12084	1372
S1_230	Macrosteles	laevis	laevis	Poland	Sośnicowice	21/09/2015	Agnieszka Zwolinska	Whole body	U	NucleoSpin Tissue kit	Yes	SRR27050666	474	13940	3618	462	13640	3495	N/A	13383	3495
S1_232	Macrosteles	laevis	laevis	Poland	Sośnicowice	21/09/2015	Agnieszka Zwolinska	Whole body	U	NucleoSpin Tissue kit	Yes	SRR27050665	412	14894	1901	399	14711	1833	N/A	14693	1817
S1_233	Macrosteles	laevis	laevis	Poland	Sośnicowice	21/09/2015	Agnieszka Zwolinska	Whole body	U	NucleoSpin Tissue kit	Yes	SRR27050663	517	13094	1073	503	12960	1037	N/A	12954	1022
S1_234	Macrosteles	laevis	laevis	Poland	Sośnicowice	21/09/2015	Agnieszka Zwolinska	Whole body	U	NucleoSpin Tissue kit	Yes	SRR27050662	572	17777	3568	555	17547	3447	N/A	17371	3447
S1_235	Macrosteles	laevis	laevis	Poland	Sośnicowice	21/09/2015	Agnieszka Zwolinska	Whole body	U	NucleoSpin Tissue kit	Yes	SRR27050840	607	13722	2022	594	13541	1976	N/A	13535	1968
S1_236	Macrosteles	laevis	laevis	Poland	Sośnicowice	21/09/2015	Agnieszka Zwolinska	Whole body	U	NucleoSpin Tissue kit	Yes	SRR27050839	1068	14514	1495	1039	14358	1433	N/A	14322	1406
S1_238	Macrosteles	laevis	laevis	Poland	Sośnicowice	21/09/2015	Agnieszka Zwolinska	Whole body	U	NucleoSpin Tissue kit	Yes	SRR27050838	607	19272	3839	592	18948	3712	N/A	18917	3652
S1_239	Macrosteles	laevis	laevis	Poland	Sośnicowice	21/09/2015	Agnieszka Zwolinska	Whole body	U	NucleoSpin Tissue kit	Yes	SRR27050837	457	16454	3485	441	16204	3360	N/A	16103	3339
S1_240	Macrosteles	laevis	laevis	Poland	Sośnicowice	21/09/2015	Agnieszka Zwolinska	Whole body	U	NucleoSpin Tissue kit	Yes	SRR27050836	267	13159	2777	260	12961	2662	N/A	12865	2593
S1_248	Macrosteles	laevis	laevis	Poland	Sośnicowice	21/09/2015	Agnieszka Zwolinska	Whole body	U	NucleoSpin Tissue kit	Yes	SRR27050835	615	13310	1738	595	13168	1662	N/A	12998	1561
S1_254	Macrosteles	laevis	laevis	Poland	Sośnicowice	21/09/2015	Agnieszka Zwolinska	Whole body	U	NucleoSpin Tissue kit	Yes	SRR27050834	303	17639	2735	291	17386	2635	N/A	17327	2565
S1_259	Macrosteles	laevis	laevis	Poland	Sośnicowice	21/09/2015	Agnieszka Zwolinska	Whole body	U	NucleoSpin Tissue kit	Yes	SRR27050833	347	21704	5170	337	21358	5005	N/A	20782	4992
S1_273	Macrosteles	laevis	laevis	Poland	Sośnicowice	21/09/2015	Agnieszka Zwolinska	Whole body	U	NucleoSpin Tissue kit	Yes	SRR27050831	476	8583	539	457	8508	525	N/A	8482	522
S1_274	Macrosteles	laevis	laevis	Poland	Sośnicowice	21/09/2015	Agnieszka Zwolinska	Whole body	U	NucleoSpin Tissue kit	Yes	SRR27050830	359	16539	3561	344	16271	3454	N/A	16271	3454
S1_278	Macrosteles	laevis	laevis	Poland	Sośnicowice	21/09/2015	Agnieszka Zwolinska	Whole body	U	NucleoSpin Tissue kit	Yes	SRR27050829	510	17337	3574	499	17048	3469	N/A	17021	3469
S2_229	Macrosteles	laevis	laevis	Poland	Sośnicowice	06/07/2016	Agnieszka Zwolinska	Whole body	U	NucleoSpin Tissue kit	Yes	SRR27050828	379	21408	4488	367	21017	4355	N/A	20869	4343
S2_230	Macrosteles	laevis	laevis	Poland	Sośnicowice	06/07/2016	Agnieszka Zwolinska	Whole body	U	NucleoSpin Tissue kit	Yes	SRR27050827	472	16494	3282	450	16238	3166	N/A	16228	3155
S2_232	Macrosteles	laevis	laevis	Poland	Sośnicowice	06/07/2016	Agnieszka Zwolinska	Whole body	U	NucleoSpin Tissue kit	Yes	SRR27050826	962	24167	1910	929	23940	1847	N/A	23886	1836
S2_233	Macrosteles	laevis	laevis	Poland	Sośnicowice	06/07/2016	Agnieszka Zwolinska	Whole body	U	NucleoSpin Tissue kit	Yes	SRR27050825	163	16053	2274	158	15841	2172	N/A	15806	2158
S2_234	Macrosteles	laevis	laevis	Poland	Sośnicowice	06/07/2016	Agnieszka Zwolinska	Whole body	U	NucleoSpin Tissue kit	Yes	SRR27050824	698	19313	2928	670	19049	2824	N/A	19040	2815
S2_235	Macrosteles	laevis	laevis	Poland	Sośnicowice	06/07/2016	Agnieszka Zwolinska	Whole body	U	NucleoSpin Tissue kit	Yes	SRR27050823	462	14800	1588	449	14639	1527	N/A	14603	1506
S2_236	Macrosteles	laevis	laevis	Poland	Sośnicowice	06/07/2016	Agnieszka Zwolinska	Whole body	U	NucleoSpin Tissue kit	Yes	SRR27050822	649	26767	3294	631	26454	3190	N/A	26434	3181
S2_237	Macrosteles	laevis	laevis	Poland	Sośnicowice	06/07/2016	Agnieszka Zwolinska	Whole body	U	NucleoSpin Tissue kit	Yes	SRR27050905	588	17459	1327	560	17309	1272	N/A	17289	1266
S2_240	Macrosteles	laevis	laevis	Poland	Sośnicowice	06/07/2016	Agnieszka Zwolinska	Whole body	U	NucleoSpin Tissue kit	Yes	SRR27050904	480	29347	5646	472	28953	5472	N/A	28718	5457
S2_241	Macrosteles	laevis	laevis	Poland	Sośnicowice	06/07/2016	Agnieszka Zwolinska	Whole body	U	NucleoSpin Tissue kit	Yes	SRR27050903	431	22891	2078	419	22679	2020	N/A	22656	1991
S2_242	Macrosteles	laevis	laevis	Poland	Sośnicowice	06/07/2016	Agnieszka Zwolinska	Whole body	U	NucleoSpin Tissue kit	Yes	SRR27050902	151	19300	4108	146	18986	3985	N/A	18812	3985
S2_243	Macrosteles	laevis	laevis	Poland	Sośnicowice	06/07/2016	Agnieszka Zwolinska	Whole body	U	NucleoSpin Tissue kit	Yes	SRR27050901	597	23091	6661	569	22625	6476	N/A	22532	6467
S2_251	Macrosteles	laevis	laevis	Poland	Sośnicowice	06/07/2016	Agnieszka Zwolinska	Whole body	U	NucleoSpin Tissue kit	Yes	SRR27050900	763	21090	3925	746	20772	3798	N/A	20766	3794
S2_252	Macrosteles	laevis	laevis	Poland	Sośnicowice	06/07/2016	Agnieszka Zwolinska	Whole body	U	NucleoSpin Tissue kit	Yes	SRR27050899	418	14934	4271	397	14635	4140	N/A	14570	4133
S2_272	Macrosteles	laevis	laevis	Poland	Sośnicowice	06/07/2016	Agnieszka Zwolinska	Whole body	U	NucleoSpin Tissue kit	Yes	SRR27050898	559	20959	3545	537	20670	3425	N/A	20618	3416
S2_281	Macrosteles	laevis	laevis	Poland	Sośnicowice	06/07/2016	Agnieszka Zwolinska	Whole body	U	NucleoSpin Tissue kit	Yes	SRR27050897	238	17767	2329	229	17511	2235	N/A	17446	2204
S2_285	Macrosteles	laevis	laevis	Poland	Sośnicowice	06/07/2016	Agnieszka Zwolinska	Whole body	U	NucleoSpin Tissue kit	Yes	SRR27050896	403	26318	6913	393	25573	6640	N/A	25341	6624
S2_291	Macrosteles	laevis	laevis	Poland	Sośnicowice	06/07/2016	Agnieszka Zwolinska	Whole body	U	NucleoSpin Tissue kit	Yes	SRR27050894	616	18415	4423	594	18071	4219	N/A	17850	4176
S2_292	Macrosteles	laevis	laevis	Poland	Sośnicowice	06/07/2016	Agnieszka Zwolinska	Whole body	U	NucleoSpin Tissue kit	Yes	SRR27050893	470	18179	3778	453	17821	3607	N/A	17775	3540
S2_297	Macrosteles	laevis	laevis	Poland	Sośnicowice	06/07/2016	Agnieszka Zwolinska	Whole body	U	NucleoSpin Tissue kit	Yes	SRR27050892	428	13563	1506	414	13429	1436	N/A	13394	1409
S7_201	Macrosteles	laevis	laevis	Poland	Sośnicowice	15/09/2017	Agnieszka Zwolinska	Whole body	U	NucleoSpin Tissue kit	Yes	SRR27050891	449	15922	3331	436	15689	3225	N/A	15631	3225
S7_202	Macrosteles	laevis	laevis	Poland	Sośnicowice	15/09/2017	Agnieszka Zwolinska	Whole body	U	NucleoSpin Tissue kit	Yes	SRR27050890	177	12107	2343	169	11941	2267	N/A	11910	2267
S7_204	Macrosteles	laevis	laevis	Poland	Sośnicowice	15/09/2017	Agnieszka Zwolinska	Whole body	U	NucleoSpin Tissue kit	Yes	SRR27050889	378	18794	3194	364	18505	3101	N/A	18505	3101
S7_205	Macrosteles	laevis	laevis	Poland	Sośnicowice	15/09/2017	Agnieszka Zwolinska	Whole body	U	NucleoSpin Tissue kit	Yes	SRR27050888	447	16350	1377	439	16220	1350	N/A	16210	1337
S7_207	Macrosteles	laevis	laevis	Poland	Sośnicowice	15/09/2017	Agnieszka Zwolinska	Whole body	U	NucleoSpin Tissue kit	Yes	SRR27050887	310	19696	1611	302	19536	1571	N/A	19527	1563
S7_208	Macrosteles	laevis	laevis	Poland	Sośnicowice	15/09/2017	Agnieszka Zwolinska	Whole body	U	NucleoSpin Tissue kit	Yes	SRR27050886	385	14958	2899	373	14727	2817	N/A	14707	2817
S7_209	Macrosteles	laevis	laevis	Poland	Sośnicowice	15/09/2017	Agnieszka Zwolinska	Whole body	U	NucleoSpin Tissue kit	Yes	SRR27050885	263	14760	2488	252	14532	2399	N/A	14526	2382
S7_210	Macrosteles	laevis	laevis	Poland	Sośnicowice	15/09/2017	Agnieszka Zwolinska	Whole body	U	NucleoSpin Tissue kit	Yes	SRR27050883	513	11955	1828	497	11806	1771	N/A	11725	1771
S7_213	Macrosteles	laevis	laevis	Poland	Sośnicowice	15/09/2017	Agnieszka Zwolinska	Whole body	U	NucleoSpin Tissue kit	Yes	SRR27050882	421	14437	1661	410	14297	1611	N/A	14288	1603
S7_215	Macrosteles	laevis	laevis	Poland	Sośnicowice	15/09/2017	Agnieszka Zwolinska	Whole body	U	NucleoSpin Tissue kit	Yes	SRR27050881	520	9593	1749	501	9488	1685	N/A	9472	1674
S7_217	Macrosteles	laevis	laevis	Poland	Sośnicowice	15/09/2017	Agnieszka Zwolinska	Whole body	U	NucleoSpin Tissue kit	Yes	SRR27050880	317	19367	3260	307	19142	3162	N/A	19080	3159
S7_218	Macrosteles	laevis	laevis	Poland	Sośnicowice	15/09/2017	Agnieszka Zwolinska	Whole body	U	NucleoSpin Tissue kit	Yes	SRR27050879	239	15498	2374	231	15327	2302	N/A	15292	2302
S7_219	Macrosteles	laevis	laevis	Poland	Sośnicowice	15/09/2017	Agnieszka Zwolinska	Whole body	U	NucleoSpin Tissue kit	Yes	SRR27050878	240	19113	3644	233	18765	3517	N/A	18759	3517
S7_222	Macrosteles	laevis	laevis	Poland	Sośnicowice	15/09/2017	Agnieszka Zwolinska	Whole body	U	NucleoSpin Tissue kit	No	N/A	104	13471	2529	99	13228	2456	N/A	13071	2456
S7_232	Macrosteles	laevis	laevis	Poland	Sośnicowice	15/09/2017	Agnieszka Zwolinska	Whole body	U	NucleoSpin Tissue kit	Yes	SRR27050877	428	6869	487	414	6822	465	N/A	6810	465
S7_236	Macrosteles	laevis	laevis	Poland	Sośnicowice	15/09/2017	Agnieszka Zwolinska	Whole body	U	NucleoSpin Tissue kit	Yes	SRR27050876	148	11672	2405	143	11459	2330	N/A	11352	2330
S7_239	Macrosteles	laevis	laevis	Poland	Sośnicowice	15/09/2017	Agnieszka Zwolinska	Whole body	U	NucleoSpin Tissue kit	Yes	SRR27050875	371	22761	3842	359	22461	3729	N/A	22389	3723
S7_277	Macrosteles	laevis	laevis	Poland	Sośnicowice	15/09/2017	Agnieszka Zwolinska	Whole body	U	NucleoSpin Tissue kit	Yes	SRR27050874	474	12261	1468	461	12140	1417	N/A	12106	1403
S7_280	Macrosteles	laevis	laevis	Poland	Sośnicowice	15/09/2017	Agnieszka Zwolinska	Whole body	U	NucleoSpin Tissue kit	Yes	SRR27050821	308	16713	2972	300	16475	2867	N/A	16397	2867
S7_281	Macrosteles	laevis	laevis	Poland	Sośnicowice	15/09/2017	Agnieszka Zwolinska	Whole body	U	NucleoSpin Tissue kit	Yes	SRR27050820	411	16638	2965	400	16423	2875	N/A	16320	2875
S8_201	Macrosteles	laevis	laevis	Poland	Sośnicowice	24/05/2018	Agnieszka Zwolinska	Whole body	U	NucleoSpin Tissue kit	Yes	SRR27050819	930	23644	3375	902	23417	3289	N/A	23374	3289
S8_202	Macrosteles	laevis	laevis	Poland	Sośnicowice	24/05/2018	Agnieszka Zwolinska	Whole body	U	NucleoSpin Tissue kit	Yes	SRR27050818	312	12109	2166	302	11876	2105	N/A	11834	2105
S8_205	Macrosteles	laevis	laevis	Poland	Sośnicowice	24/05/2018	Agnieszka Zwolinska	Whole body	U	NucleoSpin Tissue kit	Yes	SRR27050817	741	17807	2998	726	17601	2912	N/A	17564	2907
S8_206	Macrosteles	laevis	laevis	Poland	Sośnicowice	24/05/2018	Agnieszka Zwolinska	Whole body	U	NucleoSpin Tissue kit	Yes	SRR27050816	573	22842	4602	554	22462	4488	N/A	22353	4478
S8_209	Macrosteles	laevis	laevis	Poland	Sośnicowice	24/05/2018	Agnieszka Zwolinska	Whole body	U	NucleoSpin Tissue kit	Yes	SRR27050815	567	22487	4044	553	22157	3952	N/A	22144	3952
S8_210	Macrosteles	laevis	laevis	Poland	Sośnicowice	24/05/2018	Agnieszka Zwolinska	Whole body	U	NucleoSpin Tissue kit	Yes	SRR27050814	714	15218	1090	690	15126	1057	N/A	15061	1047
S8_211	Macrosteles	laevis	laevis	Poland	Sośnicowice	24/05/2018	Agnieszka Zwolinska	Whole body	U	NucleoSpin Tissue kit	Yes	SRR27050813	561	17908	3300	548	17672	3196	N/A	17525	3192
S8_212	Macrosteles	laevis	laevis	Poland	Sośnicowice	24/05/2018	Agnieszka Zwolinska	Whole body	U	NucleoSpin Tissue kit	Yes	SRR27050812	835	17430	3085	808	17191	2989	N/A	17147	2989
S8_214	Macrosteles	laevis	laevis	Poland	Sośnicowice	24/05/2020	Agnieszka Zwolinska	Whole body	U	NucleoSpin Tissue kit	Yes	SRR27050810	812	19848	4110	788	19591	3993	N/A	19289	3991
S8_215	Macrosteles	laevis	laevis	Poland	Sośnicowice	24/05/2019	Agnieszka Zwolinska	Whole body	U	NucleoSpin Tissue kit	Yes	SRR27050809	578	9964	868	552	9890	832	N/A	9861	829
S8_217	Macrosteles	laevis	laevis	Poland	Sośnicowice	24/05/2018	Agnieszka Zwolinska	Whole body	U	NucleoSpin Tissue kit	Yes	SRR27050808	829	17157	2779	799	16989	2727	N/A	16894	2669
S8_218	Macrosteles	laevis	laevis	Poland	Sośnicowice	24/05/2018	Agnieszka Zwolinska	Whole body	U	NucleoSpin Tissue kit	Yes	SRR27050807	597	19246	3038	579	19006	2961	N/A	18968	2961
S8_219	Macrosteles	laevis	laevis	Poland	Sośnicowice	24/05/2018	Agnieszka Zwolinska	Whole body	U	NucleoSpin Tissue kit	Yes	SRR27050806	507	18615	3418	489	18317	3314	N/A	18266	3314
S8_220	Macrosteles	laevis	laevis	Poland	Sośnicowice	24/05/2018	Agnieszka Zwolinska	Whole body	U	NucleoSpin Tissue kit	Yes	SRR27050805	945	18456	2107	918	18305	2048	N/A	18223	2028
S8_221	Macrosteles	laevis	laevis	Poland	Sośnicowice	24/05/2018	Agnieszka Zwolinska	Whole body	U	NucleoSpin Tissue kit	Yes	SRR27050804	417	13717	2155	402	13536	2080	N/A	13524	2077
S8_222	Macrosteles	laevis	laevis	Poland	Sośnicowice	24/05/2018	Agnieszka Zwolinska	Whole body	U	NucleoSpin Tissue kit	Yes	SRR27050803	721	16170	1958	701	16009	1922	N/A	15988	1909
S8_282	Macrosteles	laevis	laevis	Poland	Sośnicowice	24/05/2018	Agnieszka Zwolinska	Whole body	U	NucleoSpin Tissue kit	Yes	SRR27050802	845	18177	1663	817	18031	1626	N/A	17992	1617
S8_283	Macrosteles	laevis	laevis	Poland	Sośnicowice	24/05/2018	Agnieszka Zwolinska	Whole body	U	NucleoSpin Tissue kit	Yes	SRR27050801	373	10652	2365	360	10479	2291	N/A	10472	2291
S8_284	Macrosteles	laevis	laevis	Poland	Sośnicowice	24/05/2018	Agnieszka Zwolinska	Whole body	U	NucleoSpin Tissue kit	Yes	SRR27050799	532	22181	4716	516	21826	4575	N/A	21806	4564
S8_285	Macrosteles	laevis	laevis	Poland	Sośnicowice	24/05/2018	Agnieszka Zwolinska	Whole body	U	NucleoSpin Tissue kit	Yes	SRR27050798	410	17801	2700	396	17559	2627	N/A	17458	2627
S9_205	Macrosteles	laevis	laevis	Poland	Sośnicowice	17/07/2018	Agnieszka Zwolinska	Whole body	U	NucleoSpin Tissue kit	Yes	SRR27050797	855	16813	2455	835	16679	2345	N/A	16568	2339
S9_210	Macrosteles	laevis	laevis	Poland	Sośnicowice	17/07/2018	Agnieszka Zwolinska	Whole body	U	NucleoSpin Tissue kit	Yes	SRR27050796	412	19649	3861	400	19374	3771	N/A	19233	3763
S9_226	Macrosteles	laevis	laevis	Poland	Sośnicowice	17/07/2018	Agnieszka Zwolinska	Whole body	U	NucleoSpin Tissue kit	Yes	SRR27050795	698	20496	4626	679	20184	4467	N/A	19840	4452
S9_238	Macrosteles	laevis	laevis	Poland	Sośnicowice	17/07/2018	Agnieszka Zwolinska	Whole body	U	NucleoSpin Tissue kit	Yes	SRR27050794	624	18904	3264	603	18682	3172	N/A	18536	3166
S9_244	Macrosteles	laevis	laevis	Poland	Sośnicowice	17/07/2018	Agnieszka Zwolinska	Whole body	U	NucleoSpin Tissue kit	Yes	SRR27050793	787	15962	2423	758	15779	2328	N/A	15645	2308
S9_251	Macrosteles	laevis	laevis	Poland	Sośnicowice	17/07/2018	Agnieszka Zwolinska	Whole body	U	NucleoSpin Tissue kit	Yes	SRR27050792	763	13823	3022	729	13609	2943	N/A	13547	2934
SOF1	Macrosteles	sp.	laevis	Poland	Sośnicowice	05/07/2020	Piotr Łukasik	Whole body	F	Custom protocol	Yes	SRR27050624	393	36087	7021	391	35528	6739	N/A	35290	6735
SOF10	Macrosteles	sp.	laevis	Poland	Sośnicowice	05/07/2020	Piotr Łukasik	Whole body	F	Custom protocol	Yes	SRR27050625	291	33063	3418	288	32745	3288	N/A	32633	3285
SOF2	Macrosteles	sp.	laevis	Poland	Sośnicowice	05/07/2020	Piotr Łukasik	Whole body	F	Custom protocol	Yes	SRR27050623	332	29141	3239	330	28812	3135	N/A	28781	3128
SOF3	Macrosteles	sp.	laevis	Poland	Sośnicowice	05/07/2020	Piotr Łukasik	Whole body	F	Custom protocol	Yes	SRR27050622	250	20523	2587	243	20279	2500	N/A	20264	2500
SOF4	Macrosteles	sp.	laevis	Poland	Sośnicowice	05/07/2020	Piotr Łukasik	Whole body	F	Custom protocol	No	N/A	51	25946	3289	51	25702	3182	N/A	25483	3154
SOF5	Macrosteles	sp.	laevis	Poland	Sośnicowice	05/07/2020	Piotr Łukasik	Whole body	F	Custom protocol	Yes	SRR27050621	393	41794	6498	392	41326	6287	N/A	41077	6276
SOF6	Macrosteles	sp.	laevis	Poland	Sośnicowice	05/07/2020	Piotr Łukasik	Whole body	F	Custom protocol	Yes	SRR27050620	193	29188	6439	190	28698	6230	N/A	28558	6230
SOF7	Macrosteles	sp.	laevis	Poland	Sośnicowice	05/07/2020	Piotr Łukasik	Whole body	F	Custom protocol	Yes	SRR27050619	408	41543	2610	405	41303	2537	N/A	41140	2520
SOF8	Macrosteles	sp.	laevis	Poland	Sośnicowice	05/07/2020	Piotr Łukasik	Whole body	F	Custom protocol	Yes	SRR27050618	722	39657	2698	713	39370	2605	N/A	39305	2584
SOF9	Macrosteles	sp.	laevis	Poland	Sośnicowice	05/07/2020	Piotr Łukasik	Whole body	F	Custom protocol	Yes	SRR27050617	259	41785	3138	256	41433	3048	N/A	41400	3040
SOM1	Macrosteles	sp.	laevis	Poland	Sośnicowice	05/07/2020	Piotr Łukasik	Whole body	M	Custom protocol	Yes	SRR27050614	1824	29544	1007	1803	29349	947	N/A	29132	879
SOM10	Macrosteles	sp.	laevis	Poland	Sośnicowice	05/07/2020	Piotr Łukasik	Whole body	M	Custom protocol	Yes	SRR27050616	807	62645	13615	792	61692	13121	N/A	61145	13083
SOM2	Macrosteles	sp.	laevis	Poland	Sośnicowice	05/07/2020	Piotr Łukasik	Whole body	M	Custom protocol	Yes	SRR27050613	255	15454	2190	247	15276	2123	N/A	15196	2115
SOM3	Macrosteles	sp.	laevis	Poland	Sośnicowice	05/07/2020	Piotr Łukasik	Whole body	M	Custom protocol	Yes	SRR27050612	462	22110	1909	452	21931	1838	N/A	21871	1831
SOM4	Macrosteles	sp.	laevis	Poland	Sośnicowice	05/07/2020	Piotr Łukasik	Whole body	M	Custom protocol	Yes	SRR27050611	526	21677	4573	515	21366	4447	N/A	21207	4441
SOM5	Macrosteles	sp.	laevis	Poland	Sośnicowice	05/07/2020	Piotr Łukasik	Whole body	M	Custom protocol	Yes	SRR27050610	208	13805	1447	206	13653	1396	N/A	13575	1396
SOM6	Macrosteles	sp.	laevis	Poland	Sośnicowice	05/07/2020	Piotr Łukasik	Whole body	M	Custom protocol	Yes	SRR27050609	481	21686	3354	473	21475	3250	N/A	21341	3240
SOM7	Macrosteles	sp.	laevis	Poland	Sośnicowice	05/07/2020	Piotr Łukasik	Whole body	M	Custom protocol	Yes	SRR27050608	1623	21461	2561	1605	21266	2450	N/A	21191	2426
SOM8	Macrosteles	sp.	laevis	Poland	Sośnicowice	05/07/2020	Piotr Łukasik	Whole body	M	Custom protocol	Yes	SRR27050607	1366	48506	3549	1340	48165	3427	N/A	47964	3375
SOM9	Macrosteles	sp.	laevis	Poland	Sośnicowice	05/07/2020	Piotr Łukasik	Whole body	M	Custom protocol	Yes	SRR27050606	1010	39191	7124	997	38630	6822	N/A	38054	6803
SWEAF1	Macrosteles	sp.	sexnotatus	Sweden	Unknown	Unknown	Sandra Åhlén Mulio	Whole body	F	Custom protocol	No	N/A	41	17479		40	17426		N/A	17133
SWEAF2	Macrosteles	sp.	sexnotatus	Sweden	Unknown	Unknown	Sandra Åhlén Mulio	Whole body	F	Custom protocol	No	N/A	82	47539		82	47490		N/A	46142
SWEAF3	Macrosteles	sp.	laevis	Sweden	Unknown	Unknown	Sandra Åhlén Mulio	Whole body	F	Custom protocol	No	N/A	81	42182		81	42122		N/A	40210
SWEAF4	Macrosteles	sp.	N/A	Sweden	Unknown	Unknown	Sandra Åhlén Mulio	Whole body	F	Custom protocol	No	N/A							N/A
SWEBF3	Macrosteles	sp.	sexnotatus	Sweden	Unknown	Unknown	Sandra Åhlén Mulio	Whole body	F	Custom protocol	No	N/A	57	23068		57	23034		N/A	22359
SWEBF6	Macrosteles	sp.	N/A	Sweden	Unknown	Unknown	Sandra Åhlén Mulio	Whole body	F	Custom protocol	No	N/A		23721			23686		N/A	23352
SWEDF1	Macrosteles	sp.	viridigreseus	Sweden	Unknown	Unknown	Sandra Åhlén Mulio	Whole body	F	Custom protocol	No	N/A	27	59597		26	59522		N/A	57501
SWEDF3	Macrosteles	sp.	laevis	Sweden	Unknown	Unknown	Sandra Åhlén Mulio	Whole body	F	Custom protocol	No	N/A	53	43764		53	43725		N/A	40920
SWEDF5	Macrosteles	sp.	laevis	Sweden	Unknown	Unknown	Sandra Åhlén Mulio	Whole body	F	Custom protocol	No	N/A	37	6699		35	6674		N/A	5443
UJF1	Macrosteles	sp.	laevis	Poland	Kampus UJ	01/07/2020	SAM, PL	Whole body	F	Custom protocol	Yes	SRR27050600	407	42829	10263	400	41986	9903	N/A	40963	9880
UJF10	Macrosteles	sp.	laevis	Poland	Kampus UJ	01/07/2020	SAM, PL	Whole body	F	Custom protocol	Yes	SRR27050601	458	28572	5757	450	28165	5559	N/A	27758	5559
UJF2	Macrosteles	sp.	laevis	Poland	Kampus UJ	01/07/2020	SAM, PL	Whole body	F	Custom protocol	Yes	SRR27050599	554	30975	5196	546	30559	5034	N/A	30342	4991
UJF3	Macrosteles	sp.	laevis	Poland	Kampus UJ	01/07/2020	SAM, PL	Whole body	F	Custom protocol	Yes	SRR27050598	1334	44512	7830	1317	43990	7604	N/A	43126	7588
UJF4	Macrosteles	sp.	laevis	Poland	Kampus UJ	01/07/2020	SAM, PL	Whole body	F	Custom protocol	Yes	SRR27050757	1200	40297	4024	1185	40047	3907	N/A	39885	3894
UJF5	Macrosteles	sp.	laevis	Poland	Kampus UJ	01/07/2020	SAM, PL	Whole body	F	Custom protocol	Yes	SRR27050756	857	45886	8094	844	45381	7774	N/A	45066	7737
UJF6	Macrosteles	sp.	laevis	Poland	Kampus UJ	01/07/2020	SAM, PL	Whole body	F	Custom protocol	Yes	SRR27050755	810	39995	8332	803	39570	8019	N/A	39091	8013
UJF7	Macrosteles	sp.	laevis	Poland	Kampus UJ	01/07/2020	SAM, PL	Whole body	F	Custom protocol	Yes	SRR27050754	396	27347	2739	388	27047	2653	N/A	27025	2644
UJF8	Macrosteles	sp.	laevis	Poland	Kampus UJ	01/07/2020	SAM, PL	Whole body	F	Custom protocol	Yes	SRR27050752	865	40284	7469	856	39773	7228	N/A	39442	7225
UJF9	Macrosteles	sp.	laevis	Poland	Kampus UJ	01/07/2020	SAM, PL	Whole body	F	Custom protocol	Yes	SRR27050751	484	37167	6410	476	36679	6197	N/A	36387	6187
UJM1	Macrosteles	sp.	laevis	Poland	Kampus UJ	01/07/2020	SAM, PL	Whole body	M	Custom protocol	Yes	SRR27050749	488	28367	5251	478	28029	5104	N/A	27891	5090
UJM10	Macrosteles	sp.	laevis	Poland	Kampus UJ	01/07/2020	SAM, PL	Whole body	M	Custom protocol	Yes	SRR27050750	326	32171	5528	320	31796	5349	N/A	31074	5338
UJM2	Macrosteles	sp.	laevis	Poland	Kampus UJ	01/07/2020	SAM, PL	Whole body	M	Custom protocol	Yes	SRR27050748	286	40300	6535	285	39830	6359	N/A	39163	6323
UJM3	Macrosteles	sp.	laevis	Poland	Kampus UJ	01/07/2020	SAM, PL	Whole body	M	Custom protocol	Yes	SRR27050747	401	22638	2774	395	22373	2707	N/A	22324	2698
UJM4	Macrosteles	sp.	laevis	Poland	Kampus UJ	01/07/2020	SAM, PL	Whole body	M	Custom protocol	Yes	SRR27050746	1158	25778	459	1140	25681	438	N/A	25569	417
UJM5	Macrosteles	sp.	laevis	Poland	Kampus UJ	01/07/2020	SAM, PL	Whole body	M	Custom protocol	Yes	SRR27050745	408	19413	2480	404	19160	2407	N/A	19124	2403
UJM6	Macrosteles	sp.	laevis	Poland	Kampus UJ	01/07/2020	SAM, PL	Whole body	M	Custom protocol	Yes	SRR27050744	873	39874	3690	860	39615	3565	N/A	39528	3538
UJM7	Macrosteles	sp.	laevis	Poland	Kampus UJ	01/07/2020	SAM, PL	Whole body	M	Custom protocol	Yes	SRR27050743	1759	59082	11051	1726	58291	10686	N/A	57921	10670
UJM8	Macrosteles	sp.	laevis	Poland	Kampus UJ	01/07/2020	SAM, PL	Whole body	M	Custom protocol	Yes	SRR27050741	1001	42964	4584	986	42553	4434	N/A	42436	4401
UJM9	Macrosteles	sp.	laevis	Poland	Kampus UJ	01/07/2020	SAM, PL	Whole body	M	Custom protocol	Yes	SRR27050740	1318	52950	8288	1304	52280	8019	N/A	52028	7992

## Sheet: S3 COI_OTU_filtered
Table S3. OTU table for the partial COI gene for 306 Macrosteles specimens
				Population	Kampus UJ (2019)	Kampus UJ (2019)	Kampus UJ (2019)	Kampus UJ (2019)	Kampus UJ (2019)	Częstochowa	Częstochowa	Częstochowa	Częstochowa	Częstochowa	Częstochowa	Częstochowa	Częstochowa	Częstochowa	Częstochowa	Częstochowa	Częstochowa	Częstochowa	Częstochowa	Częstochowa	Trollhättan	JIC Insectary	JIC Insectary	JIC Insectary	JIC Insectary	JIC Insectary	JIC Insectary	JIC Insectary	JIC Insectary	JIC Insectary	JIC Insectary	JIC Insectary	JIC Insectary	JIC Insectary	JIC Insectary	JIC Insectary	JIC Insectary	JIC Insectary	JIC Insectary	JIC Insectary	Katowice	Katowice	Katowice	Katowice	Katowice
				Species	M. laevis	M. laevis	M. laevis	M. laevis	M. laevis	M. laevis	M. laevis	M. laevis	M. laevis	M. laevis	M. laevis	M. laevis	M. laevis	M. cristatus	M. laevis	M. laevis	M. laevis	M. laevis	M. laevis	M. laevis	M. sexnotatus	M. quadrilineatus	M. quadrilineatus	M. quadrilineatus	M. quadrilineatus	M. quadrilineatus	M. quadrilineatus	M. quadrilineatus	M. quadrilineatus	M. quadrilineatus	M. quadrilineatus	M. quadrilineatus	M. quadrilineatus	M. quadrilineatus	M. quadrilineatus	M. quadrilineatus	M. quadrilineatus	M. quadrilineatus	M. quadrilineatus	M. quadrilineatus	M. laevis	M. laevis	M. laevis	M. laevis	M. laevis
OTU_assignment	Taxonomy	Category	Sequence	Total	BTA1	BTA3	BTW1	BTW2	BTW4	CZF1	CZF2	CZF3	CZF4	CZF7	CZM1	CZM10	CZM2	CZM3	CZM4	CZM5	CZM6	CZM7	CZM8	CZM9	IBAF1	JICF1	JICF10	JICF2	JICF4	JICF5	JICF6	JICF7	JICF8	JICF9	JICM1	JICM10	JICM2	JICM3	JICM4	JICM5	JICM6	JICM7	JICM8	JICM9	KAF10	KAF3	KAF4	KAF6	KAF7
otu01	Eukaryota(1.00),Arthropoda(1.00),Insecta(1.00),Hemiptera(1.00),Cicadellidae(1.00),Macrosteles(0.99),Macrosteles_laevis(0.99)	Barcode	ATTAAATAATATAAGATTTTGACTTTTACCACCTTCATTAACATTATTAATATTAAGATCAATAGTAGAAATAGGAGTTGGTACTGGTTGAACCGTTTACCCCCCCTTATCTAGAAATATTGCTCACGCAGGACCTAGAGTTGACATATCAATTTTTTCCTTACATTTAGCTGGAATCTCCTCTATTTTAGGAGCAGTAAATTTTATTACTACAGTAATAAATATACGACCCACAGGAATATCTATAGAACGAACTCCTCTATTTGTATGATCAGTAATAATTACAGCTATTTTATTACTTCTTTCACTACCTGTTTTGGCTGGGGCAATTACTATATTATTAACTGACCGTAATATTAATACTACTTTTTTTGACCCAGCTGGAGGAGGAGACCCAAT…	289171	1681	2212	12020	7174	5927	297	114	314	291	199	236	615	226	0	1222	993	862	248	379	779	0	0	0	0	0	0	0	0	0	0	0	0	0	0	0	0	0	0	0	0	130	436	162	322	245
otu03	Eukaryota(1.00),Arthropoda(1.00),Insecta(1.00),Hemiptera(1.00),Cicadellidae(1.00),Macrosteles(1.00),Macrosteles_quadrilineatus(1.00)	Barcode	ACTAAATAATATAAGATTCTGACTTCTCCCCCCTTCATTAACACTATTAATATTAAGATCAATAGTAGAAATGGGGGTAGGGACGGGTTGAACAGTATACCCCCCCCTATCTAGAAATATCGCACATGCGGGCCCAAGAGTTGATATATCAATTTTTTCTTTACATTTAGCCGGTATTTCTTCTATTCTAGGAGCAGTAAATTTTATCACTACTGTAATAAATATACGTCCTATAGGTATATATATAGAACGAACCCCTTTATTTGTATGATCAGTCTTAATTACAGCAGTTTTACTGCTTTTATCACTACCAGTTTTAGCTGGGGCAATTACCATATTGTTAACTGATCGTAATATTAATACTACCTTTTTTGACCCTGCTGGTGGGGGGGACCCAAT…	17902	0	0	0	0	0	0	0	0	0	0	0	0	0	0	0	0	0	0	0	0	0	586	795	934	1096	230	760	492	372	274	984	1630	2262	1651	392	2034	1097	943	1733	1901	0	0	0	0	0
otu04	Eukaryota(1.00),Arthropoda(1.00),Insecta(1.00),Hemiptera(1.00),Cicadellidae(1.00),Macrosteles(1.00),Macrosteles_cristatus_Poland_Opawskie_Mt(1.00)	Barcode	ACTAAATAATATAAGATTTTGACTTCTACCTCCGTCATTAACACTATTAATATTAAGATCAATAGTAGAAATGGGGGTAGGAACAGGTTGAACAGTATACCCCCCCCTATCTAGAAATATTGCACACGCAGGGCCGAGAGTTGATATATCTATCTTTTCCTTACATTTAGCTGGTATTTCTTCTATTTTAGGGGCAGTAAATTTTATTACTACCGTAATAAATATGCGCCCCACAGGAATATCTATAGAACGGACACCTTTATTTGTATGATCAGTTTTAATTACAGCAGTCTTGTTACTTTTATCACTCCCTGTTTTAGCTGGGGCAATTACTATATTATTAACAGATCGTAATATTAATACTACCTTTTTTGACCCTGCTGGTGGGGGGGACCCTAT…	15847	0	0	0	0	0	0	0	0	0	0	0	0	0	157	0	0	0	0	0	0	0	0	0	0	0	0	0	0	0	0	0	0	0	0	0	0	0	0	0	0	0	0	0	0	0
otu06	Eukaryota(1.00),Arthropoda(1.00),Insecta(1.00),Hemiptera(1.00),Cicadellidae(1.00),Macrosteles(1.00),Macrosteles_maculosus_Poland_Opawskie_Mt(1.00)	Barcode	ACTTAATAATATAAGATTCTGGCTTCTACCCCCATCCTTAACACTACTAATATTAAGATCAATAGTAGAAATGGGAGTGGGAACAGGTTGAACAGTTTACCCCCCCCTATCTAGAAATATTGCACACGCTGGGCCAAGAGTTGATATATCTATCTTTTCCTTACATTTAGCAGGAATTTCTTCTATTTTAGGAGCAGTAAACTTTATTACTACAGTTATAAATATACGCCCCTCAGGAATATCTATAGAACGAACACCTTTATTTGTTTGATCAGTTTTAATTACAGCAATTTTATTACTTTTATCATTACCAGTTTTAGCTGGTGCAATTACTATATTATTAACTGACCGTAATATTAATACTACCTTTTTTGACCCAGCTGGTGGGGGGGACCCTAT…	6517	0	0	0	0	0	0	0	0	0	0	0	0	0	0	0	0	0	0	0	0	0	0	0	0	0	0	0	0	0	0	0	0	0	0	0	0	0	0	0	0	0	0	0	0	0
otu08	Eukaryota(1.00),Arthropoda(1.00),Insecta(1.00),Hemiptera(1.00),Cicadellidae(1.00),Macrosteles(1.00),Macrosteles_sexnotatus(1.00)	Barcode	ACTTAATAATATAAGATTTTGACTTCTACCACCATCCTTAACATTGTTAATATTAAGATCAATAGTAGAAATGGGGGTTGGAACAGGTTGAACAGTATACCCCCCTCTATCTAGAAATATTGCACACGCAGGCCCAAGAGTAGATATATCTATTTTCTCTCTTCATTTAGCTGGAATTTCATCTATTTTAGGAGCAGTTAATTTTATTACTACTGTAATGAATATACGACCCTCAGGAATATCTATAGAACGAACCCCTTTATTTGTATGATCAGTATTAATTACAGCAATTTTATTACTTTTATCATTACCTGTTTTAGCTGGGGCAATTACTATATTATTAACTGATCGTAATATTAATACTACTTTTTTTGACCCTGCTGGTGGAGGAGATCCTAT…	2412	0	0	0	0	0	0	0	0	0	0	0	0	0	0	0	0	0	0	0	0	843	0	0	0	0	0	0	0	0	0	0	0	0	0	0	0	0	0	0	0	0	0	0	0	0
otu09	Eukaryota(1.00),Arthropoda(0.99),Insecta(0.99),Hemiptera(0.60),Cicadellidae(0.57),Macrosteles(0.54),Macrosteles_quadrilineatus(0.14)	Barcode	ATTAAATAATATAAGATTTTGACTATTACCCCCCTCATTAACATTGTTAATATTGAGATCAATAGTAGAAATGGGGGTGGGAACGGGTTGAACGGTATACCCCCCCCTATCTAGAAATATTGCACACGCAGGACCAAGAGTTGACATATCCATCTTTTCTTTACATTTAGCTGGAATTTCTTCTATTTTAGGTGCAGTAAATTTTATTACTACCGTAATAAATATACGTCCTACAGGAATATCTATAGAACGAACCCCTTTATTTGTGTGATCAGTTTTAATTACAGCTATTTTATTATTATTATCATTACCAGTATTAGCTGGAGCAATTACTATACTACTAACTGATCGAAATATTAATACTACATTTTTTGACCCTGCTGGAGGGGGGGACCCAAT…	2067	0	0	0	0	0	0	0	0	0	0	0	0	0	0	0	0	0	0	0	0	0	0	0	0	0	0	0	0	0	0	0	0	0	0	0	0	0	0	0	0	0	0	0	0	0
otu10	Eukaryota(1.00),Arthropoda(1.00),Insecta(1.00),Hemiptera(1.00),Cicadellidae(1.00),Macrosteles(1.00),Macrosteles_laevis(1.00)	Other_Macrosteles_COI	ACTAAATAATATAAGATTTTGACTTTTACCCCCATCACTAACATTATTAATATTAAGATCAATAGTAGAAATAGGAGTTGGTACAGGTTGAACCGTTTATCCCCCCCTATCTAGAAATATTGCTCACGCAGGGCCGAGAGTTGACATATCAATTTTTTCATTACATTTAGCTGGAATCTCATCTATTTTAGGAGCAGTAAATTTTATTACTACAGTAATAAATATACGACCTACAGGAATATCTATAGAACGAACCCCCCTATTTGTATGATCAGTAATAATTACAGCTATTTTATTACTTCTTTCACTACCTGTTTTAGCTGGGGCAATTACTATATTATTAACTGACCGTAATATTAATACTACTTTTTTTGACCCAGCTGGAGGGGGGGACCCTAT…	2404	6	38	86	46	139	2	0	0	0	0	0	0	0	0	18	0	0	0	0	0	0	0	0	0	0	0	0	0	0	0	0	0	0	0	0	0	0	0	0	0	0	0	0	0	0
otu11	Eukaryota(1.00),Arthropoda(1.00),Insecta(0.99),Hemiptera(0.91),Cicadellidae(0.88),Macrosteles(0.86),Macrosteles_tesselatus(0.21)	Other_Macrosteles_COI	ATTAAATAATATAAGATTTTGACTTCTTCCCCCATCATTAACATTATTGATAACAAGATCAATAGTAGAAATAGGAGTTGGAACAGGTTGAACAGTATACCCCCCTCTATCCAGAAATATTGCACACGCGGGGCCAAGAGTTGATATATCAATTTTCTCTCTACATTTAGCTGGTATTTCCTCTATTTTAGGAGCAGTTAATTTTATTACTACTGTAATAAACATACGCCCCTCAGGTATATCTATAGAACGAACACCTTTATTTGTATGATCAGTTTTAATTACAGCAATTTTATTACTATTATCACTACCAGTTTTAGCTGGTGCAATTACTATATTATTAACTGATCGTAATATTAATACCACTTTTTTTGACCCGGCTGGTGGGGGGGACCCTAT…	837	0	0	0	0	0	0	0	0	0	0	0	0	0	0	0	0	0	0	0	0	0	0	0	0	0	0	0	0	0	0	0	0	0	0	0	0	0	0	0	0	0	0	0	0	0
otu13	Eukaryota(1.00),Arthropoda(1.00),Insecta(1.00),Hemiptera(1.00),Cicadellidae(1.00),Macrosteles(1.00),Macrosteles_viridigreseus_UK_Oxford(1.00)	Barcode	ATTAAACAATATGAGATTCTGACTTTTACCCCCATCATTAACATTATTAATATTAAGATCCATGGTTGAAATGGGAGTCGGGACAGGTTGAACAGTGTACCCCCCTTTATCTAGAAATATTGCACATGCAGGGCCTAGAGTTGATATATCTATTTTTTCTTTACATTTAGCTGGTATTTCTTCTATTTTAGGGGCAGTAAATTTTATTACTACTGTAATAAATATACGACCCACAGGGATATCTATAGAACGAACACCTTTATTTGTATGATCAGTTCTAATTACAGCAATTTTATTACTTTTATCATTACCAGTTTTAGCTGGGGCAATTACTATATTATTAACTGATCGTAATATCAATACTACTTTTTTTGACCCAGCGGGTGGGGGGGACCCTAT…	846	0	0	0	0	0	0	0	0	0	0	0	0	0	0	0	0	0	0	0	0	0	0	0	0	0	0	0	0	0	0	0	0	0	0	0	0	0	0	0	0	0	0	0	0	0
otu14	Eukaryota(1.00),Arthropoda(1.00),Insecta(1.00),Hemiptera(1.00),Cicadellidae(1.00),Macrosteles(1.00),Macrosteles_tesselatus(0.76)	Other_Macrosteles_COI	ACTAAATAATATAAGATTTTGACTTCTTCCCCCATCGTTAACATTATTAATATTAAGATCAATAGTAGAAATAGGAGTAGGAACAGGTTGAACAGTATACCCCCCCCTATCTAGAAACATTGCTCACGCAGGACCAAGAGTTGACATATCTATCTTTTCCTTACATTTAGCTGGTATTTCCTCTATTTTAGGGGCAGTAAACTTTATTACTACTGTGATAAATATGCGCCCCACAGGAATATCTATAGAACGAACTCCTTTATTTGTGTGGTCAGTTTTAATTACAGCAATTTTATTACTTTTGTCACTTCCGGTTTTAGCTGGGGCAATTACTATATTATTAACTGATCGTAATATTAACACCACCTTTTTTGACCCGGCGGGTGGGGGGGACCCAAT…	326	0	0	0	0	0	0	0	0	0	0	0	0	0	0	0	0	0	0	0	0	0	8	0	0	12	0	0	0	0	0	0	95	121	0	34	0	0	20	36	0	0	0	0	0	0
otu15	Eukaryota(1.00),Arthropoda(0.99),Insecta(0.99),Hemiptera(0.99),Cicadellidae(0.99),Macrosteles(0.99),Macrosteles_laevis(0.97)	Other_Macrosteles_COI	ACTAAATAATATAAGATTTTGACTTTTACCTCCATCATTAACATTATTAATATTAAGATCAATAGTAGAAATAGGAGTTGGTACAGGTTGAACGGTTTACCCCCCCCCCTATCTAGAAATATTGCTCATGCAGGACCGAGAGTTGATATATGAATCTTTTCCTTACATTTAGCTGGAATTTCATCCATTTTAGGAGCAGTAAATGTTATTACCACAGTAATAAATATACGACCAACAGGAATATCTATAGAACGACCACCCTTATTTGTATGATCAGTAATAATTACAGCTGTTTTGTTACTTCTTTCACTACCTGTTTTAGCTGGGGCAATTACTATATTATTAACTGACCGTAATATTAATACTACTTTTTTTGACCCAGCTGGGGGAGGAGACCCT…	818	0	0	78	28	58	0	0	0	0	0	0	0	0	0	0	0	0	0	0	0	0	0	0	0	0	0	0	0	0	0	0	0	0	0	0	0	0	0	0	0	0	0	0	0	0
otu19	Eukaryota(1.00),Arthropoda(1.00),Insecta(1.00),Hemiptera(1.00),Cicadellidae(1.00),Macrosteles(1.00),Macrosteles_tesselatus(0.31)	Other_Macrosteles_COI	ACTAAATAATATAAGATTCTGACTTCTTCCTCCATCATTGACACTATTAATATTAAGATCAATAGTAGAAATAGGGGTAGGAACAGGTTGAACAGTATACCCCCCCCCCTATCTAGAAATATTGCACATGCAGGGCCAAGAGTTGATATATCTATTTTTTCTTTACATTTAGCCGGTATCTCCTCTATTTTAGGGGCAGTAAACTTTATTACTACTGTAATAAATATACGCCCCACGGGGATATATATAGAACGAACACCTTTATTTGTATGATCAGTTTTAATTACAGCAGTTTTATTGCTTTTATCACTCCCAGTTTTAGCTGGGGCAATTACTATACTATTAACTGATCGTAATATTAATACTACCTTTTATGACCCTGCAGGTGGGGGGGACCCA…	128	0	0	0	0	0	0	0	0	0	0	0	0	0	0	0	0	0	0	0	0	0	0	0	0	0	0	0	0	0	0	0	0	0	0	0	0	0	0	0	0	0	0	0	0	0
otu20	Eukaryota(1.00),Arthropoda(1.00),Insecta(1.00),Hemiptera(0.96),Cicadellidae(0.96),Macrosteles(0.93),Macrosteles_sexnotatus(0.77)	Other_Macrosteles_COI	ACTTAATAATATAAGATTTTGACTTTTACCACCATCACTAACATTATTAATATTAAGATCAATAGTAGAAATAGGAGTTGGAACAGGTTGAACAGTATACCCCCCCCTGTCTAGAAATATTGCACACGCAGGTCCAAGAGTAGATATATCTATTTTCTCTCTTCATTTAGCTGGAATTTCCTCTATTTTAGGAGCAGTTAATTTTATTACCACTGTAATAAATATACGCCCCTCAGGGATATCTATAGAACGAACACCCTTATTTGTATGATCAGTCTTAATTACAGCAATTTTATTACTTTTATCATTGCCTGTTTTAGCTGGAGCAATTACTATATTATTAACTGATCGTAATATTAATACTACTTTTTTTGACCCTGCAGGTGGGGGGGACCCTAT…	64	0	0	0	0	0	0	0	0	0	0	0	0	0	0	0	0	0	0	0	0	13	0	0	0	0	0	0	0	0	0	0	0	0	0	0	0	0	0	0	0	0	0	0	0	0
otu24	Eukaryota(1.00),Arthropoda(1.00),Insecta(1.00),Hemiptera(1.00),Cicadellidae(1.00),Macrosteles(1.00),Macrosteles_laevis(1.00)	Other_Macrosteles_COI	ACTAAATAATATAAGATTTTGACTTTTACCCCCATCACTAACATTATTAATATTAAGATCAATAGTAGAAATAGGAGTTGGTACAGGTTGAACCGTTTATCCCCCCCTATCTAGAAATATTGCTCACGCAGGGCCGAGAGTTGACATATCAATCTTTTCCTTACATTTAGCTGGAATCTCATATATTTTAGGAGCAGTAAATTTTATTACTACAGTAATAAATATGCGACCTACAGGAATATCTATAGAACGAACCCCCCTATTTGTATGATCAGTAATAATTACAGCTATTTTATTACTTCTTTCACTACCTGTTTTAGCTGGGGCAATTACTATATTATTAACTGACCGTAATATTAATACTACTTTTTTTGACCCAGCTGGAGGGGGGGACCCTAT…	213	0	0	0	0	0	0	0	0	0	0	0	0	0	0	0	0	0	0	0	0	0	0	0	0	0	0	0	0	0	0	0	0	0	0	0	0	0	0	0	0	0	0	0	0	0
otu29	Eukaryota(1.00),Arthropoda(1.00),Insecta(1.00),Hemiptera(1.00),Cicadellidae(1.00),Macrosteles(1.00),Macrosteles_maculosus_Poland_Opawskie_Mt(0.95)	Other_Macrosteles_COI	ACTAAATAATATAAGATTCTGACTTCTACCCCCATCCTTAACACTACTAATGTTAAGATCAATAGTAGAAATGGGAGTGGGGACCGGTTGAACAGTTTACCCCCCCCTATCTAGAAATATTGCACACGCTGGGCCAAGAGTTGATATATCTATCTTTTCCTTACATTTAGCGGGGATTTCTTCTATTTTAGGAGCGGTAAACTTTATTACTACAGTAATAAACATACGCCCCTCAGGAATATCTATAGAACGAACACCTTTATTTGTATGATCAGTTTTAATTACAGCAATTTTATTACTTTTATCATTACCAGTTTTAGCTGGGGCAATTACTATATTATTGACTGACCGTAATATTAATACTACCTTTTTTGACCCCGCCGGTGGGGGGGACCCTAT…	8	0	0	0	0	0	0	0	0	0	0	0	0	0	0	0	0	0	0	0	0	0	0	0	0	0	0	0	0	0	0	0	0	0	0	0	0	0	0	0	0	0	0	0	0	0
otu30	Eukaryota(1.00),Arthropoda(1.00),Insecta(1.00),Hemiptera(1.00),Cicadellidae(1.00),Macrosteles(1.00),Macrosteles_maculosus_Poland_Opawskie_Mt(1.00)	Other_Macrosteles_COI	ACTAAATAATATAAGATTCTGGCTTCTGCCCCCATCCTTAACACTACTAATGTTAAGATCAATAGTAGAAATGGGAGTGGGAACCGGTTGAACAGTTTACCCCCCCCTATCTAGAAATATTGCACACGCTGGACCAAGAGTTGATATATCTATCTTTTCCTTACATTTAGTGGGAATTTCTTCTATTTTAGGAGCAGTGAACTTTATTACTACAGTAATAAATATACGCCCCTCAGGAATATCTATAGAACGAACGCCTTTATTTGTTTGATCAGTTTTAATTACAGCAATTTTATTACTTTTATCATTACCAGTTTTAGCTGGCGCAATTACTATATTATTAACTGACCGTAATATTAATACTACCTTTTTTGACCCTGCTGGTGGGGGGGACCCTAT…	8	0	0	0	0	0	0	0	0	0	0	0	0	0	0	0	0	0	0	0	0	0	0	0	0	0	0	0	0	0	0	0	0	0	0	0	0	0	0	0	0	0	0	0	0	0
otu02	Eukaryota(1.00),Arthropoda(1.00),Insecta(1.00),Diptera(0.88),Pipunculidae(0.81),Eudorylas(0.76),Eudorylas fuscipes	Parasitoid	AATAAATAATATAAGATTCTGGTTATTACCCCCTTCATTAACCCTATTAATAATAAGTAGTATAGTGGATAATGGAGCTGGTACTGGTTGAACAGTATATCCTCCCCTATCATCAAATATTGCTCACGGAGGGGCATCAGTAGATTTAGCAATTTTTTCCCTTCATCTTGCAGGAATTTCTTCAATTTTAGGGGCTGTAAATTTTATTACAACAGTAATTAATATACGATCTACAGGAATGTCTTTTGATAAGATACCTTTATTTGTGTGAGCTGTAGTTATTACAGCTTTATTATTACTTTTATCTTTACCTGTATTAGCAGGAGCAATTACTATATTATTGACTGATCGTAATTTTAATACATCATTTTTTGATCCAGCTGGAGGTGGAGATCCAAT…	19455	0	0	0	0	0	0	0	0	0	0	0	0	0	0	0	0	0	0	0	0	0	0	0	0	0	0	0	0	0	0	0	0	0	0	0	0	0	0	0	0	0	0	0	0	0
otu16	Eukaryota(1.00),Arthropoda(1.00),Insecta(1.00),Diptera(0.88),Pipunculidae(0.76),Pipunculus(0.73),Pipunculus_omissinervis(0.28)	Parasitoid	GATAAATAATATAAGATTTTGAATATTACCACCATCTTTAACTTTACTTTTAGTCAGAAGAATAGTTGACAATGGAGCTGGTACAGGATGAACTGTTTATCCTCCCCTATCTTCAAATATTGCACACGGTGGAGCTTCAGTAGACTTAGCAATTTTTTCGCTACATCTAGCTGGAATTTCATCAATTCTTGGGGCTGTAAACTTTATTACAACTGTTATTAATATGCGGTCAGCAGGGATATCATTTGATCGAATGCCTTTATTTGTCTGAGCTGTAGTAATTACAGCTCTTTTATTACTTCTGTCTCTTCCAGTCCTAGCAGGGGCTATCACAATGCTTTTAACTGACCGAAATTTCAATACATCATTCTTTGATCCTGCGGGGGGTGGAGACCCGAT…	204	0	0	0	0	0	0	0	0	0	0	0	0	0	0	0	0	0	0	0	0	0	0	0	0	0	0	0	0	0	0	0	0	0	0	0	0	0	0	0	0	0	0	0	0	0
otu05	Bacteria(1.00),Proteobacteria(1.00),Alphaproteobacteria(1.00),Rickettsiales(1.00),Anaplasmataceae(1.00),Wolbachia(1.00),Wolbachia_pipentiendosymbiont_of_Diaphorina_citri(0.99)	Symbiont	TATGAATAATTTAAGTTTTTGGTTGTTAGTGTCATCTTTTATTTTGCTCATTCTCTCGGTGTTTGCTGGCGAAGGTCCTGGAACAGGATGGACTTTATATCCACCTCTGTCACAAATCATGTCTCACCCAAGTGCAGGAGTTGATCTTGCTATACTTGCACTTCATGTTGCTGGTATGTCATCAATTGTTGGGGCAATCAACTTTATAGTCACTATATTCAATATGCGTGCAAAAGGCATGTCATTGACCAAGATGCCACTATTTGTTTGGTCTGTTTTATTAACGTCGTTTATGTTAATTGTTGCCTTACCGGTACTTGCTGGTGCTATAACTATGCTGCTAACTGATCGCAATATTGGTACTTCCTTTTTTGATCCTGCTGGTGGCGGTGATCCTGT…	2317	0	0	0	0	0	0	0	0	0	0	0	0	0	0	0	0	0	0	0	0	0	0	0	0	0	0	0	0	0	0	0	0	0	0	0	0	0	0	0	0	0	0	0	0	0
otu07	Bacteria(1.00),Proteobacteria(1.00),Alphaproteobacteria(1.00),Rickettsiales(1.00),Rickettsiaceae(1.00),Rickettsia(1.00),Rickettsia_endosymbiont_of_Macrosteles_laevis(1.00)	Symbiont	CCTCAACAATATCAGTTTCTGGCTGCTAGTGCCGGCTTTCATCCTACTTATTGGGTCGGCTTTTGTTGACGGCGGACCTGGTACAGGTTGGACGCTTTACCCTCCTTTAAGTAGTATTAGTGGACACCCAGGGGCAGCTGTTGATATGGCTATTTTTAGCTTGCATTTAACGGGTCTTTCATCAATCCTCGGCTCAATCAACTTAATTGTTACTATCTTTAATATGAGAGCACCTGGGATGGGATTATTTAAAATGCCATTATTTGTTTGGTCTATTTTAGTTACTGCATTCTTGATAATTTTAGCTATGCCGGTGCTTGGCGGAGCTATTACTATGCTACTTACTGATCGTAATTTCGGCACTACTTTCTTTAAAACAGATGGTGGCGGTGACCCTGT…	2185	0	0	0	0	0	0	0	0	0	0	0	0	0	0	0	0	0	0	0	0	0	0	0	0	0	0	0	0	0	0	0	0	0	0	0	0	0	0	0	0	0	0	0	0	0
otu21	Bacteria(1.00),Proteobacteria(1.00),Alphaproteobacteria(1.00),Rickettsiales(1.00),Rickettsiaceae(1.00),Rickettsia(1.00),Rickettsia_endosymbiont_of_Aulogymnutrilineatustrain_ATWASP107(0.95)	Symbiont	CCTTAACAATATCAGTTTTTGGCTACTAGTTCCTGCTTTTCTCTTACTTATGGGTTCGGCTTTTGTTGACGGCGGACCGGGAACGGGCTGGACGCTCTACCCTCCTTTAAGTAATTTGAGCGGTCACCCGGGGGCAGCCGTTGATATGGCTATTTTCAGCTTACATTTAACCGGTCTATCGTCAATCCTTGGGTCAATTAACTTAATTGTTACTATCTTTAATATGAGAGCTCCGGGCATGGGGCTTTTCAAGATGCCGTTATTTGTTTGGTCTATATTAGTTACTGCATTCCTTATAATCTTAGCTATGCCGGTACTTGGCGGAGCTATAACTATGCTGCTTACCGACCGTAACTTTGGAACTAATTTCTTTAAACCGGACGGCGGCGGTGATCCCGT…	75	0	0	0	0	0	0	0	0	0	0	0	0	0	0	0	0	0	0	0	0	0	0	0	0	0	0	0	0	0	0	0	0	0	0	0	0	0	0	0	0	0	0	0	0	0
otu22	Bacteria(1.00),Proteobacteria(1.00),Alphaproteobacteria(1.00),Rickettsiales(1.00),Anaplasmataceae(1.00),Wolbachia(1.00),Wolbachia_pipientistrain_wIrr(1.00)	Symbiont	TATGAATAATTTAAGTTTTTGGTTATTAGTGTCATCTTTTATTTTGCTCATTCTCTCAGTGTTTATTGGTGAAGGTCCAGGTACAGGTTGGACTTTATATCCACCTTTATCACAGGTAATGTCCCATCCAAGTGCAGGAGTTGACATTGCTATACTTGCACTTCATGTTGCTGGTATGTCGTCAATTGTTGGGGCGATCAACTTTATAGTTACTATATTTAACATGCGTGCGAAAGGCATGTCGTTGACTAAGATGCCACTATTTGTTTGGTCTGTCTTGCTAACAGCATTTATGTTGATTGTTGCCTTACCGGTGCTTGCCGGTGCTATAACTATGCTTCTTACTGATCGCAATATTGGTACTTCCTTTTTTGATCCTGCAGGTGGTGGTGACCCTGT…	64	0	0	0	0	0	0	0	0	0	0	0	0	0	0	0	0	0	0	0	0	0	0	0	0	0	0	0	0	0	0	0	0	0	0	0	0	0	0	0	0	0	0	0	0	0
[truncated: 261 more columns]

## Sheet: S4 COI_zOTU_raw
Table S4. zOTU table for the partial COI gene for 306 Macrosteles specimens
					Population	Kampus UJ (2019)	Kampus UJ (2019)	Kampus UJ (2019)	Kampus UJ (2019)	Kampus UJ (2019)	Częstochowa	Częstochowa	Częstochowa	Częstochowa	Częstochowa	Częstochowa	Częstochowa	Częstochowa	Częstochowa	Częstochowa	Częstochowa	Częstochowa	Częstochowa	Częstochowa	Częstochowa	Trollhättan	JIC Insectary	JIC Insectary	JIC Insectary	JIC Insectary	JIC Insectary	JIC Insectary	JIC Insectary	JIC Insectary	JIC Insectary	JIC Insectary	JIC Insectary	JIC Insectary	JIC Insectary	JIC Insectary	JIC Insectary	JIC Insectary	JIC Insectary	JIC Insectary	JIC Insectary	Katowice	Katowice	Katowice	Katowice
					Specied	M. laevis	M. laevis	M. laevis	M. laevis	M. laevis	M. laevis	M. laevis	M. laevis	M. laevis	M. laevis	M. laevis	M. laevis	M. laevis	M. cristatus	M. laevis	M. laevis	M. laevis	M. laevis	M. laevis	M. laevis	M. sexnotatus	M. quadrilineatus	M. quadrilineatus	M. quadrilineatus	M. quadrilineatus	M. quadrilineatus	M. quadrilineatus	M. quadrilineatus	M. quadrilineatus	M. quadrilineatus	M. quadrilineatus	M. quadrilineatus	M. quadrilineatus	M. quadrilineatus	M. quadrilineatus	M. quadrilineatus	M. quadrilineatus	M. quadrilineatus	M. quadrilineatus	M. quadrilineatus	M. laevis	M. laevis	M. laevis	M. laevis
zOTU	OTU_assignment	Taxonomy	Category	Sequence	Total	BTA1	BTA3	BTW1	BTW2	BTW4	CZF1	CZF2	CZF3	CZF4	CZF7	CZM1	CZM10	CZM2	CZM3	CZM4	CZM5	CZM6	CZM7	CZM8	CZM9	IBAF1	JICF1	JICF10	JICF2	JICF4	JICF5	JICF6	JICF7	JICF8	JICF9	JICM1	JICM10	JICM2	JICM3	JICM4	JICM5	JICM6	JICM7	JICM8	JICM9	KAF10	KAF3	KAF4	KAF6
Zotu001	otu01	Eukaryota(1.00),Arthropoda(1.00),Insecta(1.00),Hemiptera(1.00),Cicadellidae(1.00),Macrosteles(0.99),Macrosteles_laevis(0.99)	Barcode	ATTAAATAATATAAGATTTTGACTTTTACCACCTTCATTAACATTATTAATATTAAGATCAATAGTAGAAATAGGAGTTGGTACTGGTTGAACCGTTTACCCCCCCTTATCTAGAAATATTGCTCACGCAGGACCTAGAGTTGACATATCAATTTTTTCCTTACATTTAGCTGGAATCTCCTCTATTTTAGGAGCAGTAAATTTTATTACTACAGTAATAAATATACGACCCACAGGAATATCTATAGAACGAACTCCTCTATTTGTATGATCAGTAATAATTACAGCTATTTTATTACTTCTTTCACTACCTGTTTTGGCTGGGGCAATTACTATATTATTAACTGACCGTAATATTAATACTACTTTTTTTGACCCAGCTGGAGGAGGAGACCCAAT…	232113	0	2212	12020	0	5927	0	112	314	291	199	236	615	226	0	1222	993	862	248	379	779	0	0	0	0	0	0	0	0	0	0	0	0	0	0	0	0	0	0	0	0	130	0	162	322
Zotu002	otu01	Eukaryota(1.00),Arthropoda(1.00),Insecta(1.00),Hemiptera(0.99),Cicadellidae(0.99),Macrosteles(0.99),Macrosteles_laevis(0.99)	Barcode	ATTAAATAATATAAGATTTTGACTTTTACCACCTTCATTAACATTATTAATATTAAGATCAATAGTAGAAATAGGAGTTGGTACTGGTTGAACCGTTTATCCCCCCTTATCTAGAAATATTGCTCACGCAGGACCTAGAGTTGACATATCAATTTTTTCCTTACATTTAGCTGGAATCTCCTCTATTTTAGGAGCAGTAAATTTTATTACTACAGTAATAAATATACGACCCACAGGAATATCTATAGAACGAACTCCTCTATTTGTATGATCAGTAATAATTACAGCTATTTTATTACTTCTTTCACTACCTGTTTTGGCTGGGGCAATTACTATATTATTAACTGACCGTAATATTAATACTACTTTTTTTGACCCAGCTGGAGGAGGAGACCCAAT…	21243	0	0	0	7174	0	0	0	0	0	0	0	0	0	0	0	0	0	0	0	0	0	0	0	0	0	0	0	0	0	0	0	0	0	0	0	0	0	0	0	0	0	0	0	0
Zotu004	otu03	Eukaryota(1.00),Arthropoda(1.00),Insecta(1.00),Hemiptera(1.00),Cicadellidae(1.00),Macrosteles(1.00),Macrosteles_quadrilineatus(1.00)	Barcode	ACTAAATAATATAAGATTCTGACTTCTCCCCCCTTCATTAACACTATTAATATTAAGATCAATAGTAGAAATGGGGGTAGGGACGGGTTGAACAGTATACCCCCCCCTATCTAGAAATATCGCACATGCGGGCCCAAGAGTTGATATATCAATTTTTTCTTTACATTTAGCCGGTATTTCTTCTATTCTAGGAGCAGTAAATTTTATCACTACTGTAATAAATATACGTCCTATAGGTATATATATAGAACGAACCCCTTTATTTGTATGATCAGTCTTAATTACAGCAGTTTTACTGCTTTTATCACTACCAGTTTTAGCTGGGGCAATTACCATATTGTTAACTGATCGTAATATTAATACTACCTTTTTTGACCCTGCTGGTGGGGGGGACCCAAT…	17902	0	0	0	0	0	0	0	0	0	0	0	0	0	0	0	0	0	0	0	0	0	586	795	0	1096	225	760	492	372	274	980	1630	2262	1640	392	738	1089	943	1727	1901	0	0	0	0
Zotu005	otu01	Eukaryota(1.00),Arthropoda(1.00),Insecta(1.00),Hemiptera(0.99),Cicadellidae(0.99),Macrosteles(0.98),Macrosteles_laevis(0.98)	Barcode	ATTAAATAATATAAGATTTTGACTTTTACCACCTTCATTAACATTATTAATATTAAGATCAATAGTAGAAATAGGAGTTGGTACTGGTTGAACCGTTTACCCCCCCTTATCTAGAAATATTGCTCACGCAGGACCTAGAGTTGACATATCAATTTTTTCCTTACATTTAGCTGGAATCTCCTCTATTTTAGGAGCAGTAAATTTTATTACTACAGTAATAAATATACGACCAACAGGAATATCTATAGAACGAACTCCTCTATTTGTATGATCAGTAATAATTACAGCTATTTTATTACTTCTTTCACTACCTGTTTTGGCTGGGGCAATTACTATATTATTAACTGACCGTAATATTAATACTACTTTTTTTGACCCAGCTGGAGGAGGAGACCCAAT…	14018	0	0	0	0	0	0	0	0	0	0	0	0	0	0	0	0	0	0	0	0	0	0	0	0	0	0	0	0	0	0	0	0	0	0	0	0	0	0	0	0	0	0	0	0
Zotu006	otu04	Eukaryota(1.00),Arthropoda(1.00),Insecta(1.00),Hemiptera(1.00),Cicadellidae(1.00),Macrosteles(1.00),Macrosteles_cristatus_Poland_Opawskie_Mt(1.00)	Barcode	ACTAAATAATATAAGATTTTGACTTCTACCTCCGTCATTAACACTATTAATATTAAGATCAATAGTAGAAATGGGGGTAGGAACAGGTTGAACAGTATACCCCCCCCTATCTAGAAATATTGCACACGCAGGGCCGAGAGTTGATATATCTATCTTTTCCTTACATTTAGCTGGTATTTCTTCTATTTTAGGGGCAGTAAATTTTATTACTACCGTAATAAATATGCGCCCCACAGGAATATCTATAGAACGGACACCTTTATTTGTATGATCAGTTTTAATTACAGCAGTCTTGTTACTTTTATCACTCCCTGTTTTAGCTGGGGCAATTACTATATTATTAACAGATCGTAATATTAATACTACCTTTTTTGACCCTGCCGGTGGGGGGGACCCTAT…	9808	0	0	0	0	0	0	0	0	0	0	0	0	0	0	0	0	0	0	0	0	0	0	0	0	0	0	0	0	0	0	0	0	0	0	0	0	0	0	0	0	0	0	0	0
Zotu007	otu04	Eukaryota(1.00),Arthropoda(1.00),Insecta(1.00),Hemiptera(1.00),Cicadellidae(1.00),Macrosteles(1.00),Macrosteles_cristatus_Poland_Opawskie_Mt(1.00)	Barcode	ACTAAATAATATAAGATTTTGACTTCTACCTCCGTCATTAACACTATTAATATTAAGATCAATAGTAGAAATGGGGGTAGGAACAGGTTGAACAGTATACCCCCCCCTATCTAGAAATATTGCACACGCAGGGCCGAGAGTTGATATATCTATCTTTTCCTTACATTTGGCTGGTATTTCTTCTATTTTAGGGGCAGTAAATTTTATTACTACCGTAATAAATATGCGCCCCACAGGAATATCTATAGAACGGACACCTTTATTTGTATGATCAGTTTTAATTACAGCAGTCTTGTTACTTTTATCACTCCCTGTTTTAGCTGGGGCAATTACTATATTATTAACAGATCGTAATATTAATACTACCTTTTTTGACCCTGCCGGTGGGGGGGACCCTAT…	4738	0	0	0	0	0	0	0	0	0	0	0	0	0	0	0	0	0	0	0	0	0	0	0	0	0	0	0	0	0	0	0	0	0	0	0	0	0	0	0	0	0	0	0	0
Zotu008	otu01	Eukaryota(1.00),Arthropoda(1.00),Insecta(1.00),Hemiptera(0.98),Cicadellidae(0.98),Macrosteles(0.97),Macrosteles_laevis(0.97)	Barcode	ATTAAATAATATAAGATTTTGACTTTTACCACCTTCATTAACATTATTAATATTAAGATCAATAGTAGAAATAGGAGTTGGTACTGGTTGAACCGTTTACCCCCCCTTATCTAGAAATATTGCTCACGCAGGACCTAGAGTTGACATATCAATTTTTTCCTTACATTTAGCTGGAATCTCCTCTATTTTAGGAGCAGTAAATTTTATTACTACAGTAATAAATATACGACCCACAGGAATATCTATAGAACGAACTCCTCTATTTGTATGATCAGTAATAATTACAGCTATTTTATTACTTCTTTCACTACCTGTTTTGGCTGGGGCAATTACTATATTACTAACTGACCGTAATATTAATACTACTTTTTTTGACCCAGCTGGAGGAGGAGACCCAAT…	3559	0	0	0	0	0	0	0	0	0	0	0	0	0	0	0	0	0	0	0	0	0	0	0	0	0	0	0	0	0	0	0	0	0	0	0	0	0	0	0	0	0	0	0	0
Zotu010	otu06	Eukaryota(1.00),Arthropoda(1.00),Insecta(1.00),Hemiptera(1.00),Cicadellidae(1.00),Macrosteles(1.00),Macrosteles_maculosus_Poland_Opawskie_Mt(1.00)	Barcode	ACTTAATAATATAAGATTCTGGCTTCTACCCCCATCCTTAACACTACTAATATTAAGATCAATAGTAGAAATGGGAGTGGGAACAGGTTGAACAGTTTACCCCCCCCTATCTAGAAATATTGCACACGCTGGGCCAAGAGTTGATATATCTATCTTTTCCTTACATTTAGCAGGAATTTCTTCTATTTTAGGAGCAGTAAACTTTATTACTACAGTTATAAATATACGCCCCTCAGGAATATCTATAGAACGAACACCTTTATTTGTTTGATCAGTTTTAATTACAGCAATTTTATTACTTTTATCATTACCAGTTTTAGCTGGTGCAATTACTATATTATTAACTGACCGTAATATTAATACTACCTTTTTTGACCCAGCTGGTGGGGGGGACCCTAT…	2335	0	0	0	0	0	0	0	0	0	0	0	0	0	0	0	0	0	0	0	0	0	0	0	0	0	0	0	0	0	0	0	0	0	0	0	0	0	0	0	0	0	0	0	0
Zotu011	otu03	Eukaryota(1.00),Arthropoda(1.00),Insecta(1.00),Hemiptera(1.00),Cicadellidae(1.00),Macrosteles(1.00),Macrosteles_quadrilineatus(1.00)	Barcode	ACTAAATAATATAAGATTCTGACTTCTCCCCCCTTCATTAACACTATTAATATTAAGATCAATAGTAGAAATGGGGGTAGGGACGGGTTGAACAGTATACCCCCCCCTATCTAGAAATATCGCACATGCGGGCCCAAGAGTTGATATATCAATTTTTTCTTTACATTTAGCCGGTATTTCTTCTATTCTAGGAGCAGTAAATTTTATTACTACTGTAATAAATATACGTCCTATAGGTATATATATAGAACGAACCCCTTTATTTGTATGATCAGTCTTAATTACAGCAGTTTTACTGCTTTTATCACTACCAGTTTTAGCTGGGGCAATTACCATATTGTTAACTGATCGTAATATTAATACTACCTTTTTTGACCCTGCTGGTGGGGGGGACCCAAT…	2201	0	0	0	0	0	0	0	0	0	0	0	0	0	0	0	0	0	0	0	0	0	0	0	912	0	0	0	0	0	0	0	0	0	0	0	1289	0	0	0	0	0	0	0	0
Zotu014	otu01	Eukaryota(1.00),Arthropoda(1.00),Insecta(1.00),Hemiptera(0.99),Cicadellidae(0.99),Macrosteles(0.99),Macrosteles_laevis(0.99)	Barcode	ATTAAATAATATAAGATTTTGACTTTTACCACCTTCATTAACATTATTAATATTAAGATCAATAGTAGAAATAGGAGTTGGTACTGGTTGAACCGTTTACCCCCCCTTATCTAGAAATATTGCTCACGCAGGACCTAGAGTTGACATATCAATTTTTTCCTTACATTTAGCTGGAATCTCCTCTATTTTAGGAGCAGTAAATTTTATTACTACAGTAATAAATATACGACCCACAGGAATATCTATAGAACGAACTCCTCTATTTGTATGATCAGTAATAATTACAGCTATTTTATTACTTCTTTCACTACCTGTTTTGGCTGGGGCAATTACTATATTATTAACTGACCGTAATATTAATACTACTTTTTTTGACCCAGCTGGAGGAGGAGATCCAAT…	1687	0	0	0	0	0	0	0	0	0	0	0	0	0	0	0	0	0	0	0	0	0	0	0	0	0	0	0	0	0	0	0	0	0	0	0	0	0	0	0	0	0	0	0	0
Zotu015	otu01	Eukaryota(1.00),Arthropoda(1.00),Insecta(1.00),Hemiptera(1.00),Cicadellidae(1.00),Macrosteles(1.00),Macrosteles_laevis(1.00)	Barcode	ATTAAATAATATAAGATTTTGACTTTTACCACCTTCATTAACATTATTAATATTAAGATCTATAGTAGAAATAGGAGTTGGTACTGGTTGAACCGTTTACCCCCCCTTATCTAGAAATATTGCTCACGCAGGACCTAGAGTTGACATATCAATTTTTTCCTTACATTTAGCTGGAATCTCCTCTATTTTAGGAGCAGTAAATTTTATTACTACAGTAATAAATATACGACCCACAGGAATATCTATAGAACGAACTCCTCTATTTGTATGATCAGTAATAATTACAGCTATTTTATTACTTCTTTCACTACCTGTTTTGGCTGGGGCAATTACTATATTATTAACTGACCGTAATATTAATACTACTTTTTTTGACCCAGCTGGAGGAGGAGACCCAAT…	1611	1611	0	0	0	0	0	0	0	0	0	0	0	0	0	0	0	0	0	0	0	0	0	0	0	0	0	0	0	0	0	0	0	0	0	0	0	0	0	0	0	0	0	0	0
Zotu013	otu08	Eukaryota(1.00),Arthropoda(1.00),Insecta(1.00),Hemiptera(1.00),Cicadellidae(1.00),Macrosteles(1.00),Macrosteles_sexnotatus(1.00)	Barcode	ACTTAATAATATAAGATTTTGACTTCTACCACCATCCTTAACATTGTTAATATTAAGATCAATAGTAGAAATGGGGGTTGGAACAGGTTGAACAGTATACCCCCCTCTATCTAGAAATATTGCACACGCAGGCCCAAGAGTAGATATATCTATTTTCTCTCTTCATTTAGCTGGAATTTCATCTATTTTAGGAGCAGTTAATTTTATTACTACTGTAATGAATATGCGACCCTCAGGAATATCTATAGAACGAACCCCTTTATTTGTATGATCAGTATTAATTACAGCAATTTTATTACTTTTATCATTACCTGTTTTAGCTGGGGCAATTACTATATTATTAACTGATCGTAATATTAATACTACTTTTTTTGACCCTGCTGGTGGAGGAGATCCTAT…	1528	0	0	0	0	0	0	0	0	0	0	0	0	0	0	0	0	0	0	0	0	0	0	0	0	0	0	0	0	0	0	0	0	0	0	0	0	0	0	0	0	0	0	0	0
Zotu016	otu06	Eukaryota(1.00),Arthropoda(1.00),Insecta(1.00),Hemiptera(1.00),Cicadellidae(1.00),Macrosteles(1.00),Macrosteles_maculosus_Poland_Opawskie_Mt(1.00)	Barcode	ACTTAATAATATAAGATTCTGGCTTCTACCCCCATCCTTAACACTACTAATGTTAAGATCAATAGTAGAAATGGGAGTGGGAACAGGTTGAACAGTTTACCCCCCCCTGTCTAGAAATATTGCACACGCTGGACCAAGAGTTGATATATCTATCTTTTCCTTACATTTAGCAGGAATTTCTTCTATTTTAGGAGCAGTAAACTTTATTACTACAGTAATAAATATACGCCCCTCAGGAATATCTATAGAACGAACACCTTTATTTGTTTGATCAGTTTTAATTACAGCAATTTTATTACTTTTATCATTACCAGTTTTAGCTGGTGCAATTACTATATTATTAACTGACCGTAATATTAATACTACCTTTTTTGACCCCGCTGGTGGGGGGGACCCTAT…	1360	0	0	0	0	0	0	0	0	0	0	0	0	0	0	0	0	0	0	0	0	0	0	0	0	0	0	0	0	0	0	0	0	0	0	0	0	0	0	0	0	0	0	0	0
Zotu017	otu01	Eukaryota(1.00),Arthropoda(1.00),Insecta(1.00),Hemiptera(1.00),Cicadellidae(1.00),Macrosteles(1.00),Macrosteles_laevis(1.00)	Barcode	ATTAAATAATATAAGATTTTGACTTTTACCACCTTCATTAACATTATTAATATTAAGATCAATAGTAGAAATAGGAGTTGGTACTGGTTGAACCGTTTACCCCCCCTTATCTAGAAATATTACTCACGCAGGACCTAGAGTTGACATATCAATTTTTTCCTTACATTTAGCTGGAATCTCCTCTATTTTAGGAGCAGTAAATTTTATTACTACAGTAATAAATATACGACCCACAGGAATATCTATAGAACGAACTCCTCTATTTGTATGATCAGTAATAATTACAGCTATTTTATTACTTCTTTCACTACCTGTTTTGGCTGGGGCAATTACTATATTATTAACTGACCGTAATATTAATACTACTTTTTTTGACCCAGCTGGAGGAGGAGACCCAAT…	1294	0	0	0	0	0	0	0	0	0	0	0	0	0	0	0	0	0	0	0	0	0	0	0	0	0	0	0	0	0	0	0	0	0	0	0	0	0	0	0	0	0	0	0	0
Zotu018	otu06	Eukaryota(1.00),Arthropoda(1.00),Insecta(1.00),Hemiptera(1.00),Cicadellidae(1.00),Macrosteles(1.00),Macrosteles_maculosus_Poland_Opawskie_Mt(1.00)	Barcode	ACTTAATAATATAAGATTCTGGCTTCTACCCCCATCCTTAACACTACTAATATTAAGATCAATAGTAGAAATGGGAGTGGGAACAGGTTGAACAGTTTACCCCCCCCTATCTAGAAATATTGCACACGCTGGGCCAAGAGTTGATATATCTATCTTTTCCTTACATTTAGCAGGAATTTCTTCTATTTTAGGAGCAGTAAACTTTATTACTACAGTTATAAATATACGCCCCTCAGGAATATCTATAGAACGAACACCTTTATTTGTTTGATCAGTTTTAATTACAGCAATTTTATTACTTTTATCATTACCAGTTTTAGCTGGTGCAATTACTATATTATTAACTGACCGTAATATTAATACTACCTTTTTTGACCCAGCCGGTGGGGGGGACCCTAT…	1204	0	0	0	0	0	0	0	0	0	0	0	0	0	0	0	0	0	0	0	0	0	0	0	0	0	0	0	0	0	0	0	0	0	0	0	0	0	0	0	0	0	0	0	0
Zotu019	otu09	Eukaryota(1.00),Arthropoda(0.99),Insecta(0.99),Hemiptera(0.60),Cicadellidae(0.57),Macrosteles(0.54),Macrosteles_quadrilineatus(0.14)	Barcode	ATTAAATAATATAAGATTTTGACTATTACCCCCCTCATTAACATTGTTAATATTGAGATCAATAGTAGAAATGGGGGTGGGAACGGGTTGAACGGTATACCCCCCCCTATCTAGAAATATTGCACACGCAGGACCAAGAGTTGACATATCCATCTTTTCTTTACATTTAGCTGGAATTTCTTCTATTTTAGGTGCAGTAAATTTTATTACTACCGTAATAAATATACGTCCTACAGGAATATCTATAGAACGAACCCCTTTATTTGTGTGATCAGTTTTAATTACAGCTATTTTATTATTATTATCATTACCAGTATTAGCTGGAGCAATTACTATACTACTAACTGATCGAAATATTAATACTACATTTTTTGACCCTGCTGGAGGGGGGGACCCAAT…	1185	0	0	0	0	0	0	0	0	0	0	0	0	0	0	0	0	0	0	0	0	0	0	0	0	0	0	0	0	0	0	0	0	0	0	0	0	0	0	0	0	0	0	0	0
Zotu020	otu01	Eukaryota(1.00),Arthropoda(1.00),Insecta(1.00),Hemiptera(0.97),Cicadellidae(0.97),Macrosteles(0.96),Macrosteles_laevis(0.96)	Barcode	ATTAAATAATATAAGATTTTGACTTTTACCACCTTCATTAACATTATTAATATTAAGATCAATAGTAGAAATAGGAGTTGGTACTGGTTGAACCGTTTACCCCCCCTTATCTAGAAATATTGCTCACGCAGGACCTAGAGTTGACATATCAATTTTTTCCTTACATTTAGCTGGAATCTCCTCTATTTTAGGAGCAGTAAATTTTATTACTACAGTAATAAATATACGACCCACAGGAATATCTATAGAACGAACTCCTCTATTTGTATGATCAGTAATAATTACAGCTATTTTATTACTTCTTTCACTACCTGTTTTGGCTGGGGCAATTACTATATTATTAACTGACCGTAATATTAATACTACTTTTTTTGACCCAGCTGGAGGAGGAGACCCAAT…	1132	0	0	0	0	0	0	0	0	0	0	0	0	0	0	0	0	0	0	0	0	0	0	0	0	0	0	0	0	0	0	0	0	0	0	0	0	0	0	0	0	0	0	0	0
Zotu022	otu01	Eukaryota(1.00),Arthropoda(1.00),Insecta(1.00),Hemiptera(1.00),Cicadellidae(1.00),Macrosteles(1.00),Macrosteles_laevis(1.00)	Barcode	ATTAAATAATATAAGATTTTGACTTTTACCACCTTCATTAACATTATTAATATTAAGATCAATAGTAGAAATAGGAGTTGGTACTGGTTGAACCGTTTACCCCCCCTTATCTAGAAATATTGCTCACGCAGGACCTAGAGTTGACATATCAATTTTTTCCTTACATTTAGCTGGAATCTCCTCTATTTTAGGAGCAGTAAATTTTATTACTACAGTAATAAATATACGACCCACAGGAATATCTATAGAACGAACTCCTCTATTTGTATGATCAGTAATAATTACAGCTATTTTATTACTTCTTTCACTACCTGTTTTGGCTGGAGCAATTACTATATTATTAACTGACCGTAATATTAATACTACTTTTTTTGACCCAGCTGGAGGAGGAGACCCAAT…	1003	0	0	0	0	0	0	0	0	0	0	0	0	0	0	0	0	0	0	0	0	0	0	0	0	0	0	0	0	0	0	0	0	0	0	0	0	0	0	0	0	0	0	0	0
Zotu024	otu01	Eukaryota(1.00),Arthropoda(1.00),Insecta(1.00),Hemiptera(1.00),Cicadellidae(1.00),Macrosteles(0.99),Macrosteles_laevis(0.99)	Barcode	ATTAAATAATATAAGATTTTGACTTTTACCACCTTCATTAACATTATTAATATTAAGATCAATAGTAGAAATAGGAGTTGGTACTGGTTGAACCGTTTACCCCCCCTTATCTAGAAATATTGCTCACGCAGGACCTAGAGTTGACATATCAATTTTTTCCTTACATTTAGCTGGAATCTCCTCTATTTTAGGAGCAGTAAATTTTATTACTACAGTAATAAATATACGACCCACAGGAATATCTATGGAACGAACTCCTCTATTTGTATGATCAGTAATAATTACAGCTATTTTATTACTTCTTTCACTACCTGTTTTGGCTGGGGCAATTACTATATTATTAACTGACCGTAATATTAATACTACTTTTTTTGACCCAGCTGGAGGAGGAGACCCAAT…	980	0	0	0	0	0	0	0	0	0	0	0	0	0	0	0	0	0	0	0	0	0	0	0	0	0	0	0	0	0	0	0	0	0	0	0	0	0	0	0	0	0	0	0	0
Zotu023	otu01	Eukaryota(1.00),Arthropoda(1.00),Insecta(1.00),Hemiptera(1.00),Cicadellidae(1.00),Macrosteles(1.00),Macrosteles_laevis(1.00)	Barcode	ATTAAATAATATAAGATTTTGACTTTTACCACCTTCATTAACATTATTAATATTAAGATCAATAGTAGAAATAGGAGTTGGTACTGGTTGAACCGTTTACCCCCCCTTATCTAGAAATATTGCTCACGCAGGACCTAGAGTTGACATATCAATTTTTTCCTTACATTTAGCTGGAATCTCCTCTATTTTAGGAGCAGTAAATTTTATTACTACAGTAATAAATATACGACCCACAGGAATATCTATAGAACGAACTCCTCTATTTGTATGATCAGTAATAATTACAGCTATTTTATTACTTCTTTCACTACCTGTTTTAGCTGGGGCAATTACTATATTATTAACTGACCGTAATATTAATACTACTTTTTTTGACCCAGCTGGAGGAGGAGACCCAAT…	966	0	0	0	0	0	0	0	0	0	0	0	0	0	0	0	0	0	0	0	0	0	0	0	0	0	0	0	0	0	0	0	0	0	0	0	0	0	0	0	0	0	0	0	0
Zotu025	otu01	Eukaryota(1.00),Arthropoda(1.00),Insecta(1.00),Hemiptera(0.99),Cicadellidae(0.99),Macrosteles(0.99),Macrosteles_laevis(0.99)	Barcode	ATTAAATAATATAAGATTTTGACTTTTACCACCTTCATTAACATTATTAATATTAAGATCAATAGTAGAAATAGGAGTTGGTACTGGTTGAACCGTTTACCCCCCCTTATCTAGAAATATTGCTCACGCAGGACCTAGAGTTGACATATCAATTTTCTCCTTACATTTAGCTGGAATCTCCTCTATTTTAGGAGCAGTAAATTTTATTACTACAGTAATAAATATACGACCCACAGGAATATCTATAGAACGAACTCCTCTATTTGTATGATCAGTAATAATTACAGCTATTTTATTACTTCTTTCACTACCTGTTTTGGCTGGGGCAATTACTATATTATTAACTGACCGTAATATTAATACTACTTTTTTTGACCCAGCTGGAGGAGGAGACCCAAT…	856	0	0	0	0	0	0	0	0	0	0	0	0	0	0	0	0	0	0	0	0	0	0	0	0	0	0	0	0	0	0	0	0	0	0	0	0	0	0	0	0	0	0	0	0
Zotu026	otu01	Eukaryota(1.00),Arthropoda(1.00),Insecta(1.00),Hemiptera(0.99),Cicadellidae(0.99),Macrosteles(0.99),Macrosteles_laevis(0.99)	Barcode	ATTAAATAATATAAGATTTTGACTTTTACCACCTTCATTAACATTATTAATATTAAGATCAATAGTAGAAATAGGAGTTGGTACTGGTTGAACCGTTTACCCCCCCTTATCTAGAAATATTGCTCACGCAGGACCTAGAGTTGACATATCAATTTTTTCCTTACATTTAGCTGGGATCTCCTCTATTTTAGGAGCAGTAAATTTTATTACTACAGTAATAAATATACGACCCACAGGAATATCTATAGAACGAACTCCTCTATTTGTATGATCAGTAATAATTACAGCTATTTTATTACTTCTTTCACTACCTGTTTTGGCTGGGGCAATTACTATATTATTAACTGACCGTAATATTAATACTACTTTTTTTGACCCAGCTGGAGGAGGAGACCCAAT…	844	0	0	0	0	0	0	0	0	0	0	0	0	0	0	0	0	0	0	0	0	0	0	0	0	0	0	0	0	0	0	0	0	0	0	0	0	0	0	0	0	0	0	0	0
Zotu027	otu01	Eukaryota(1.00),Arthropoda(1.00),Insecta(1.00),Hemiptera(0.99),Cicadellidae(0.99),Macrosteles(0.99),Macrosteles_laevis(0.99)	Barcode	ATTAAATAATATAAGATTTTGACTTTTACCACCTTCATTAACATTGTTAATATTAAGATCAATAGTAGAAATAGGAGTTGGTACTGGTTGAACCGTTTACCCCCCCTTATCTAGAAATATTGCTCACGCAGGGCCTAGAGTTGACATATCAATTTTTTCCTTACATTTAGCTGGAATCTCCTCTATTTTAGGAGCAGTAAATTTTATTACTACAGTAATAAATATACGACCCACAGGAATATCTATAGAACGAACTCCTCTATTTGTATGATCAGTAATAATTACAGCTATTTTATTACTTCTTTCACTACCTGTTTTGGCTGGGGCAATTACTATATTATTAACTGACCGTAATATTAATACTACTTTTTTTGACCCAGCTGGAGGAGGAGACCCAAT…	844	0	0	0	0	0	0	0	0	0	0	0	0	0	0	0	0	0	0	0	0	0	0	0	0	0	0	0	0	0	0	0	0	0	0	0	0	0	0	0	0	0	0	0	0
Zotu029	otu08	Eukaryota(1.00),Arthropoda(1.00),Insecta(1.00),Hemiptera(1.00),Cicadellidae(1.00),Macrosteles(1.00),Macrosteles_sexnotatus(1.00)	Barcode	ACTTAATAATATAAGATTTTGACTTCTACCACCATCCTTAACATTGTTAATATTAAGATCAATAGTAGAAATGGGGGTTGGAACAGGTTGAACAGTATACCCCCCTCTATCTAGAAATATTGCACACGCAGGCCCAAGAGTAGATATATCTATTTTCTCTCTTCATTTAGCTGGAATTTCATCTATTTTAGGAGCAGTTAATTTTATTACTACTGTAATGAATATACGACCCTCAGGAATATCTATAGAACGAACCCCTTTATTTGTATGATCAGTATTAATTACAGCAATTTTATTACTTTTATCATTACCTGTTTTAGCTGGGGCAATTACTATATTATTAACTGATCGTAATATTAATACTACTTTTTTTGACCCTGCTGGTGGAGGAGATCCTAT…	818	0	0	0	0	0	0	0	0	0	0	0	0	0	0	0	0	0	0	0	0	818	0	0	0	0	0	0	0	0	0	0	0	0	0	0	0	0	0	0	0	0	0	0	0
Zotu030	otu01	Eukaryota(1.00),Arthropoda(1.00),Insecta(1.00),Hemiptera(0.99),Cicadellidae(0.99),Macrosteles(0.99),Macrosteles_laevis(0.99)	Barcode	ATTAAATAATATAAGATTTTGACTTTTACCACCTTCATTAACATTATTAATATTAAGATCAATAGTAGAAATAGGGGTTGGTACTGGTTGAACCGTTTACCCCCCCTTATCTAGAAATATTGCTCACGCAGGACCTAGAGTTGACATATCAATTTTTTCCTTACATTTAGCTGGAATCTCCTCTATTTTAGGAGCAGTAAATTTTATTACTACAGTAATAAATATACGACCCACAGGAATATCTATAGAACGAACTCCTCTATTTGTATGATCAGTAATAATTACAGCTATTTTATTACTTCTTTCACTACCTGTTTTGGCTGGGGCAATTACTATATTATTAACTGACCGTAATATTAATACTACTTTTTTTGACCCAGCTGGAGGAGGAGACCCAAT…	816	0	0	0	0	0	0	0	0	0	0	0	0	0	0	0	0	0	0	0	0	0	0	0	0	0	0	0	0	0	0	0	0	0	0	0	0	0	0	0	0	0	0	0	0
Zotu033	otu01	Eukaryota(1.00),Arthropoda(1.00),Insecta(1.00),Hemiptera(1.00),Cicadellidae(1.00),Macrosteles(1.00),Macrosteles_laevis(0.99)	Barcode	ATTAAATAATATAAGATTTTGACTTTTACCACCTTCATTAACATTATTAATATTAAGATCAATAGTAGAAATAGGAGTTGGTACTGGTTGAACCGTTTACCCCCCCTTATCTAGAAATATTGCTCACGCAGGACCTAGAGTTGACATATCAATTTTTTCCTTACATTTAGCTGGAATTTCCTCTATTTTAGGAGCAGTAAATTTTATTACTACAGTAATAAATATACGACCCACAGGAATATCTATAGAACGAACTCCTCTATTTGTATGATCAGTAATAATTACAGCTATTTTATTACTTCTTTCACTACCTGTTTTGGCTGGGGCAATTACTATATTATTAACTGACCGTAATATTAATACTACTTTTTTTGACCCAGCTGGAGGAGGAGACCCAAT…	746	0	0	0	0	0	0	0	0	0	0	0	0	0	0	0	0	0	0	0	0	0	0	0	0	0	0	0	0	0	0	0	0	0	0	0	0	0	0	0	0	0	0	0	0
Zotu035	otu01	Eukaryota(1.00),Arthropoda(1.00),Insecta(1.00),Hemiptera(1.00),Cicadellidae(1.00),Macrosteles(1.00),Macrosteles_laevis(1.00)	Barcode	ATTAAATAATATAAGATTTTGACTCTTACCACCTTCATTAACATTATTAATATTAAGATCAATAGTAGAAATAGGAGTTGGTACTGGTTGAACCGTTTACCCCCCCTTATCTAGAAATATTGCTCACGCAGGACCTAGAGTTGACATATCAATTTTTTCCTTACATTTAGCTGGAATCTCCTCTATTTTAGGAGCAGTAAATTTTATTACTACAGTAATAAATATACGACCCACAGGAATATCTATAGAACGAACTCCTCTATTTGTATGATCAGTAATAATTACAGCTATTTTATTACTTCTTTCACTACCTGTTTTGGCTGGGGCAATTACTATATTATTAACTGACCGTAATATTAATACTACTTTTTTTGACCCAGCTGGAGGAGGAGACCCAAT…	710	0	0	0	0	0	0	0	0	0	0	0	0	0	0	0	0	0	0	0	0	0	0	0	0	0	0	0	0	0	0	0	0	0	0	0	0	0	0	0	0	0	0	0	0
Zotu036	otu09	Eukaryota(1.00),Arthropoda(0.99),Insecta(0.98),Hemiptera(0.69),Cicadellidae(0.69),Macrosteles(0.60),Macrosteles_sexnotatus(0.06)	Barcode	ATTAAATAATATAAGATTTTGACTATTACCCCCCTCATTAACATTGTTAATATTGAGATCAATAGTAGAAATGGGGGTGGGAACGGGTTGAACGGTATACCCCCCCCTATCTAGAAATATTGCACACGCAGGACCAAGAGTTGACATATCCATCTTTTCTTTACATTTAGCTGGAATTTCTTCTATTTTAGGTGCAGTAAATTTTATTACTACCGTAATAAATATACGTCCTACAGGAATATCTATAGAACGAACCCCTTTATTTGTGTGATCAGTTTTAATTACAGCTATTTTATTATTATTATCATTACCAGTATTAGCTGGAGCAATTACTATACTACTAACTGATCGAAATATTAATACCACATTTTTTGACCCTGCTGGAGGGGGGGACCCAAT…	706	0	0	0	0	0	0	0	0	0	0	0	0	0	0	0	0	0	0	0	0	0	0	0	0	0	0	0	0	0	0	0	0	0	0	0	0	0	0	0	0	0	0	0	0
Zotu037	otu01	Eukaryota(1.00),Arthropoda(1.00),Insecta(1.00),Hemiptera(1.00),Cicadellidae(0.99),Macrosteles(0.99),Macrosteles_laevis(0.99)	Barcode	ATTAAATAATATAAGATTTTGACTTTTACCACCTTCATTAACATTATTAATATTAAGATCAATAGTAGAAATAGGAGTTGGTACTGGTTGAACCGTTTACCCCCCCTTATCTAGAAATATTGCTCACGCAGGACCTAGAGTTGACATATCAATTTTTTCCTTACATTTAGCTGGAATCTCCTCTATTTTAGGAGCAGTAAATTTTATTACTACAGTAATAAATATACGACCCACAGGAATATATATAGAACGAACTCCTCTATTTGTATGATCAGTAATAATTACAGCTATTTTATTACTTCTTTCACTACCTGTTTTGGCTGGGGCAATTACTATATTATTAACTGACCGTAATATTAATACTACTTTTTTTGACCCAGCTGGAGGAGGAGACCCAAT…	618	0	0	0	0	0	0	0	0	0	0	0	0	0	0	0	0	0	0	0	0	0	0	0	0	0	0	0	0	0	0	0	0	0	0	0	0	0	0	0	0	0	0	0	0
Zotu038	otu01	Eukaryota(1.00),Arthropoda(1.00),Insecta(1.00),Hemiptera(1.00),Cicadellidae(1.00),Macrosteles(1.00),Macrosteles_laevis(1.00)	Barcode	ATTAAATAATATAAGATTTTGACTTTTACCACCTTCATTAACATTATTAATATTAAGATCAATAGTAGAAATAGGAGTTGGTACTGGTTGAACCGTTTACCCCCCCTTATCTAGAAATATTGCTCACGCAGGACCTAGAGTTGACATATCAATTTTTTCCTTACATTTAGCTGGAATCTCCTCTATTTTAGGAGCAGTAAATTTTATTACTACAGTAATAAATATACGACCCACAGGAATATCTATAGAACGAACTCCTCTATTTGTATGATCAGTAATAATTACAGCTATTTTATTACTTCTTTCACTACCTGTTTTGGCAGGGGCAATTACTATATTATTAACTGACCGTAATATTAATACTACTTTTTTTGACCCAGCTGGAGGAGGAGACCCAAT…	551	0	0	0	0	0	0	0	0	0	0	0	0	0	0	0	0	0	0	0	0	0	0	0	0	0	0	0	0	0	0	0	0	0	0	0	0	0	0	0	0	0	0	0	0
Zotu040	otu01	Eukaryota(1.00),Arthropoda(1.00),Insecta(1.00),Hemiptera(1.00),Cicadellidae(1.00),Macrosteles(1.00),Macrosteles_laevis(1.00)	Barcode	ATTAAATAATATAAGATTTTGACTTTTACCACCTTCATTAACATTATTAATATTAAGATCAATAGTAGAAATAGGAGTTGGTACTGGTTGAACCGTTTACCCCCCCTTATCTAGAAATATTGCTCACGCAGGACCTAGAGTTGACATATCAATCTTTTCCTTACATTTAGCTGGAATCTCCTCTATTTTAGGAGCAGTAAATTTTATTACTACAGTAATAAATATACGACCCACAGGAATATCTATAGAACGAACTCCTCTATTTGTATGATCAGTAATAATTACAGCTATTTTATTACTTCTTTCACTACCTGTTTTGGCTGGGGCAATTACTATATTATTAACTGACCGTAATATTAATACTACTTTTTTTGACCCAGCTGGAGGAGGAGACCCAAT…	462	0	0	0	0	0	0	0	0	0	0	0	0	0	0	0	0	0	0	0	0	0	0	0	0	0	0	0	0	0	0	0	0	0	0	0	0	0	0	0	0	0	0	0	0
Zotu041	otu01	Eukaryota(1.00),Arthropoda(1.00),Insecta(1.00),Hemiptera(0.98),Cicadellidae(0.98),Macrosteles(0.98),Macrosteles_laevis(0.98)	Barcode	ATTAAATAATATAAGATTTTGACTTTTACCACCTTCATTAACATTATTAATATTAAGATCAATAGTAGAAATAGGAGTTGGTACTGGTTGAACCGTTTACCCCCCCTTATCTAGAAATATTGCTCACGCAGGACCTAGAGTTGACATATCAATTTTTTCCTTGCATTTAGCTGGAATCTCCTCTATTTTAGGAGCAGTAAATTTTATTACTACAGTAATAAATATACGACCCACAGGAATATCTATAGAACGAACTCCTCTATTTGTATGATCAGTAATAATTACAGCTATTTTATTACTTCTTTCACTACCTGTTTTGGCTGGGGCAATTACTATATTATTAACTGACCGTAATATTAATACTACTTTTTTTGACCCAGCTGGAGGAGGAGACCCAAT…	453	0	0	0	0	0	0	0	0	0	0	0	0	0	0	0	0	0	0	0	0	0	0	0	0	0	0	0	0	0	0	0	0	0	0	0	0	0	0	0	0	0	0	0	0
Zotu042	otu01	Eukaryota(1.00),Arthropoda(1.00),Insecta(1.00),Hemiptera(1.00),Cicadellidae(1.00),Macrosteles(1.00),Macrosteles_laevis(0.99)	Barcode	ATTAAATAATATAAGATTTTGACTTTTACCACCTTCATTAACATTATTAATATTAAGATCAATAGTAGAAATAGGAGTTGGTACTGGTTGAACCGTTTACCCCCCCTTATCTAGAAATATTGCTCACGCAGGACCTAGAGTTGACATATCAATTTTTTCCTTACATTTAGCTGGAATCTCCTCTATTTTAGGAGCAGTAAATTTTATTACTACAGTAATAAATATACGACCCACAGGAATATCTATAGAACGAACTCCTCTATTTGTATGATCAGTAATAATTACAGCTATTTTATTACTTCTTTCACTACCTGTTTTGGCTGGGGCAATTACTATATTATTAACTGACCGTAATATTAATACTACTTTTTTTGACCCAGCTGGAGGAGGAGACCCAAT…	436	0	0	0	0	0	0	0	0	0	0	0	0	0	0	0	0	0	0	0	0	0	0	0	0	0	0	0	0	0	0	0	0	0	0	0	0	0	0	0	0	0	436	0	0
Zotu044	otu01	Eukaryota(1.00),Arthropoda(1.00),Insecta(1.00),Hemiptera(1.00),Cicadellidae(1.00),Macrosteles(1.00),Macrosteles_laevis(1.00)	Barcode	ATTAAATAATATAAGATTTTGACTTTTACCACCTTCATTGACATTATTAATATTAAGATCAATAGTAGAAATAGGAGTTGGTACTGGTTGAACCGTTTACCCCCCCTTATCTAGAAATATTGCTCACGCAGGACCTAGAGTTGACATATCAATTTTTTCCTTACATTTAGCTGGAATCTCCTCTATTTTAGGAGCAGTAAATTTTATTACTACAGTAATAAATATACGACCCACAGGAATATCTATAGAACGAACTCCTCTATTTGTATGATCAGTAATAATTACAGCTATTTTATTACTTCTTTCACTACCTGTTTTGGCTGGGGCAATTACTATATTATTAACTGACCGTAATATTAATACTACTTTTTTTGACCCAGCTGGAGGAGGAGACCCAAT…	392	0	0	0	0	0	0	0	0	0	0	0	0	0	0	0	0	0	0	0	0	0	0	0	0	0	0	0	0	0	0	0	0	0	0	0	0	0	0	0	0	0	0	0	0
Zotu045	otu01	Eukaryota(1.00),Arthropoda(1.00),Insecta(1.00),Hemiptera(1.00),Cicadellidae(1.00),Macrosteles(1.00),Macrosteles_laevis(1.00)	Barcode	ATTAAATAATATAAGATTTTGACTTTTACCACCTTCATTAACATTATTAATATTAAGATCAATAGTAGAAATAGGAGTTGGTACTGGTTGAACCGTTTACCCCCCCTTATCTAGAAATATTGCTCACGCAGGACCTAGAGTTGACATATCAATTTTTTCCTTACATTTAGCTGGAATCTCCTCTATTTTAGGAGCAGTAAATTTTATTACTACAGTAATAAATATACGACCCACAGGAATATCTATAGAACGAACTCCTCTATTTGTATGGTCAGTAATAATTACAGCTATTTTATTACTTCTTTCACTACCTGTTTTGGCTGGGGCAATTACTATATTATTAACTGACCGTAATATTAATACTACTTTTTTTGACCCAGCTGGAGGAGGAGACCCAAT…	360	0	0	0	0	0	0	0	0	0	0	0	0	0	0	0	0	0	0	0	0	0	0	0	0	0	0	0	0	0	0	0	0	0	0	0	0	0	0	0	0	0	0	0	0
Zotu043	otu13	Eukaryota(1.00),Arthropoda(1.00),Insecta(1.00),Hemiptera(1.00),Cicadellidae(1.00),Macrosteles(1.00),Macrosteles_viridigreseus_UK_Oxford(1.00)	Barcode	ATTAAACAATATGAGATTCTGACTTTTACCCCCATCATTAACATTATTAATATTAAGATCCATGGTTGAAATGGGAGTCGGGACAGGTTGAACAGTGTACCCCCCTTTATCTAGAAATATTGCACATGCAGGGCCTAGAGTTGATATATCTATTTTTTCTTTACATTTAGCTGGTATTTCTTCTATTTTAGGGGCAGTAAATTTTATTACTACTGTAATAAATATACGACCCACAGGGATATCTATAGAACGAACACCTTTATTTGTATGATCAGTTCTAATTACAGCAATTTTATTACTTTTATCATTACCAGTTTTAGCTGGGGCAATTACTATATTATTAACTGATCGTAATATCAATACTACTTTTTTTGACCCAGCGGGTGGGGGGGACCCTAT…	339	0	0	0	0	0	0	0	0	0	0	0	0	0	0	0	0	0	0	0	0	0	0	0	0	0	0	0	0	0	0	0	0	0	0	0	0	0	0	0	0	0	0	0	0
Zotu048	otu01	Eukaryota(1.00),Arthropoda(1.00),Insecta(1.00),Hemiptera(1.00),Cicadellidae(1.00),Macrosteles(1.00),Macrosteles_laevis(1.00)	Barcode	ATTAAATAATATAAGATTTTGACTTTTACCACCTTCATTAACATTATTAATATTAAGATCAATAGTAGAAATAGGAGTTGGTACTGGTTGAACCGTTTACCCCCCCTTATCTAGAAATATTGCTCACGCAGGACCTAGAGTTGACATATCAATTTTTTCCTTACATTTAGCTGGAATCTCCTCTATTTTAGGAGCAGTAAATTTTATTACTACAGTAATAAATATACGACCCACAGGAATATCTATAGAACGAACCCCTCTATTTGTATGATCAGTAATAATTACAGCTATTTTATTACTTCTTTCACTACCTGTTTTGGCTGGGGCAATTACTATATTATTAACTGACCGTAATATTAATACTACTTTTTTTGACCCAGCTGGAGGAGGAGACCCAAT…	297	0	0	0	0	0	297	0	0	0	0	0	0	0	0	0	0	0	0	0	0	0	0	0	0	0	0	0	0	0	0	0	0	0	0	0	0	0	0	0	0	0	0	0	0
Zotu053	otu01	Eukaryota(1.00),Arthropoda(1.00),Insecta(1.00),Hemiptera(1.00),Cicadellidae(1.00),Macrosteles(1.00),Macrosteles_laevis(1.00)	Barcode	ATTAAATAATATAAGATTTTGACTTTTACCACCTTCATTAACATTATTAATATTAAGATCAATAGTAGAAATAGGAGTTGGTACTGGTTGAACCGTTTACCCCCCCTTATCTAGAAATATTGCTCACGCAGGACCTAGAGTTGACATATCAATTTTTTCCTTACATTTAGCTGGAATATCCTCTATTTTAGGAGCAGTAAATTTTATTACTACAGTAATAAATATACGACCCACAGGAATATCTATAGAACGAACTCCTCTATTTGTATGATCAGTAATAATTACAGCTATTTTATTACTTCTTTCACTACCTGTTTTGGCTGGGGCAATTACTATATTATTAACTGACCGTAATATTAATACTACTTTTTTTGACCCAGCTGGAGGAGGAGACCCAAT…	220	0	0	0	0	0	0	0	0	0	0	0	0	0	0	0	0	0	0	0	0	0	0	0	0	0	0	0	0	0	0	0	0	0	0	0	0	0	0	0	0	0	0	0	0
Zotu050	otu13	Eukaryota(1.00),Arthropoda(1.00),Insecta(1.00),Hemiptera(1.00),Cicadellidae(1.00),Macrosteles(1.00),Macrosteles_viridigreseus_UK_Oxford(1.00)	Barcode	ATTAAACAATATGAGATTCTGACTTTTACCCCCATCATTAACATTATTAATATTAAGATCCATGGTGGAAATGGGAGTCGGGACAGGTTGAACAGTGTACCCCCCTTTATCTAGAAATATTGCACATGCGGGGCCTAGAGTTGATATATCTATTTTTTCTTTACATTTAGCTGGTATTTCTTCTATTTTAGGGGCAGTAAATTTTATTACTACTGTAATAAATATACGACCCACAGGGATATCTATAGAACGAACACCTTTATTTGTATGATCAGTTCTAATTACAGCAATTTTATTACTTTTATCATTACCAGTTTTAGCTGGGGCAATTACTATATTATTAACTGATCGTAATATCAATACTACTTTTTTTGACCCAGCGGGTGGGGGGGACCCTAT…	218	0	0	0	0	0	0	0	0	0	0	0	0	0	0	0	0	0	0	0	0	0	0	0	0	0	0	0	0	0	0	0	0	0	0	0	0	0	0	0	0	0	0	0	0
Zotu059	otu13	Eukaryota(1.00),Arthropoda(1.00),Insecta(1.00),Hemiptera(1.00),Cicadellidae(1.00),Macrosteles(1.00),Macrosteles_viridigreseus_UK_Oxford(1.00)	Barcode	ATTAAACAATATGAGATTCTGACTTTTACCCCCATCACTAACATTATTAATATTAAGATCCATGGTGGAAGTGGGAGTCGGGACAGGTTGAACAGTGTACCCCCCTTTATCTAGAAATATTGCACATGCGGGGCCTAGAGTTGATATATCTATTTTTTCTTTACATTTAGCTGGTATTTCTTCTATTTTAGGGGCAGTAAATTTTATTACTACTGTAATAAATATACGACCCACAGGGATATCTATAGAACGAACACCTTTATTTGTATGATCAGTTCTAATTACAGCAATTTTATTACTTTTATCATTACCAGTTTTAGCTGGGGCAATTACTATATTATTAACTGATCGTAATATCAATACTACTTTTTTTGACCCAGCGGGTGGGGGGGACCCTAT…	165	0	0	0	0	0	0	0	0	0	0	0	0	0	0	0	0	0	0	0	0	0	0	0	0	0	0	0	0	0	0	0	0	0	0	0	0	0	0	0	0	0	0	0	0
Zotu061	otu04	Eukaryota(1.00),Arthropoda(1.00),Insecta(1.00),Hemiptera(1.00),Cicadellidae(1.00),Macrosteles(1.00),Macrosteles_cristatus_Poland_Opawskie_Mt(0.99)	Barcode	ACTAAATAATATAAGATTTTGACTTCTACCTCCGTCATTAACACTATTAATATTAAGATCAATAGTAGAAATGGGGGTAGGAACAGGTTGAACAGTATACCCCCCCCTATCTAGAAATATCGCACACGCAGGGCCGAGAGTTGATATATCTATCTTTTCCTTACATTTAGCTGGTATTTCTTCTATTTTAGGGGCAGTAAATTTTATTACTACCGTAATAAATATGCGCCCCACAGGAATATCTATAGAACGGACACCTTTATTTGTATGATCAGTTTTAATTACAGCAGTCTTGTTACTTTTATCACTCCCTGTTTTAGCTGGGGCAATTACTATATTATTAACAGATCGTAATATTAATACTACCTTTTTTGACCCTGCCGGTGGGGGGGACCCTAT…	153	0	0	0	0	0	0	0	0	0	0	0	0	0	153	0	0	0	0	0	0	0	0	0	0	0	0	0	0	0	0	0	0	0	0	0	0	0	0	0	0	0	0	0	0
Zotu065	otu04	Eukaryota(1.00),Arthropoda(1.00),Insecta(1.00),Hemiptera(1.00),Cicadellidae(1.00),Macrosteles(1.00),Macrosteles_cristatus_Poland_Opawskie_Mt(1.00)	Barcode	ACTAAATAATATAAGATTTTGACTTCTACCTCCGTCATTAACACTATTAATATTAAGATCAATAGTAGAAATGGGGGTAGGAACAGGTTGAACAGTATACCCCCCCCTATCTAGAAATATTGCACACGCAGGGCCGAGAGTTGATATATCTATCTTTTCCTTACATTTAGCTGGTATTTCTTCTATTTTAGGGGCAGTAAATTTTATTACTACCGTAATAAATATGCGCCCCACAGGAATATCTATAGAACGGACACCTTTATTTGTATGATCAGTTTTAATTACAGCAGTCTTGTTACTTTTATCACTCCCTGTTTTAGCTGGGGCAATTACTATATTATTAACAGATCGTAATATTAATACTACCTTTTTTGACCCTGCTGGTGGGGGGGACCCTAT…	137	0	0	0	0	0	0	0	0	0	0	0	0	0	0	0	0	0	0	0	0	0	0	0	0	0	0	0	0	0	0	0	0	0	0	0	0	0	0	0	0	0	0	0	0
Zotu066	otu01	Eukaryota(1.00),Arthropoda(1.00),Insecta(1.00),Hemiptera(0.99),Cicadellidae(0.99),Macrosteles(0.99),Macrosteles_laevis(0.99)	Barcode	ATTAAATAATATAAGATTTTGACTTTTACCACCTTCATTAACATTATTAATATTAAGATCAATAGTAGAAATAGGAGTTGGTACTGGTTGAACCGTTTACCCCCCCTTATCTAGAAATATTGCTCACGCAGGACCTAGAGTTGACATATCAATTTTTTCCTTACATTTAGCTGGAATCTCCTCTATTTTAGGAGCAGTAAATTTTATTACTACAGTAATAAATATACGACCCACAGGAATATCTATAGAACGAACTCCTCTATTTGTATGATCAGTAATAATTACAGCCATTTTATTACTTCTTTCACTACCTGTTTTGGCTGGGGCAATTACTATATTATTAACTGACCGTAATATTAATACTACTTTTTTTGACCCAGCTGGAGGAGGAGACCCAAT…	136	0	0	0	0	0	0	0	0	0	0	0	0	0	0	0	0	0	0	0	0	0	0	0	0	0	0	0	0	0	0	0	0	0	0	0	0	0	0	0	0	0	0	0	0
Zotu052	otu13	Eukaryota(1.00),Arthropoda(1.00),Insecta(1.00),Hemiptera(1.00),Cicadellidae(1.00),Macrosteles(1.00),Macrosteles_viridigreseus_UK_Oxford(1.00)	Barcode	ATTAAACAATATGAGATTCTGACTTTTACCCCCATCATTAACATTATTAATATTAAGATCCATGGTGGAAGTGGGAGTCGGGACAGGTTGAACAGTGTACCCCCCTTTATCTAGAAATATTGCACATGCGGGGCCTAGAGTTGATATATCTATTTTTTCTTTACATTTAGCTGGTATTTCTTCTATTTTAGGGGCAGTAAATTTTATTACTACTGTAATAAATATACGACCCACAGGGATATCTATAGAACGAACACCTTTATTTGTATGATCAGTTCTAATTACAGCAATTTTATTACTTTTATCATTACCAGTTTTAGCTGGGGCAATTACTATATTATTAACTGATCGTAATATCAATACTACTTTTTTTGACCCAGCGGGTGGGGGGGACCCTAT…	120	0	0	0	0	0	0	0	0	0	0	0	0	0	0	0	0	0	0	0	0	0	0	0	0	0	0	0	0	0	0	0	0	0	0	0	0	0	0	0	0	0	0	0	0
Zotu031	otu10	Eukaryota(1.00),Arthropoda(1.00),Insecta(1.00),Hemiptera(1.00),Cicadellidae(1.00),Macrosteles(1.00),Macrosteles_laevis(1.00)	Other_Macrosteles_COI	ACTAAATAATATAAGATTTTGACTTTTACCCCCATCACTAACATTATTAATATTAAGATCAATAGTAGAAATAGGAGTTGGTACAGGTTGAACCGTTTATCCCCCCCTATCTAGAAATATTGCTCACGCAGGGCCGAGAGTTGACATATCAATTTTTTCATTACATTTAGCTGGAATCTCATCTATTTTAGGAGCAGTAAATTTTATTACTACAGTAATAAATATACGACCTACAGGAATATCTATAGAACGAACCCCCCTATTTGTATGATCAGTAATAATTACAGCTATTTTATTACTTCTTTCACTACCTGTTTTAGCTGGGGCAATTACTATATTATTAACTGACCGTAATATTAATACTACTTTTTTTGACCCAGCTGGAGGGGGGGACCCTAT…	379	0	0	0	0	0	0	0	0	0	0	0	0	0	0	0	0	0	0	0	0	0	0	0	0	0	0	0	0	0	0	0	0	0	0	0	0	0	0	0	0	0	0	0	0
Zotu021	otu10	Eukaryota(1.00),Arthropoda(1.00),Insecta(1.00),Hemiptera(1.00),Cicadellidae(1.00),Macrosteles(1.00),Macrosteles_laevis(1.00)	Other_Macrosteles_COI	ACTAAATAATATAAGATTTTGACTTTTACCCCCATCATTAACATTATTAATATTAAGATCAATAGTAGAAATAGGAGTTGGTACAGGTTGAACAGTTTACCCCCCCTTATCTAGAAATATTGCTCACGCAGGACCAAGAGTTGACATATCAATTTTTTCCTTACATTTAGCTGGAATCTCATCTATTTTAGGAGCAGTAAATTTTATTACTACAGTAATAAATATGCGACCCACAGGAATATCTATAGAACGAACCCCTCTATTTGTATGATCAGTAATAATTACAGCTATTTTATTACTTCTTTCACTACCTGTTTTAGCTGGGGCAATTACTATATTATTAACTGACCGTAATATTAATACTACTTTTTTTGACCCAGCTGGAGGGGGAGATCCTAT…	998	0	0	80	44	74	0	0	0	0	0	0	0	0	0	5	0	0	0	0	0	0	0	0	0	0	0	0	0	0	0	0	0	0	0	0	0	0	0	0	0	0	0	0	0
Zotu028	otu11	Eukaryota(1.00),Arthropoda(1.00),Insecta(0.99),Hemiptera(0.91),Cicadellidae(0.88),Macrosteles(0.86),Macrosteles_tesselatus(0.21)	Other_Macrosteles_COI	ATTAAATAATATAAGATTTTGACTTCTTCCCCCATCATTAACATTATTGATAACAAGATCAATAGTAGAAATAGGAGTTGGAACAGGTTGAACAGTATACCCCCCTCTATCCAGAAATATTGCACACGCGGGGCCAAGAGTTGATATATCAATTTTCTCTCTACATTTAGCTGGTATTTCCTCTATTTTAGGAGCAGTTAATTTTATTACTACTGTAATAAACATACGCCCCTCAGGTATATCTATAGAACGAACACCTTTATTTGTATGATCAGTTTTAATTACAGCAATTTTATTACTATTATCACTACCAGTTTTAGCTGGTGCAATTACTATATTATTAACTGATCGTAATATTAATACCACTTTTTTTGACCCGGCTGGTGGGGGGGACCCTAT…	837	0	0	0	0	0	0	0	0	0	0	0	0	0	0	0	0	0	0	0	0	0	0	0	0	0	0	0	0	0	0	0	0	0	0	0	0	0	0	0	0	0	0	0	0
Zotu034	otu04	Eukaryota(1.00),Arthropoda(1.00),Insecta(1.00),Hemiptera(1.00),Cicadellidae(1.00),Macrosteles(1.00),Macrosteles_cristatus_Poland_Opawskie_Mt(1.00)	Other_Macrosteles_COI	ACTAAATAATATAAGATTTTGACTTCTACCTCCGTCATTAACACTATTAATATTAAGATCAATAGTAGAAATGGGGGTAGGAACAGGTTGAACAGTATACCCCCCCCTATCTAGAAATATTGCACACGCAGGGCCGAGAGTTGATATATCTATCTTTTCCTTACATTTAGCTGGTATTTCTTCTATTTTAGGGGCAGTAAATTTTATTACTACCGTAATAAATATGCGCCCCACAGGAATATCTATAGAACGGACACCTTTATTTGTATGATCAGTTTTAATTACAGCAGTCTTGTTACTTTTATCACTCCCTGTTTTAGCTGGGGCAATTACTATATTATTAACAGATCGTAATATTAATACTACCTTTTTTGACCCCGCCGGTGGGGGGGACCCTAT…	729	0	0	0	0	0	0	0	0	0	0	0	0	0	0	0	0	0	0	0	0	0	0	0	0	0	0	0	0	0	0	0	0	0	0	0	0	0	0	0	0	0	0	0	0
Zotu039	otu06	Eukaryota(1.00),Arthropoda(1.00),Insecta(1.00),Hemiptera(1.00),Cicadellidae(1.00),Macrosteles(1.00),Macrosteles_maculosus_Poland_Opawskie_Mt(0.99)	Other_Macrosteles_COI	ACTTAATAATATAAGATTCTGGCTTCTACCCCCATCCTTAACACTACTAATGTTAAGATCAATAGTAGAAATGGGGGTGGGAACAGGTTGAACAGTTTACCCCCCCCTGTCTAGAAATATTGCACACGCTGGACCAAGAGTTGATATATCTATCTTTTCCTTACATTTAGCAGGAATTTCTTCTATTTTAGGAGCAGTAAACTTTATTACTACAGTAATAAATATACGCCCCTCAGGAATATCTATAGAACGAACACCTTTATTTGTTTGATCAGTTTTAATTACAGCAATTTTATTACTTTTATCATTACCAGTTTTAGCTGGTGCAATTACTATATTATTAACTGACCGTAATATTAATACTACCTTTTTTGACCCCGCTGGTGGGGGGGACCCTAT…	488	0	0	0	0	0	0	0	0	0	0	0	0	0	0	0	0	0	0	0	0	0	0	0	0	0	0	0	0	0	0	0	0	0	0	0	0	0	0	0	0	0	0	0	0
Zotu046	otu06	Eukaryota(1.00),Arthropoda(1.00),Insecta(1.00),Hemiptera(1.00),Cicadellidae(1.00),Macrosteles(1.00),Macrosteles_maculosus_Poland_Opawskie_Mt(1.00)	Other_Macrosteles_COI	ACTTAATAATATAAGATTCTGGCTTCTACCCCCATCCTTAACACTACTAATGTTAAGATCAATAGTAGAAATGGGAGTGGGAACAGGTTGAACAGTTTACCCCCCCCTGTCTAGAAATATTGCACACGCTGGACCAAGAGTTGATATATCTATCTTTTCATTACATTTAGCAGGAATTTCTTCTATTTTAGGAGCAGTAAACTTTATTACTACAGTAATAAATATACGCCCCTCAGGAATATCTATAGAACGAACACCTTTATTTGTTTGATCAGTTTTAATTACAGCAATTTTATTACTTTTATCATTACCAGTTTTAGCTGGTGCAATTACTATATTATTAACTGACCGTAATATTAATACTACCTTTTTTGACCCCGCTGGTGGGGGGGACCCTAT…	336	0	0	0	0	0	0	0	0	0	0	0	0	0	0	0	0	0	0	0	0	0	0	0	0	0	0	0	0	0	0	0	0	0	0	0	0	0	0	0	0	0	0	0	0
Zotu047	otu14	Eukaryota(1.00),Arthropoda(1.00),Insecta(1.00),Hemiptera(1.00),Cicadellidae(1.00),Macrosteles(1.00),Macrosteles_tesselatus(0.76)	Other_Macrosteles_COI	ACTAAATAATATAAGATTTTGACTTCTTCCCCCATCGTTAACATTATTAATATTAAGATCAATAGTAGAAATAGGAGTAGGAACAGGTTGAACAGTATACCCCCCCCTATCTAGAAACATTGCTCACGCAGGACCAAGAGTTGACATATCTATCTTTTCCTTACATTTAGCTGGTATTTCCTCTATTTTAGGGGCAGTAAACTTTATTACTACTGTGATAAATATGCGCCCCACAGGAATATCTATAGAACGAACTCCTTTATTTGTGTGGTCAGTTTTAATTACAGCAATTTTATTACTTTTGTCACTTCCGGTTTTAGCTGGGGCAATTACTATATTATTAACTGATCGTAATATTAACACCACCTTTTTTGACCCGGCGGGTGGGGGGGACCCAAT…	322	0	0	0	0	0	0	0	0	0	0	0	0	0	0	0	0	0	0	0	0	0	8	0	0	12	0	0	0	0	0	0	95	121	0	34	0	0	20	32	0	0	0	0	0
Zotu049	otu15	Eukaryota(1.00),Arthropoda(1.00),Insecta(1.00),Hemiptera(1.00),Cicadellidae(1.00),Macrosteles(0.99),Macrosteles_laevis(0.99)	Other_Macrosteles_COI	ACTAAATAATATAAGATTTTGACTTTTACCTCCATCATTAACATTATTAATATTAAGATCAATAGTAGAAATAGGAGTTGGTACAGGTTGAACGGTTTACCCCCCCCCCTATCTAGAAATATTGCTCATGCAGGACCGAGAGTTGATATATGAATCTTTTCCTTACATTTAGCTGGAATTTCATCCATTTTAGGAGCAGTAAATGTTATTACCACAGTAATAAATATACGACCTACAGGAATATCTATAGAACGACCCCCCTTATTTGTATGATCAGTAATAATTACAGCTGTTTTGTTACTTCTTTCACTACCTGTTTTAGCTGGGGCAATTACTATATTATTAACTGACCGTAATATTAATACTACTTTTTTTGACCCAGCTGGGGGAGGAGACCCT…	250	0	0	0	28	58	0	0	0	0	0	0	0	0	0	0	0	0	0	0	0	0	0	0	0	0	0	0	0	0	0	0	0	0	0	0	0	0	0	0	0	0	0	0	0
Zotu051	otu10	Eukaryota(1.00),Arthropoda(1.00),Insecta(1.00),Hemiptera(1.00),Cicadellidae(1.00),Macrosteles(1.00),Macrosteles_laevis(1.00)	Other_Macrosteles_COI	ACTAAATAATATAAGATTTTGACTTTTACCCCCATCACTAACATTATTAATATTAAGATCAATAGTAGAAATAGGAGTTGGTACAGGTTGAACCGTTTATCCCCCCCTATCTAGAAATATTGCTCACGCAGGGCCGAGAGTTGACATATCAATCTTTTCCTTACATTTAGCTGGAATCTCATCTATTTTAGGAGCAGTAAATTTTATTACTACAGTAATAAATATGCGACCCACAGGAATATCTATAGAACGAACCCCCCTATTTGTATGATCAGTAATAATTACAGCTATTTTATTACTTCTTTCACTACCTGTTTTAGCTGGGGCAATTACTATATTATTAACTGACCGTAATATTAATACTACTTTTTTTGACCCGGCTGGAGGGGGGGACCCTAT…	239	0	0	0	0	65	0	0	0	0	0	0	0	0	0	13	0	0	0	0	0	0	0	0	0	0	0	0	0	0	0	0	0	0	0	0	0	0	0	0	0	0	0	0	0
Zotu056	otu06	Eukaryota(1.00),Arthropoda(1.00),Insecta(1.00),Hemiptera(1.00),Cicadellidae(1.00),Macrosteles(1.00),Macrosteles_maculosus_Poland_Opawskie_Mt(1.00)	Other_Macrosteles_COI	ACTTAATAATATAAGATTCTGGCTTCTACCCCCATCCTTAACACTACTAATGTTAAGATCAATAGTAGAAATGGGAGTGGGAACCGGTTGAACAGTTTACCCCCCCCTATCTAGAAATATCGCACACGCTGGACCAAGAGTTGATATATCTATCTTTTCCTTACATTTAGCAGGAATTTCTTCTATTTTAGGAGCAGTAAACTTTATTACTACAGTAATAAATATACGCCCCTCAGGAATATCTATAGAACGAACACCTTTATTTGTTTGATCAGTTTTAATTACGGCAATTTTATTACTTTTATCATTACCAGTTTTAGCTGGTGCAATTACTATATTATTAACTGACCGTAATATTAATACTACCTTTTTTGACCCCGCTGGTGGGGGGGACCCTAT…	192	0	0	0	0	0	0	0	0	0	0	0	0	0	0	0	0	0	0	0	0	0	0	0	0	0	0	0	0	0	0	0	0	0	0	0	0	0	0	0	0	0	0	0	0
Zotu058	otu15	Eukaryota(1.00),Arthropoda(1.00),Insecta(1.00),Hemiptera(0.98),Cicadellidae(0.98),Macrosteles(0.98),Macrosteles_laevis(0.97)	Other_Macrosteles_COI	ACTAAATAATATAAGATTTTGACTTTTACCTCCATCATTAACATTATTAATATTAAGATCAATAGTAGAAATAGGAGTTGGTACAGGTTGAACGGTTTACCCCCCCCCCCTATCTAGAAATATTGCTCATGCAGGACCGAGAGTTGATATATGAATCTTTTCCTTACATTTAGCTGGAATTTCATCCATTTTAGGAGCAGTAAATGTTATTACCACAGTAATAAATATACGACCTACAGGAATATCTATAGAACGACCCCCCTTATTTGTATGATCAGTAATAATTACAGCTGTTTTGTTACTTCTTTCACTACCTGTTTTAGCTGGGGCAATTACTATATTATTAACTGACCGTAATATTAATACTACTTTTTTTGACCCAGCTGGGGGAGGAGACCC…	175	0	0	0	0	0	0	0	0	0	0	0	0	0	0	0	0	0	0	0	0	0	0	0	0	0	0	0	0	0	0	0	0	0	0	0	0	0	0	0	0	0	0	0	0
Zotu060	otu15	Eukaryota(1.00),Arthropoda(1.00),Insecta(1.00),Hemiptera(0.98),Cicadellidae(0.98),Macrosteles(0.98),Macrosteles_laevis(0.97)	Other_Macrosteles_COI	ACTAAATAATATAAGATTTTGACTTTTACCTCCATCATTAACATTATTAATATTAAGATCAATAGTAGAAATAGGAGTTGGTACAGGTTGAACGGTTTACCCCCCCCTCCCCTATCTAGAAATATTGCTCATGCAGGACCGAGAGTTGATATATGAATCTTTTCCTTACATTTAGCTGGAATTTCATCCATTTTAGGAGCAGTAAATGTTATTACCACAGTAATAAATATACGACCTACAGGAATATCTATAGAACGACCCCCCTTATTTGTATGATCAGTAATAATTACAGCTGTTTTGTTACTTCTTTCACTACCTGTTTTAGCTGGGGCAATTACTATATTATTAACTGACCGTAATATTAATACTACTTTTTTTGACCCAGCTGGGGGAGGAGAC…	153	0	0	0	0	0	0	0	0	0	0	0	0	0	0	0	0	0	0	0	0	0	0	0	0	0	0	0	0	0	0	0	0	0	0	0	0	0	0	0	0	0	0	0	0
Zotu063	otu01	Eukaryota(1.00),Arthropoda(1.00),Insecta(1.00),Hemiptera(1.00),Cicadellidae(1.00),Macrosteles(1.00),Macrosteles_laevis(0.99)	Other_Macrosteles_COI	ATTAAATAATATAAGATTTTGACTTTTACCACCTTCATTAACATTATTAATATTAAGATCAATAGTAGAAATAGGAGTTGGTACTGGTTGAACCGTTTACCCCCCCTTATCTAGAAATATTGCTCAAGCAGGACCTAGAGTTGACATATCAATTTTTTCCTTACATTTAGCTGGAATCTCCTCTATTTTAGGAGCAGTAAATTTTATTACTACAGTAATAAATATACGACCCACAGGAATATCTATAGAACGAACTCCTCTATTTGTATGATCAGTAATAATTACAGCTATTTTATTACTTCTTTCACTACCTGTTTTGGCTGGGGCAATTACTATATTATTAACTGACCGTAATATTAATACTACTTTTTTTGACCCAGCTGGGGGAGGAGACCCAAT…	151	0	0	0	0	0	0	0	0	0	0	0	0	0	0	0	0	0	0	0	0	0	0	0	0	0	0	0	0	0	0	0	0	0	0	0	0	0	0	0	0	0	0	0	0
Zotu062	otu10	Eukaryota(1.00),Arthropoda(1.00),Insecta(1.00),Hemiptera(1.00),Cicadellidae(1.00),Macrosteles(1.00),Macrosteles_laevis(1.00)	Other_Macrosteles_COI	ACTAAATAATATAAGATTTTGACTTTTACCCCCATCATTAACATTATTAATATTAAGATCAATAGTAGAAATAGGAGTTGGTACAGGTTGAACAGTTTACCCCCCCTTATCTAGAAATATTGCTCACGCAGGACCAAGAGTTGACATATCAATTTTTTCCTTACATTTAGCTGGAATCTCATCTATTTTAGGAGCAGTAAATTTTATTACTACAGTAATAAATATGCGACCCACAGGAATATCTATAGAACGAACCCCTCTATTTGTATGATCAGTAATAATTACAGCTATTTTATTACTTCTTTCACTACCTGTTTTAGCTGGGGCAATTACTATATTATTAACTGACCGTAATAGTAATACTACTTTTTTTGACCCAGCTGGAGGGGGAGATCCTAT…	151	6	0	0	0	0	0	0	0	0	0	0	0	0	0	0	0	0	0	0	0	0	0	0	0	0	0	0	0	0	0	0	0	0	0	0	0	0	0	0	0	0	0	0	0
Zotu064	otu06	Eukaryota(1.00),Arthropoda(1.00),Insecta(1.00),Hemiptera(1.00),Cicadellidae(1.00),Macrosteles(1.00),Macrosteles_maculosus_Poland_Opawskie_Mt(1.00)	Other_Macrosteles_COI	ACTTAATAATATAAGATTCTGGCTTCTACCCCCATCCTTAACACTACTAATGTTAAGATCAATAGTAGAAATGGGAGTGGGAACAGGTTGAACAGTTTACCCCCCCCTATCTAGAAATATTGCACACGCTGGACCAAGAGTTGATATATCTATCTTTTCCTTACATTTAGCAGGAATTTCTTCTATTTTAGGAGCAGTAAACTTTATTACTACAGTAATAAATATACGCCCCTCAGGAATATCTATAGAACGAACACCTTTATTTGTTTGATCAGTTTTAATTACAGCAATTTTATTACTTTTATCATTACCAGTTTTAGCTGGTGCAATTACTATATCATTAACTGACCGTAATATTAATACTACCTTTTTTGACCCTGCTGGTGGGGGGGACCCTAT…	140	0	0	0	0	0	0	0	0	0	0	0	0	0	0	0	0	0	0	0	0	0	0	0	0	0	0	0	0	0	0	0	0	0	0	0	0	0	0	0	0	0	0	0	0
Zotu067	otu01	Eukaryota(1.00),Arthropoda(1.00),Insecta(1.00),Hemiptera(0.98),Cicadellidae(0.97),Macrosteles(0.97),Macrosteles_laevis(0.97)	Other_Macrosteles_COI	ATTAAATAATATAAGATTTTGACTTTTACCACCTTCATTAACATTATTAATATTAAGATCAATAGTAGAAATAGGAGTTGGTACTGGTTGAACCGTTTACCCCCCCTTATCTAGAAATATTGCTCACGCAGGACCTAGAGTTGACATATCAATTTTTTCCTTACATTTAGCTGGAATCTCCTCTATTTTAGGAGCAGTAAATTTTATTACTACAGTAATAAATATACGACCCACAGGAATATATATAGAACGAACTCCTCTATTTGTATGATCAGTAATAATTACAGCTATTTTATTACTTCTTTCACTACCTGTTTTGGCTGGGGCAATTACTATATTATTAACTGACCGTAATATTAATACTACTTTTTTTGACCCAGCTGGAGGAGGAGATCCAAT…	132	0	0	0	0	0	0	0	0	0	0	0	0	0	0	0	0	0	0	0	0	0	0	0	0	0	0	0	0	0	0	0	0	0	0	0	0	0	0	0	0	0	0	0	0
Zotu069	otu19	Eukaryota(1.00),Arthropoda(1.00),Insecta(1.00),Hemiptera(1.00),Cicadellidae(1.00),Macrosteles(1.00),Macrosteles_tesselatus(0.31)	Other_Macrosteles_COI	ACTAAATAATATAAGATTCTGACTTCTTCCTCCATCATTGACACTATTAATATTAAGATCAATAGTAGAAATAGGGGTAGGAACAGGTTGAACAGTATACCCCCCCCCCTATCTAGAAATATTGCACATGCAGGGCCAAGAGTTGATATATCTATTTTTTCTTTACATTTAGCCGGTATCTCCTCTATTTTAGGGGCAGTAAACTTTATTACTACTGTAATAAATATACGCCCCACGGGGATATATATAGAACGAACACCTTTATTTGTATGATCAGTTTTAATTACAGCAGTTTTATTGCTTTTATCACTCCCAGTTTTAGCTGGGGCAATTACTATACTATTAACTGATCGTAATATTAATACTACCTTTTATGACCCTGCAGGTGGGGGGGACCCA…	128	0	0	0	0	0	0	0	0	0	0	0	0	0	0	0	0	0	0	0	0	0	0	0	0	0	0	0	0	0	0	0	0	0	0	0	0	0	0	0	0	0	0	0	0
Zotu070	otu06	Eukaryota(1.00),Arthropoda(1.00),Insecta(1.00),Hemiptera(1.00),Cicadellidae(1.00),Macrosteles(1.00),Macrosteles_maculosus_Poland_Opawskie_Mt(1.00)	Other_Macrosteles_COI	ACTTAATAATATAAGATTCTGGCTTCTACCCCCATCCTTAACACTACTAATGTTAAGATCAATAGTAGAAATGGGAGTGGGAACAGGTTGAACAGTTTACCCCCCCCTATCTAGAAATATTGCACACGCTGGACCAAGAGTTGATATATCTATCTTTTCCTTACATTTAGCAGGAATTTCTTCTATTTTAGGAGCAGTAAACTTTATTACTACAGTTATAAATATACGCCCCTCAGGAATATCTATAGAACGAACACCTTTATTTGTTTGATCAGTTTTAATTACAGCAATTTTATTACTTTTATCATTACCAGTTTTAGCTGGTGCAATTACTATATTATTAACTGACCGTAATATTAATACTACCTTTTTTGACCCTGCTGGTGGGGGGGACCCTAT…	123	0	0	0	0	0	0	0	0	0	0	0	0	0	0	0	0	0	0	0	0	0	0	0	0	0	0	0	0	0	0	0	0	0	0	0	0	0	0	0	0	0	0	0	0
Zotu071	otu10	Eukaryota(1.00),Arthropoda(1.00),Insecta(1.00),Hemiptera(1.00),Cicadellidae(0.99),Macrosteles(0.99),Macrosteles_laevis(0.99)	Other_Macrosteles_COI	ACTAAATAATATAAGATTTTGACTTTTACCCCCATCATTAACATTATTAATATTAAGATCAATAGTAGAAATAGGAGTTGGTACAGGTTGAACAGTTTACCCCCCTTATCTAGAAATATTGCTCACGCAGGACCAAGAGTTGACATATCAATTTTTTCCTTACATTTAGCTGGAATCTCATCTATTTTAGGAGCAGTAAATTTTATTACTACAGTAATAAATATGCGACCCACAGGAATATCTATAGAACGAACCCCTCTATTTGTATGATCAGTAATAATTACAGCTATTTTATTACTTCTTTCACTACCTGTTTTAGCTGGGGCAATTACTATATTATTAACTGACCGTAATATTAATACTACTTTTTTTGACCCAGCTGGAGGGGGAGATCCTATT…	122	0	38	0	0	0	0	0	0	0	0	0	0	0	0	0	0	0	0	0	0	0	0	0	0	0	0	0	0	0	0	0	0	0	0	0	0	0	0	0	0	0	0	0	0
Zotu072	otu01	Eukaryota(1.00),Arthropoda(1.00),Insecta(1.00),Hemiptera(0.99),Cicadellidae(0.99),Macrosteles(0.99),Macrosteles_laevis(0.99)	Other_Macrosteles_COI	ATTAAATAATATAAGATTTTGACTTTTACCACCTTCATTAACATTATTAATATTAAGATCAATAGTAGAAATAGGAGTTGGTACTGGTTGAACCGTTTACCCCCCCTTATCTAGAAATATTGCTCACGCAGGACCTAGAGTTGACATATCAATTTTTTCCTTACATTTAACTGGAATCTCCTCTATTTTAGGAGCAGTAAATTTTATTACTACAGTAATAAATATACGACCCACAGGAATATCTATAGAACGAACTCCTCTATTTGTATGATCAGTAATAATTACAGCTATTTTATTACTTCTTTCACTACCTGTTTTGGCTGGGGCAATTACTATATTATTAACTGACCGTAATATTAATACTACTTTTTTTGACCCAGCTGGAGGAGGAGACCCAAT…	118	0	0	0	0	0	0	0	0	0	0	0	0	0	0	0	0	0	0	0	0	0	0	0	0	0	0	0	0	0	0	0	0	0	0	0	0	0	0	0	0	0	0	0	0
Zotu075	otu09	Eukaryota(1.00),Arthropoda(1.00),Insecta(1.00),Hemiptera(0.72),Cicadellidae(0.70),Macrosteles(0.60),Macrosteles_cristatus_Poland_Opawskie_Mt(0.09)	Other_Macrosteles_COI	ATTAAATAATATAAGATTTTGACTATTACCCCCCTCATTAACATTGTTAATATTGAGATCAATAGTAGAAATGGGGGTGGGAACGGGTTGAACGGTATACCCCCCCCTATCTAGAAATATTGCACACGCAGGACCAAGAGTTGACATATCCATCTTTTCTTTACATTTAGCTGGAATTTCTTCTATTTTAGGTGCAGTAAATTTTATTACTACCGTAATAAATATACGTCCTACAGGAATATCTATAGAACGAACCCCTTTATTTGTGTGATCAGTTTTAATTACAGCTATTTTATTATTATTATCATTACCAGTATTAGCTGGAGCAATTACTATACTACTAACTGATCGAAATATTAATACCACATTTTTTGACCCTGCCGGAGGGGGGGACCCAAT…	96	0	0	0	0	0	0	0	0	0	0	0	0	0	0	0	0	0	0	0	0	0	0	0	0	0	0	0	0	0	0	0	0	0	0	0	0	0	0	0	0	0	0	0	0
Zotu076	otu04	Eukaryota(1.00),Arthropoda(1.00),Insecta(1.00),Hemiptera(1.00),Cicadellidae(1.00),Macrosteles(1.00),Macrosteles_cristatus_Poland_Opawskie_Mt(1.00)	Other_Macrosteles_COI	ACTAAATAATATAAGATTTTGACTTCTACCTCCGTCATTAACACTATTAATATTAAGATCAATAGTAGAAATGGGGGTAGGAACAGGTTGAACAGTATACCCCCCCCTATCTAGAAATATTGCACACGCAGGGCCGAGAGTTGATATATCTATCTTTTCCTTACATTTAGCTGGTATTTCTTCTATTTTAGGGGCAGTAAATTTTATTACTACCGTAATAAATATGCGCCCCACAGGAATATCTATAGAACGGACACCTTTATTTGTATGATCAGTTTTAATTACAGCAGTCTTGTTACTTTTATCACTCCCTGTTTTAGCTGGGGCAATTACTATATTATTAACAGATCGTAATATTAATACTACCTTTTTTGACCCCGCCGGTGGGGCGGACCCTAT…	93	0	0	0	0	0	0	0	0	0	0	0	0	0	0	0	0	0	0	0	0	0	0	0	0	0	0	0	0	0	0	0	0	0	0	0	0	0	0	0	0	0	0	0	0
Zotu074	otu15	Eukaryota(1.00),Arthropoda(0.99),Insecta(0.99),Hemiptera(0.96),Cicadellidae(0.96),Macrosteles(0.96),Macrosteles_laevis(0.95)	Other_Macrosteles_COI	ACTAAATAATATAAGATTTTGACTTTTACCTCCATCATTAACATTATTAATATTAAGATCAATAGTAGAAATAGGAGTTGGTACAGGTTGAACGGTTTACCCCCCCCCTCCCCTATCTAGAAATATTGCTCATGCAGGACCGAGAGTTGATATATGAATCTTTTCCTTACATTTAGCTGGAATTTCATCCATTTTAGGAGCAGTAAATGTTATTACCACAGTAATAAATATACGACCTACAGGAATATCTATAGAACGACCCCCCTTATTTGTATGATCAGTAATAATTACAGCTGTTTTGTTACTTCTTTCACTACCTGTTTTAGCTGGGGCAATTACTATATTATTAACTGACCGTAATATTAATACTACTTTTTTTGACCCAGCTGGGGGAGGAGA…	87	0	0	42	0	0	0	0	0	0	0	0	0	0	0	0	0	0	0	0	0	0	0	0	0	0	0	0	0	0	0	0	0	0	0	0	0	0	0	0	0	0	0	0	0
Zotu078	otu09	Eukaryota(1.00),Arthropoda(0.99),Insecta(0.99),Lepidoptera(0.16),Nymphalidae(0.03),Eresia(0.01),Eresia_coela(0.01)	Other_Macrosteles_COI	ATTAAATAATATAAGATTTTGACTATTACCCCCCTCATTAACATTGTTAATATTGAGATCAATAGTAGAAATGGGGGTGGGAACGGGTTGAACGGTATACCCCCCCCTATCTAGAAATATTGCACACGCAGGACCAAGAGTTGACACATCCATCTTTTCTTTACATTTAGCTGGAATTTCTTCTATTTTAGGTGCAGTAAATTTTATTACTACCGTAATAAATATACGTCCTACAGGAATATCTATAGAACGAACCCCTTTATTTGTGTGATCAGTTTTAATTACAGCTATTTTATTATTATTATCATTACCAGTATTAGCTGGAGCAATTACTATACTACTAACTGATCGAAATATTAATACCACATTTTTTGACCCTGCCGGAGGAGGAGACCCAAT…	80	0	0	0	0	0	0	0	0	0	0	0	0	0	0	0	0	0	0	0	0	0	0	0	0	0	0	0	0	0	0	0	0	0	0	0	0	0	0	0	0	0	0	0	0
Zotu080	otu04	Eukaryota(1.00),Arthropoda(1.00),Insecta(1.00),Hemiptera(1.00),Cicadellidae(1.00),Macrosteles(1.00),Macrosteles_cristatus_Poland_Opawskie_Mt(1.00)	Other_Macrosteles_COI	ACTAAATAATATAAGATTTTGGCTTCTACCCCCGTCATTAACACTATTAATATTAAGATCAATAGTAGAAATAGGGGTAGGAACAGGTTGAACAGTATACCCCCCCCTATCTAGAAATATTGCACACGCAGGGCCAAGAGTTGATATATCTATCTTTTCCTTACATTTAGCTGGTATTTCTTCTATTTTAGGAGCAGTAAATTTTATTACTACCGTAATAAATATGCGCCCCACAGGAATATCTATAGAACGGACACCTTTATTTGTATGATCAGTTTTAATTACAGCAGTCTTGTTACTTTTATCACTACCTGTTTTAGCTGGGGCAATTACTATATTATTAACCGATCGTAATATTAATACTACCTTTTTTGACCCTGCCGGTGGGGGGGACCCTAT…	75	0	0	0	0	0	0	0	0	0	0	0	0	0	0	0	0	0	0	0	0	0	0	0	0	0	0	0	0	0	0	0	0	0	0	0	0	0	0	0	0	0	0	0	0
Zotu077	otu01	Eukaryota(1.00),Arthropoda(1.00),Insecta(1.00),Hemiptera(1.00),Cicadellidae(1.00),Macrosteles(1.00),Macrosteles_laevis(1.00)	Other_Macrosteles_COI	ATTAAATAATATAAGATTTTGACTTTTACCACCTTCATTAACATTATTAATATTAAGATCAATAGTAGAAATAGGAGTTGGTACTGGTTGAACCGTTTACCCCCCCTTATCTAGAAATATTGCTCACGCAGGACCTAGAGTTGACATATCAATTTTTTCCTTACATTTAGCTGGAATCTCATCTATTTTAGGAGCAGTAAATTTTATTACTACAGTAATAAATATACGACCCACAGGAATATCTATAGAACGAACTCCTCTATTTGTATGATCAGTAATATTTACAGCTATTTTATTACTTCTTTCGCTGCCTGTTTTGGCTGGGGCAATTACTATATTATTAACTGACCGTAATATTAATACTACTTTTTTTGACCCAGCTGGGGGAGGAGATCCTAT…	72	0	0	0	0	0	0	0	0	0	0	0	0	0	0	0	0	0	0	0	0	0	0	0	0	0	0	0	0	0	0	0	0	0	0	0	0	0	0	0	0	0	0	0	0
Zotu085	otu01	Eukaryota(1.00),Arthropoda(1.00),Insecta(1.00),Hemiptera(0.99),Cicadellidae(0.99),Macrosteles(0.99),Macrosteles_laevis(0.99)	Other_Macrosteles_COI	ATTAAATAATATAAGATTTTGACTTTTACCACCTTCATTAACATTATTAATATTAAGATCAATAGTAGAAATAGGAGTTGGTACTGGTTGAACCGTTTACCCCCCCTTATCTAGAAATATTGCTCACGCAGGACCTAGAGTTGACATATCAATTTTTTCCTTACATTTAGCTGGAATCTCCTCTATTTTAGGAGCAGTAAATTTTATTACTACAGTAATAAATATACGACCCACAGGAATATCTATAGAACGAACTCCTCTATTTGTATGATCAGTAATAATTACAGCTATTTTATTACTTCTTTCACTACCTGTTTTGGCTGGGGCAATTACTATATTATTAACTGACCGTAATATTAATACTACTTTTTTTGACCCAGCTGGAGGGGGAGACCCAAT…	70	70	0	0	0	0	0	0	0	0	0	0	0	0	0	0	0	0	0	0	0	0	0	0	0	0	0	0	0	0	0	0	0	0	0	0	0	0	0	0	0	0	0	0	0
Zotu084	otu10	Eukaryota(1.00),Arthropoda(1.00),Insecta(1.00),Hemiptera(1.00),Cicadellidae(1.00),Macrosteles(1.00),Macrosteles_laevis(1.00)	Other_Macrosteles_COI	ACTAAATAATATAAGATTTTGACTTTTACCCCCATCACTAACATTATTAATATTAAGATCAATAGTAGAAATAGGAGTTGGTACAGGTTGAACCGTTTATCCCCCCCTATCTAGAAATATTGCTCACGCAGGGCCGAGAGTTGACATATCAATTTTTTCCTTACATTTAGCTGGAATCTCATCTATTTTAGGAGCAGTAAATTTTATTACTACAGTAATAAATATGCGACCTACAGGAATATCTATAGAACGAACCCCCCTATTTGTATGATCAGTAATAATTACAGCTATTTTATTACTTCTTTCACTACCTGTTTTAGCTGGGGCAATTACTATATTATTAACTGACCGTAATATTAATACTACTTTTTTTGACCCAGCTGGAGGGGGGAACCCTAT…	70	0	0	0	0	0	0	0	0	0	0	0	0	0	0	0	0	0	0	0	0	0	0	0	0	0	0	0	0	0	0	0	0	0	0	0	0	0	0	0	0	0	0	0	0
Zotu087	otu06	Eukaryota(1.00),Arthropoda(1.00),Insecta(1.00),Hemiptera(1.00),Cicadellidae(1.00),Macrosteles(1.00),Macrosteles_maculosus_Poland_Opawskie_Mt(1.00)	Other_Macrosteles_COI	ACTAAATAATATAAGATTCTGGCTTCTGCCCCCATCCTTAACACTACTAATTTTAAGATCAATAGTAGAAATGGGAGTGGGAACCGGTTGAACAGTTTACCCCCCCCTATCTAGAAATATTGCACACGCTGGACCAAGAGTTGATATATCTATCTTTTCCTTACATTTAGCGGGAATTTCTTCTATTTTAGGAGCAGTGAACTTTATTACTACAGTAATAAATATACGCCCCTCAGGAATATCTATAGAACGAACGCCTTTATTTGTTTGATCAGTTTTAATTACAGCAATTTTATTACTTTTATCATTACCAGTTTTAGCTGGCGCAATTACTATATTATTAACTGACCGTAATATTAATACTACCTTTTTTGACCCTGCTGGTGGGGGGGACCCTAT…	60	0	0	0	0	0	0	0	0	0	0	0	0	0	0	0	0	0	0	0	0	0	0	0	0	0	0	0	0	0	0	0	0	0	0	0	0	0	0	0	0	0	0	0	0
Zotu088	otu10	Eukaryota(1.00),Arthropoda(1.00),Insecta(1.00),Hemiptera(1.00),Cicadellidae(1.00),Macrosteles(1.00),Macrosteles_laevis(1.00)	Other_Macrosteles_COI	ACTAAATAATATAAGATTTTGACTTTTACCCCCATCATTAACATTATTAATATTAAGATCAATAGTAGAAATAGGAGTTGGTACAGGTTGAACAGTTTACCCCCCCTTATCTAGAAATATTGCTCACGCAGGACCAAGAGTTGACATATCAATTTTTTCCTTACATTTAGCTGGAATCTCATCTATTTTAGGAGCAGTAAATTTTATTACTACAGTAATAAATATGCGACCCACAGGAATATCTATAGAACGAACCCCTCTATTTGTATGATCAGTAATAATTACAGCTATTTTATTACTTCTTTCACTACCTGTTTTAGCTGGGGCAATTACTATATTATTAACTGACCGTAATATTAATACTACTTTTTTTGACCCAGCTGGAGGAGGAGACCCAAT…	58	0	0	0	0	0	0	0	0	0	0	0	0	0	0	0	0	0	0	0	0	0	0	0	0	0	0	0	0	0	0	0	0	0	0	0	0	0	0	0	0	0	0	0	0
Zotu089	otu04	Eukaryota(1.00),Arthropoda(1.00),Insecta(1.00),Hemiptera(1.00),Cicadellidae(1.00),Macrosteles(1.00),Macrosteles_cristatus_Poland_Opawskie_Mt(0.98)	Other_Macrosteles_COI	ACTAAATAATATAAGATTTTGACTTCTACCTCCGTCATTAACACTATTAATATTAAGATCAATAGTAGAAATGGGAGTAGGAACAGGTTGAACAGTATACCCCCCCCCTATCTAGAAATATCGCACACGCAGGCCCAAGAGTTGATATATCTATCTTTTCCTTACATTTAGCTGGTATTTCTTCTATTTTAGGGGCAGTAAATTTTATTACTACCGTAATAAATACGCGCCCCACAGGAATATCTATAGAACGGACCCCTTTATTTGTATGATCAGTTTTAATTACAGCAGTCTTGTTACTTTTATCACTCTCTGTTTTAGCTGGGGCAATTACTATATTATTAACCGATCGTAATATTAATACTACCTTTTTTGACCCTGCTGGTGGGGGGGACCCTA…	57	0	0	0	0	0	0	0	0	0	0	0	0	0	0	0	0	0	0	0	0	0	0	0	0	0	0	0	0	0	0	0	0	0	0	0	0	0	0	0	0	0	0	0	0
Zotu090	otu10	Eukaryota(1.00),Arthropoda(1.00),Insecta(1.00),Hemiptera(1.00),Cicadellidae(1.00),Macrosteles(1.00),Macrosteles_laevis(1.00)	Other_Macrosteles_COI	ACTAAATAATATAAGATTTTGACTTTTACCCCCATCATTAACATTATTAATATTAAGATCAATAGTAGAAATAGGAGTTGGTACAGGTTGAACCGTTTACCCCCCCTTATCTAGAAATATTGCTCACGCAGGACCGAGAGTTGACATATCAATTTTTTCCTTACATTTAGCTGGAATCTCATCTATTTTAGGAGCAGTAAATTTTATTACTACAGTAATAAATATGCGACCCACAGGAATATCTATAGAACGAACCCCTCTATTTGTATGATCAGTAATAATTACAGCTATTTTATTACTTCTTTCACTACCTGTTTTGGCTGGGGCAATTACTATATTATTAACTGACCGTAATATTAATACTACTTTTTTGACCCAGCTGGAGGGGGGGATCCTATT…	52	0	0	0	0	0	0	0	0	0	0	0	0	0	0	0	0	0	0	0	0	0	0	0	0	0	0	0	0	0	0	0	0	0	0	0	0	0	0	0	0	0	0	0	0
Zotu091	otu06	Eukaryota(1.00),Arthropoda(1.00),Insecta(1.00),Hemiptera(1.00),Cicadellidae(1.00),Macrosteles(1.00),Macrosteles_maculosus_Poland_Opawskie_Mt(1.00)	Other_Macrosteles_COI	ACTAAATAATATAAGATTCTGGCTTCTGCCCCCATCCTTAACACTACTAATGTTAAGATCAATAGTAGAAATGGGAGTGGGAACCGGTTGAACAGTTTACCCCCCCCTATCTAGAAATATTGCACACGCTGGACCAAGAGTTGATATATCTATCTTTTCCTTACATTTAGCGGGAATTTCTTCTATTTTAGGAGCAGTGAACTTTATTACTACAGTAATAAATATACGCCCCTCAGGAATATCTATAGAACGAACGCCTTTATTTGTTTGATCAGTTTTAATTACAGCAATTTTATTACTTTTATCATTACCAGTTTTAGCTGGCGCAATTACTATATTATTAACTGACCGTAATATTAATACTACCTTTTTTGACCCTGCTGGTGGGGGGGACCCTAT…	51	0	0	0	0	0	0	0	0	0	0	0	0	0	0	0	0	0	0	0	0	0	0	0	0	0	0	0	0	0	0	0	0	0	0	0	0	0	0	0	0	0	0	0	0
Zotu092	otu01	Eukaryota(1.00),Arthropoda(1.00),Insecta(0.99),Hemiptera(0.98),Cicadellidae(0.98),Macrosteles(0.98),Macrosteles_laevis(0.98)	Other_Macrosteles_COI	ATTAAATAATATAAGATTTTGACTTTTACCACCTTCATTAACATTATTAATATTAAGATCAATAGTAGAAATAGGAGTTGGTACTGGTTGAACCGTTTACCCCCCCTTATCTAGAAATATTGCTCACGCAGGACCTAGAGTTGACATATCAATTTTTTCCTTACATTTAGCTAGAATCTCCTCTATTTTAGGAGCAGTAAATTTTATTACTACAGTAATAAATATACGACCCACAGGAATATCTATAGAACGAACTCCTCTATTTGTATGATCAGTAATAATTACTGCTATTTTATTACTTCTTTCACTACCTGTTTTGGCTGGGGCAATTACTATATTATTAACTGACCGTAATATTAATACTACTTTTTTTGACCCAGCTGGAGGAGGAGACCCAAT…	50	0	0	0	0	0	0	0	0	0	0	0	0	0	0	0	0	0	0	0	0	0	0	0	0	0	0	0	0	0	0	0	0	0	0	0	0	0	0	0	0	0	0	0	0
Zotu093	otu06	Eukaryota(1.00),Arthropoda(1.00),Insecta(1.00),Hemiptera(1.00),Cicadellidae(1.00),Macrosteles(1.00),Macrosteles_maculosus_Poland_Opawskie_Mt(1.00)	Other_Macrosteles_COI	ACTTAATAATATAAGATTCTGGCTTCTACCCCCATCCTTAACACTACTAATGTTAAGATCAATAGTAGAAATGGGAGTGGGAACAGGTTGAACAGTTTACCCCCCCCTGTCTAGAAATATTGCACACGCTGGGCCAAGAGTTGATATATCTATCTTTTCATTACATTTAGCAGGAATTTCTTCTATTTTAGGAGCAGTAAACTTTATTACTACAGTAATAAATATACGCCCCTCAGGAATATCTATAGAACGAACACCTTTATTTGTTTGATCAGTTTTAATTACAGCAATTTTATTACTTTTATCATTACCAGTTTTAGCTGGTGCAATTACTATATTATTAACTGACCGTAATATTAATACTACCTTTTTTGACCCCGCTGGTGGGGGGGACCCTAT…	50	0	0	0	0	0	0	0	0	0	0	0	0	0	0	0	0	0	0	0	0	0	0	0	0	0	0	0	0	0	0	0	0	0	0	0	0	0	0	0	0	0	0	0	0
Zotu083	otu10	Eukaryota(1.00),Arthropoda(1.00),Insecta(1.00),Hemiptera(1.00),Cicadellidae(1.00),Macrosteles(1.00),Macrosteles_laevis(1.00)	Other_Macrosteles_COI	ACTAAATAATATAAGATTTTGACTTTTACCCCCATCACTAACATTATTAATATTAAGATCAATAGTAGAAATAGGAGTTGGTACAGGTTGAACCGTTTATCCCCCCCTATCTAGAAATATTGCTCACGCAGGGCCGAGAGTTGACATATCAATTTTTTCCTTACATTTAGCTGGAATCTCATCTATTTTAGGAGCAGTAAATTTTATTACTACAGTAATAAATATACGACCTACAGGAATATCTATAGAACGAACCCCCCTATTTGTATGATCAGTAATAATTACAGCTATTTTATTACTTCTTTCACTACCTGTTTTAGCTGGGGCAATTACTATATTATTAACTGACCGTAATATTAATACTACTTTTTTTGACCCAGCTGGAGGGGGGGACCCTAT…	47	0	0	0	0	0	0	0	0	0	0	0	0	0	0	0	0	0	0	0	0	0	0	0	0	0	0	0	0	0	0	0	0	0	0	0	0	0	0	0	0	0	0	0	0
Zotu095	otu15	Eukaryota(1.00),Arthropoda(0.99),Insecta(0.99),Hemiptera(0.99),Cicadellidae(0.99),Macrosteles(0.99),Macrosteles_laevis(0.97)	Other_Macrosteles_COI	ACTAAATAATATAAGATTTTGACTTTTACCTCCATCATTAACATTATTAATATTAAGATCAATAGTAGAAATAGGAGTTGGTACAGGTTGAACGGTTTACCCCCCCCCCTATCTAGAAATATTGCTCATGCAGGACCGAGAGTTGATATATGAATCTTTTCCTTACATTTAGCTGGAATTTCATCCATTTTAGGAGCAGTAAATGTTATTACCACAGTAATAAATATACGACCAACAGGAATATCTATAGAACGACCACCCTTATTTGTATGATCAGTAATAATTACAGCTGTTTTGTTACTTCTTTCACTACCTGTTTTAGCTGGGGCAATTACTATATTATTAACTGACCGTAATATTAATACTACTTTTTTTGACCCAGCTGGGGGAGGAGACCCT…	45	0	0	0	0	0	0	0	0	0	0	0	0	0	0	0	0	0	0	0	0	0	0	0	0	0	0	0	0	0	0	0	0	0	0	0	0	0	0	0	0	0	0	0	0
Zotu097	otu10	Eukaryota(1.00),Arthropoda(1.00),Insecta(1.00),Hemiptera(1.00),Cicadellidae(1.00),Macrosteles(1.00),Macrosteles_laevis(1.00)	Other_Macrosteles_COI	ATTAAATAATATAAGATTTTGACTTTTACCACCTTCATTAACATTATTAATATTAAGATCAATAGTAGAAATAGGAGTTGGTACAGGTTGAACAGTTTACCCCCCCTTATCTAGAAATATTGCTCACGCAGGACCAAGAGTTGACATATCAATTTTTTCCTTACATTTAGCTGGAATCTCATCTATTTTAGGAGCAGTAAATTTTATTACTACAGTAATAAATATGCGACCCACAGGAATATCTATAGAACGAACCCCTCTATTTGTATGATCAGTAATAATTACAGCTATTTTATTACTTCTTTCACTACCTGTTTTAGCTGGGGCAATTACTATATTATTAACTGACCGTAATATTAATACTACTTTTTTTGACCCAGCTGGAGGGGGAGATCCTAT…	39	0	0	0	0	0	0	0	0	0	0	0	0	0	0	0	0	0	0	0	0	0	0	0	0	0	0	0	0	0	0	0	0	0	0	0	0	0	0	0	0	0	0	0	0
Zotu099	otu06	Eukaryota(1.00),Arthropoda(1.00),Insecta(1.00),Hemiptera(1.00),Cicadellidae(1.00),Macrosteles(1.00),Macrosteles_maculosus_Poland_Opawskie_Mt(1.00)	Other_Macrosteles_COI	ACTTAATAATATAAGATTCTGGCTTCTACCCCCATCCTTAACACTACTAATGTTAAGATCAATAGTAGAAATGGGGGTGGGAACAGGTTGAACAGTTTACCCCCCCCTGTCTAGAAATATTGCACACGCTGGACCAAGAGTTGATATATCTATCTTTTCCTTACATTTAGCAGGAATTTCTTCTATTTTAGGAGCAGTAAACTTTATTACTACAGTAATAAATATGCGCCCCTCAGGAATATCTATAGAACGAACACCTTTATTTGTTTGATCAGTTTTAATTACAGCAATTTTATTACTTTTATCATTACCAGTTTTAGCTGGTGCAATTACTATATTATTAACTGACCGTAATATTAATACTACCTTTTTTGACCCCGCTGGTGGGGGGGACCCTAT…	36	0	0	0	0	0	0	0	0	0	0	0	0	0	0	0	0	0	0	0	0	0	0	0	0	0	0	0	0	0	0	0	0	0	0	0	0	0	0	0	0	0	0	0	0
Zotu100	otu15	Eukaryota(1.00),Arthropoda(1.00),Insecta(1.00),Hemiptera(0.98),Cicadellidae(0.98),Macrosteles(0.97),Macrosteles_laevis(0.96)	Other_Macrosteles_COI	ACTAAATAATATAAGATTTTGACTTTTACCTCCATCATTAACATTATTAATATTAAGATCAATAGTAGAAATAGGAGTTGGTACAGGTTGAACGGTTTACCCCCCCCCCCCTATCTAGAAATATTGCTCATGCAGGACCGAGAGTTGATATATGAATCTTTTCCTTACATTTAGCTGGAATTTCATCCATTTTAGGAGCAGTAAATGTTATTACCACAGTAATAAATATACGACCTACAGGAATATCTATAGAACGACCCCCCTTATTTGTATGATCAGTAATAATTACAGCTGTTTTGTTACTTCTTTCACTACCTGTTTTAGCTGGGGCAATTACTATATTATTAACTGACCGTAATATTAATACTACTTTTTTTGACCCAGCTGGGGGAGGAGACC…	36	0	0	36	0	0	0	0	0	0	0	0	0	0	0	0	0	0	0	0	0	0	0	0	0	0	0	0	0	0	0	0	0	0	0	0	0	0	0	0	0	0	0	0	0
Zotu101	otu10	Eukaryota(1.00),Arthropoda(1.00),Insecta(1.00),Hemiptera(1.00),Cicadellidae(1.00),Macrosteles(1.00),Macrosteles_laevis(1.00)	Other_Macrosteles_COI	ACTAAATAATATAAGATTTTGACTTTTACCCCCATCACTAACATTATTAATATTAAGATCAATAGTAGAAATAGGAGTTGGTACAGGTTGAACCGTTTATCCCCCCCTATCTAGAAATATTGCTCACGCAGGGCCGAGAGTTGACATATCAATTTTTTCCTTACATTTAGCTGGAATCTCATCTATTTTAGGAGCAGTAAATTTTATTACTACAGTAATAAATATGCGACCCACAGGAATATCTATAGAACGAACCCCCCTATTTGTATGATCAGTAATAATTACAGCTATTTTATTACTTCTTTCACTACCTGTTTTAGCTGGGGCAATTACTATATTATTAACTGACCGTAATATTAATACTACTTTTTTTGACCCAGCTGGAGGGGGGGACCCTAT…	35	0	0	0	0	0	0	0	0	0	0	0	0	0	0	0	0	0	0	0	0	0	0	0	0	0	0	0	0	0	0	0	0	0	0	0	0	0	0	0	0	0	0	0	0
Zotu103	otu10	Eukaryota(1.00),Arthropoda(1.00),Insecta(1.00),Hemiptera(1.00),Cicadellidae(1.00),Macrosteles(1.00),Macrosteles_laevis(1.00)	Other_Macrosteles_COI	ACTAAATAATATAAGATTTTGACTTTTACCCCCATCATTAACATTATTAATATTAAGATCAATAGTAGAAATAGGAGTTGGTACAGGTTGAACAGTTTACCCCCCCTTATCTAGAAATATTGCTCACGCAGGACCAAGAGTTGACATATCAATTTTTTCCTTACATTTAGCTGGAATCTCATCTATTTTAGGAGCAGTAAATTTTATTACTACAGTAATAAATATGCGACCCACAGGAATATCTATAGAACGAACCCCTCTATTTGTATGATCAGTAATAATTACAGCTATTTTATTACTTCTTTCACTACCTGTTTTGGCTGGGGCAATTACTATATTATTAACTGACCGTAATATTAATACTACTTTTTTTGACCCAGCTGGAGGAGGAGACCCAAT…	34	0	0	6	0	0	0	0	0	0	0	0	0	0	0	0	0	0	0	0	0	0	0	0	0	0	0	0	0	0	0	0	0	0	0	0	0	0	0	0	0	0	0	0	0
Zotu104	otu06	Eukaryota(1.00),Arthropoda(1.00),Insecta(1.00),Hemiptera(1.00),Cicadellidae(1.00),Macrosteles(1.00),Macrosteles_maculosus_Poland_Opawskie_Mt(1.00)	Other_Macrosteles_COI	ACTTAATAATATAAGATTCTGGCTTCTACCCCCATCCTTAACACTACTAATGTTAAGATCAATAGTAGAAATGGGAGTGGGAACAGGTTGAACAGTTTACCCCCCCCTGTCTAGAAATATTGCACACGCTGGGCCAAGAGTTGATATATCTATCTTTTCATTACATTTAGCAGGAATTTCTTCTATTTTAGGAGCAGTAAACTTTATTACTACAGTAATAAATATACGCCCCTCAGGAATATCTATAGAACGAACACCTTTATTTGTTTGATCAGTTTTAATTACAGCAATTTTATTACTTTTATCATTACCAGTTTTAGCTGGTGCAATTACTATATTATTAACTGACCGTAATATTAATACTACCTTTTTTGACCCCGCTGGTGGGGGGGGCCCTAT…	33	0	0	0	0	0	0	0	0	0	0	0	0	0	0	0	0	0	0	0	0	0	0	0	0	0	0	0	0	0	0	0	0	0	0	0	0	0	0	0	0	0	0	0	0
Zotu106	otu06	Eukaryota(1.00),Arthropoda(1.00),Insecta(1.00),Hemiptera(1.00),Cicadellidae(1.00),Macrosteles(1.00),Macrosteles_maculosus_Poland_Opawskie_Mt(1.00)	Other_Macrosteles_COI	ACTTAATAATATAAGATTCTGGCTTCTACCCCCATCCTTAACACTACTAATGTTAAGATCAATAGTAGAAATGGGAGTGGGAACAGGTTGAACAGTTTACCCCCCCCTGTCTAGAAATATTGCACACGCTGGACCAAGAGTTGATATATCTATCTTTTCATTACATTTAGCAGGAATTTCTTCTATTTTAGGAGCAGTAAACTTTATTACTACAGTAATAAATATACGCCCCTCAGGAATATCTATAGAACGAACACCTTTATTTGTTTGATCAGTTTTAATTACAGCAATTTTATTACTTTTATCATTACCAGTTTTAGCTGGTGCAATTACTATATTATTAACTGACCGTAATATTAATACTACCTTTTTTGACCCAGCTGGTGGGGGGGACCCTAT…	33	0	0	0	0	0	0	0	0	0	0	0	0	0	0	0	0	0	0	0	0	0	0	0	0	0	0	0	0	0	0	0	0	0	0	0	0	0	0	0	0	0	0	0	0
Zotu105	otu01	Eukaryota(1.00),Arthropoda(1.00),Insecta(1.00),Hemiptera(1.00),Cicadellidae(1.00),Macrosteles(1.00),Macrosteles_laevis(1.00)	Other_Macrosteles_COI	ATTAAATAATATAAGATTTTGACTTTTACCACCTTCATTAACATTATTAATATTAAGATCAATAGTAGAAATAGGAGTTGGTACTGGTTGAACCGTTTACCCCCCCTTATCTAGAAATATTGCTCACGCAGGGCCGAGAGTTGACATATCAATTTTTTCATTACATTTAGCTGGAATCTCATCTATTTTAGGAGCAGTAAATTTTATTACTACAGTAATAAATATACGACCTACAGGAATATCTATAGAACGAACCCCCCTATTTGTATGATCAGTAATAATTACAGCTATTTTATTACTTCTTTCACTACCTGTTTTAGCTGGGGCAATTACTATATTATTAACTGACCGTAATATTAATACTACTTTTTTTGACCCAGCTGGAGGGGGGGACCCTAT…	33	0	0	0	0	0	0	0	0	0	0	0	0	0	0	0	0	0	0	0	0	0	0	0	0	0	0	0	0	0	0	0	0	0	0	0	0	0	0	0	0	0	0	0	0
Zotu107	otu04	Eukaryota(1.00),Arthropoda(1.00),Insecta(1.00),Hemiptera(1.00),Cicadellidae(1.00),Macrosteles(1.00),Macrosteles_cristatus_Poland_Opawskie_Mt(0.99)	Other_Macrosteles_COI	ACTAAATAATATAAGATTTTGGCTTCTACCCCCATCATTAACACTATTAATATTAAGATCAATAGTAGAAATGGGGGTAGGAACAGGTTGAACAGTATACCCCCCCCTATCTAGAAATATTGCACACGCAGGACCAAGAGTTGATATATCTATCTTTTCCTTACATTTAGCTGGTATTTCTTCTATTTTAGGAGCAGTAAATTTTATTACTACCGTAATAAATATGCGCCCCACAGGAATATCTATAGAACGGACACCTTTATTTGTATGATCAGTTTTAATTACAGCAATCTTGTTACTTTTATCACTACCTGTTTTAGCTGGGGCAATTACTATATTATTAACCGATCGTAATATTAATACTAAATTTTTTGACCCTGCCGGTGGGGGGGACCCTAT…	32	0	0	0	0	0	0	0	0	0	0	0	0	0	0	0	0	0	0	0	0	0	0	0	0	0	0	0	0	0	0	0	0	0	0	0	0	0	0	0	0	0	0	0	0
Zotu109	otu01	Eukaryota(1.00),Arthropoda(1.00),Insecta(1.00),Hemiptera(1.00),Cicadellidae(1.00),Macrosteles(1.00),Macrosteles_laevis(1.00)	Other_Macrosteles_COI	ATTAAATAATATAAGATTTTGACTTTTACCACCTTCATTAACATTATTAATATTAAGATCAATAGTAGAAATAGGAGTTGGTACTGGTTGAACCGTTTACCCCCCCTTATCTAGAAATATTGCTCACGCAGGACCTAGAGTTGACATATCAATTTTTTCCTTACATTTAGCTGGAATCTCCTCTATTTTAGGAGCAGTAAATTTTATTACTACAGTAATAAATATACGACCCACAGGAATATCTATAGAACGAACTCCTCTATTTGTATGATCAGTAATAATTACAGCTATTTTATTACTTCTTTCACTACCTGTTTTAGCTGGGGCAATTACTATATTATTAACTGACCGTAATATTAATACTACTTTTTTTGACCCAGCTGGAGGGGGGGACCCTAT…	31	0	0	0	0	0	0	0	0	0	0	0	0	0	0	0	0	0	0	0	0	0	0	0	0	0	0	0	0	0	0	0	0	0	0	0	0	0	0	0	0	0	0	0	0
Zotu110	otu06	Eukaryota(1.00),Arthropoda(1.00),Insecta(1.00),Hemiptera(1.00),Cicadellidae(1.00),Macrosteles(1.00),Macrosteles_maculosus_Poland_Opawskie_Mt(1.00)	Other_Macrosteles_COI	ACTAAATAATATAAGATTCTGGCTTCTACCCCCATCCTTAACACTACTAATGTTAAGATCAATAGTAGAAATGGGAGTGGGAACCGGTTGAACAGTTTACCCCCCCTTATCTAGAAATATTGCACACGCTGGACCAAGAGTTGATATATCTATCTTTTCCTTACATTTAGCAGGAATTTCTTCTATTTTAGGAGCAGTAAACTTTATTACTACAGTAATAAATATACGCCCCTCAGGAATATCTATAGAACGAACACCTTTATTTGTTTGATCAGTTTTAATTACAGCAATTTTATTACTTTTATCATTACCAGTTTTAGCTGGTGCAATTACTATATTATTAACTGACCGTAATATTAATACTACCTTTTTTGACCCTGCTGGTGGGGGGGACCCTAT…	30	0	0	0	0	0	0	0	0	0	0	0	0	0	0	0	0	0	0	0	0	0	0	0	0	0	0	0	0	0	0	0	0	0	0	0	0	0	0	0	0	0	0	0	0
Zotu112	otu10	Eukaryota(1.00),Arthropoda(1.00),Insecta(1.00),Hemiptera(1.00),Cicadellidae(1.00),Macrosteles(1.00),Macrosteles_laevis(1.00)	Other_Macrosteles_COI	ACTAAATAATATAAGATTTTGACTTTTACCCCCATCATTAACATTATTAATATTAAGATCAATAGTAGAAATAGGAGTTGGTACAGGTTGAACAGTTTACCCCCCCCTTATCTAGAAATATTGCTCACGCAGGACCAAGAGTTGACATATCAATTTTTTCCTTACATTTAGCTGGAATCTCATCTATTTTAGGAGCAGTAAATTTTATTACTACAGTAATAAATATGCGACCCACAGGAATATCTATAGAACGAACCCCTCTATTTGTATGATCAGTAATAATTACAGCTATTTTATTACTTCTTTCACTACCTGTTTTAGCTGGGGCAATTACTATATTATTAACTGACCGTAATATTAATACTACTTTTTTTGACCCAGCTGGAGGAGGAGACCCAA…	30	0	0	0	0	0	0	0	0	0	0	0	0	0	0	0	0	0	0	0	0	0	0	0	0	0	0	0	0	0	0	0	0	0	0	0	0	0	0	0	0	0	0	0	0
Zotu111	otu24	Eukaryota(1.00),Arthropoda(1.00),Insecta(1.00),Hemiptera(1.00),Cicadellidae(1.00),Macrosteles(1.00),Macrosteles_laevis(1.00)	Other_Macrosteles_COI	ACTAAATAATATAAGATTTTGACTTTTACCCCCATCACTAACATTATTAATATTAAGATCAATAGTAGAAATAGGAGTTGGTACAGGTTGAACCGTTTATCCCCCCCTATCTAGAAATATTGCTCACGCAGGGCCGAGAGTTGACATATCAATTTTTTCATTACATTTAGCTGGAATCTCATCTATTTTAGGAGCAGTAAATTTTATTACTACAGTAATAAATATACGACCTACAGGAATATCTATAGAACGAACCCCCCTATTTGTATGATCAGTAATAATTACAGCTATTTTATTACTTCTTTCACTACCTGTTTTAGCTGGGGCAATTACTATATTATTAACTGACCGTAATATTAATACTACTTTTTTTGACCCAGCTGGAGGAGGAGACCCAAT…	30	0	0	0	0	0	0	0	0	0	0	0	0	0	0	0	0	0	0	0	0	0	0	0	0	0	0	0	0	0	0	0	0	0	0	0	0	0	0	0	0	0	0	0	0
Zotu114	otu03	Eukaryota(1.00),Arthropoda(1.00),Insecta(1.00),Hemiptera(1.00),Cicadellidae(1.00),Macrosteles(1.00),Macrosteles_quadrilineatus(1.00)	Other_Macrosteles_COI	ACTAAATAATATAAGATTCTGACTTCTCCCCCCCTCATTAACACTATTAATATTAAGATCAATAGTAGAAATGGGGGTGGGAACAGGTTGAACAGTATACCCCCCCTTATCTAGAAATATCGCACATGCGGGGCCAAGAGTTGATATATCAATTTTTTCTTTACATTTAGCCGGTATTTCTTCTATCCTAGGAGCAGTAAATTTTATCACTACTGTAATAAATATACGTCCTATAGGTATATATATAGAACGAACCCCTTTATTTGTATGATCAGTCTTAATTACAGCAGTTTTACTGCTTTTATCACTACCAGTTTTAGCTGGGGCAATTACCATATTGTTAACTGATCGTAATATTAATACTACCTTTTTTGACCCTGCTGGTGGGGGGGACCCAAT…	26	0	0	0	0	0	0	0	0	0	0	0	0	0	0	0	0	0	0	0	0	0	0	0	7	0	0	0	0	0	0	0	0	0	0	0	7	8	0	4	0	0	0	0	0
Zotu115	otu06	Eukaryota(1.00),Arthropoda(1.00),Insecta(1.00),Hemiptera(1.00),Cicadellidae(1.00),Macrosteles(1.00),Macrosteles_maculosus_Poland_Opawskie_Mt(1.00)	Other_Macrosteles_COI	ACTTAATAATATAAGATTCTGGCTTCTACCCCCATCCTTAACACTACTAATGTTAAGATCAATAGTAGAAATGGGAGTGGGAACAGGTTGAACAGTTTACCCCCCCCTATCTAGAAATATTGCACACGCTGGACCAAGAGTTGATATATCTATCTTTTCCTTACATTTAGCAGGAATTTCTTCTATTTTAGGAGCAGTAAACTTTATTACTACAGTAATAAATATACGCCCCTCAGGAATATCTATAGAACGAACACCTTTATTTGTTTGATCAGTTTTAATTACAGCAATTTTATTACTTTTATCATTACCAGTTTTAGCTGGTGCAATTACTATATTATTAACTGACCGTAATATTAATACTACCTTTTTTGACCCTGCTGGTGGGGGGGACCCTAT…	25	0	0	0	0	0	0	0	0	0	0	0	0	0	0	0	0	0	0	0	0	0	0	0	0	0	0	0	0	0	0	0	0	0	0	0	0	0	0	0	0	0	0	0	0
Zotu119	otu08	Eukaryota(1.00),Arthropoda(1.00),Insecta(1.00),Hemiptera(1.00),Cicadellidae(1.00),Macrosteles(1.00),Macrosteles_sexnotatus(1.00)	Other_Macrosteles_COI	ACTTAATAATATAAGATTTTGACTTCTACCACCATCCTTAACATTGTTAATATTAAGATCAATAGTAGAAATGGGAGTTGGAACAGGTTGAACAGTATACCCCCCCCTATCTAGCAATATTGCACACGCAGGCCCAAGAGTAGATATATCTATTTTCTCTCTTCATTTAGCTGGAATTTCATCTATTTTAGGAGCAGTTAATTTTATTACTACTGTAATGAATATGCGACCCTCAGGAATATCTATAGAACGAACCCCTTTATTTGTATGATCAGTATTAATTACAGCAATTTTATTACTTTTATCATTACCTGTTTTAGCTGGGGCAATTACTATATTATTAACTGATCGTAATATTAATACTACTTTTTTTGACCCTGCTGGTGGAGGAGACCCTAT…	23	0	0	0	0	0	0	0	0	0	0	0	0	0	0	0	0	0	0	0	0	0	0	0	0	0	0	0	0	0	0	0	0	0	0	0	0	0	0	0	0	0	0	0	0
Zotu121	otu24	Eukaryota(1.00),Arthropoda(1.00),Insecta(1.00),Hemiptera(1.00),Cicadellidae(1.00),Macrosteles(1.00),Macrosteles_laevis(1.00)	Other_Macrosteles_COI	ACTAAATAATATAAGATTTTGACTTTTACCCCCATCACTAACATTATTAATATTAAGATCAATAGTAGAAATAGGAGTTGGTACAGGTTGAACCGTTTATCCCCCCCTATCTAGAAATATTGCTCACGCAGGGCCGAGAGTTGACATATCAATTTTTTCCTTACATTTAGCTGGAATCTCATCTATTTTAGGAGCAGTAAATTTTATTACTACAGTAATAAATATGCGACCTACAGGAATATCTATAGAACGAACCCCCCTATTTGTATGATCAGTAATAATTACAGCTATTTTATTACTTCTTTCACTACCTGTTTTAGCTGGGGCAATTACTATATTATTAACTGACCGTAATATTAATACTACTTTTTTTGACCCAGCTGGAGGAGGAGACCCAAT…	23	0	0	0	0	0	0	0	0	0	0	0	0	0	0	0	0	0	0	0	0	0	0	0	0	0	0	0	0	0	0	0	0	0	0	0	0	0	0	0	0	0	0	0	0
Zotu118	otu24	Eukaryota(1.00),Arthropoda(1.00),Insecta(1.00),Hemiptera(1.00),Cicadellidae(1.00),Macrosteles(1.00),Macrosteles_laevis(1.00)	Other_Macrosteles_COI	ACTAAATAATATAAGATTTTGACTTTTACCCCCATCACTAACATTATTAATATTAAGATCAATAGTAGAAATAGGAGTTGGTACAGGTTGAACCGTTTATCCCCCCCTATCTAGAAATATTGCTCACGCAGGGCCGAGAGTTGACATATCAATTTTTTCATTACATTTAGCTGGAATCTCATCTATTTTAGGAGCAGTAAATTTTATTACTACAGTAATAAATATACGACCCACAGGAATATCTATAGAACGAACTCCTCTATTTGTATGATCAGTAATAATTACAGCTATTTTATTACTTCTTTCACTACCTGTTTTGGCTGGGGCAATTACTATATTATTAACTGACCGTAATATTAATACTACTTTTTTTGACCCAGCTGGAGGAGGAGACCCAAT…	23	0	0	0	0	0	0	0	0	0	0	0	0	0	0	0	0	0	0	0	0	0	0	0	0	0	0	0	0	0	0	0	0	0	0	0	0	0	0	0	0	0	0	0	0
Zotu123	otu10	Eukaryota(1.00),Arthropoda(1.00),Insecta(1.00),Hemiptera(1.00),Cicadellidae(1.00),Macrosteles(1.00),Macrosteles_laevis(1.00)	Other_Macrosteles_COI	ACTAAATAATATAAGATTTTGACTTTTACCCCCATCATTAACATTATTAATATTAAGATCAATAGTAGAAATAGGAGTTGGTACAGGTTGAACAGTTTACCCCCCTTATCTAGAAATATTGCTCACGCAGGACCAAGAGTTGACATATCAATTTTTTCCTTACATTTAGCTGGAATCTCATCTATTTTAGGAGCAGTAAATTTTATTACTACAGTAATAAATATGCGACCCACAGGAATATCTATAGAACGAACCCCTCTATTTGTATGATCAGTAATAATTACAGCTATTTTATTACTTCTTTCACTACCTGTTTTAGCTGGGGCAATTACTATATTATTAACTGACCGTAATATTAATACTACTTTTTTTGACCCAGCTGGAGGAGGAGACCCAATT…	22	0	0	0	0	0	0	0	0	0	0	0	0	0	0	0	0	0	0	0	0	0	0	0	0	0	0	0	0	0	0	0	0	0	0	0	0	0	0	0	0	0	0	0	0
Zotu122	otu10	Eukaryota(1.00),Arthropoda(1.00),Insecta(1.00),Hemiptera(0.99),Cicadellidae(0.99),Macrosteles(0.99),Macrosteles_laevis(0.99)	Other_Macrosteles_COI	ATTAAATAATATAAGATTTTGACTTTTACCACCTTCATTAACATTATTAATATTAAGATCAATAGTAGAAATAGGAGTTGGTACTGGTTGAACCGTTTACCCCCCCTTATCTAGAAATATTGCTCACGCAGGACCTAGAGTTGACATATCAATTTTTTCCTTACATTTAGCTGGAATCTCATCTATTTTAGGAGCAGTAAATTTTATTACTACAGTAATAAATATGCGACCCACAGGAATATCTATAGAACGAACCCCTCTATTTGTATGATCAGTAATAATTACAGCTATTTTATTACTTCTTTCACTACCTGTTTTAGCTGGGGCAATTACTATATTATTAACTGACCGTAATATTAATACTACTTTTTTTGACCCAGCTGGAGGGGGAGATCCTAT…	22	0	0	0	0	0	0	0	0	0	0	0	0	0	0	0	0	0	0	0	0	0	0	0	0	0	0	0	0	0	0	0	0	0	0	0	0	0	0	0	0	0	0	0	0
Zotu125	otu06	Eukaryota(1.00),Arthropoda(1.00),Insecta(1.00),Hemiptera(1.00),Cicadellidae(1.00),Macrosteles(1.00),Macrosteles_maculosus_Poland_Opawskie_Mt(0.99)	Other_Macrosteles_COI	ACTTAATAATATAAGATTCTGGCTTCTACCCCCATCCTTAACACTACTAATGTTAAGATCAATAGTAGAAATGGGAGTAGGAACAGGTTGAACAGTTTACCCCCCCCTGTCTAGAAATATTGCACACGCTGGACCAAGAATTGATATATCTATCTTTTCATTACATTTAGCAGGAATTTCTTCTATTTTAGGAGCAGTAAACTTTATTACTACAGTAATAAATATACGCCCCTCAGGAATATCTATAGAACGAACACCTTTATTTGTTTGATCAGTTTTAATTACAGCAATTTTATTACTTTTATCATTACCAGTTTTAGCTGGTGCAATTACTATATTATTAACTGACCGTAATATTAATACTACCTTTTTTGACCCCGCTGGTGGGGGGGACCCTAT…	21	0	0	0	0	0	0	0	0	0	0	0	0	0	0	0	0	0	0	0	0	0	0	0	0	0	0	0	0	0	0	0	0	0	0	0	0	0	0	0	0	0	0	0	0
Zotu124	otu24	Eukaryota(1.00),Arthropoda(1.00),Insecta(1.00),Hemiptera(1.00),Cicadellidae(1.00),Macrosteles(1.00),Macrosteles_laevis(1.00)	Other_Macrosteles_COI	ACTAAATAATATAAGATTTTGACTTTTACCCCCATCACTAACATTATTAATATTAAGATCAATAGTAGAAATAGGAGTTGGTACAGGTTGAACCGTTTATCCCCCCCTATCTAGAAATATTGCTCACGCAGGACCGAGAGTTGACATATCAATCTTTTCCTTACATTTAGCTGGAATCTCATCTATTTTAGGAGCAGTAAATTTTATTAATACAGTAATAAATATGCGACCCACAGGAATATCTATAGAACGAACCCCCCTATTTGTATGATCAGTAATAATTACAGCTATTTTATTACTTCTTTCACTACCTGTTTTAGCTGGGGCAATTACTATATTATTAACTGACCGTAATATTAATACTACTTTTTTTGACCCGGCTGGAGGGGGGGACCCTAT…	21	0	0	0	0	0	0	0	0	0	0	0	0	0	0	0	0	0	0	0	0	0	0	0	0	0	0	0	0	0	0	0	0	0	0	0	0	0	0	0	0	0	0	0	0
Zotu126	otu15	Eukaryota(1.00),Arthropoda(1.00),Insecta(1.00),Hemiptera(0.99),Cicadellidae(0.99),Macrosteles(0.98),Macrosteles_laevis(0.98)	Other_Macrosteles_COI	ACTAAATAATATAAGATTTTGACTTTTACCTCCATCATTAACATTATTAATATTAAGATCAATAGTAGAAATAGGAGTTGGTACAGGTTGAACGGTTTACCCCCCCCCCTATCTAGAAATATTGCTCATGCAGGACCGAGAGTTGATATATGAATCTTTTCCTTACATTTAGCTGGAATTTCATCCATTTTAGGAGCAGTAAATGTTATTACCACAGTAATAAATATACGACCTACAGGAATATCTATAGAACGACCCCCCTTATTTGTATGATCAGTAATAATTACAGCTGTTTTGTTACTTCTTTCACTACCTGTTTTAGCTGGGGCAATTACTATATTATTAACTGACCGTAATATTAATACTACTTTTTTTGACCCAGCTGGAGGAGGAGACCCA…	21	0	0	0	0	0	0	0	0	0	0	0	0	0	0	0	0	0	0	0	0	0	0	0	0	0	0	0	0	0	0	0	0	0	0	0	0	0	0	0	0	0	0	0	0
Zotu127	otu01	Eukaryota(1.00),Arthropoda(1.00),Insecta(1.00),Hemiptera(1.00),Cicadellidae(1.00),Macrosteles(1.00),Macrosteles_laevis(1.00)	Other_Macrosteles_COI	ATTAAATAATATAAGATTTTGACTTTTACCACCTTCATTAACATTATTAATATTAAGATCAATAGTAGAAATAGGAGTTGGTACTGGTTGAACCGTTTACCCCCCCTTATCTAGAAATATTGCTCACGCAGGACCTAGAGTTGACATATCAATTTTTTCCTTACATTTAGCTGGAATCTCCTCTATTTTAGGAGCAGTAAATTTTATTACTACAGTAATAAATATACGACCCACAGGAATATCTATAGAACGAACTCCTCTATTTGTATGATCAGTAATAATTACAGCTATTTTATTACTTCTTTCACTACCTGTTTTGGCTGGGGCAATTACTATATTATTAACTGACCGTAATATTAATACTACTTTTTTTGACCCGGCTGGAGGGGGGGACCCTAT…	20	0	0	0	0	0	0	0	0	0	0	0	0	0	0	0	0	0	0	0	0	0	0	0	0	0	0	0	0	0	0	0	0	0	0	0	0	0	0	0	0	0	0	0	0
Zotu098	otu01	Eukaryota(1.00),Arthropoda(1.00),Insecta(1.00),Hemiptera(0.98),Cicadellidae(0.98),Macrosteles(0.97),Macrosteles_laevis(0.97)	Other_Macrosteles_COI	ATTAAATAATATAAGATTTTGACTTTTACCACCTTCATTAACATTATTAATATTAAGATCAATAGTAGAAATAGGAGTTGGTACTGGTTGAACCGTTTACCCCCCCTTATCTAGAAATATTGCTCACGCAGGACCTAGAGTTGACATATCAATTTTTTCCTTACATTTAGCTGGAATCTCCTCTATTTTAGGAGCAGTAAATTTTATTACTACAGTAATAAATATACGACCCACAGGAATATCTATAGAACGAACTCCTCTATTTGTATGATCAGTAATAATTACAGCTATTTTATTACTTCTTTCACTACCTGTTTTGGCTGGGGCAATTACTATATTATTAACTGACCGTTATATTAATACTACTTTTTTTGACCCAGCTGGAGGAGGAGACCCAAT…	19	0	0	0	0	0	0	0	0	0	0	0	0	0	0	0	0	0	0	0	0	0	0	0	0	0	0	0	0	0	0	0	0	0	0	0	0	0	0	0	0	0	0	0	0
Zotu073	otu20	Eukaryota(1.00),Arthropoda(1.00),Insecta(1.00),Hemiptera(0.96),Cicadellidae(0.96),Macrosteles(0.93),Macrosteles_sexnotatus(0.77)	Other_Macrosteles_COI	ACTTAATAATATAAGATTTTGACTTTTACCACCATCACTAACATTATTAATATTAAGATCAATAGTAGAAATAGGAGTTGGAACAGGTTGAACAGTATACCCCCCCCTGTCTAGAAATATTGCACACGCAGGTCCAAGAGTAGATATATCTATTTTCTCTCTTCATTTAGCTGGAATTTCCTCTATTTTAGGAGCAGTTAATTTTATTACCACTGTAATAAATATACGCCCCTCAGGGATATCTATAGAACGAACACCCTTATTTGTATGATCAGTCTTAATTACAGCAATTTTATTACTTTTATCATTGCCTGTTTTAGCTGGAGCAATTACTATATTATTAACTGATCGTAATATTAATACTACTTTTTTTGACCCTGCAGGTGGGGGGGACCCTAT…	18	0	0	0	0	0	0	0	0	0	0	0	0	0	0	0	0	0	0	0	0	0	0	0	0	0	0	0	0	0	0	0	0	0	0	0	0	0	0	0	0	0	0	0	0
Zotu130	otu08	Eukaryota(1.00),Arthropoda(1.00),Insecta(1.00),Hemiptera(1.00),Cicadellidae(1.00),Macrosteles(1.00),Macrosteles_sexnotatus(1.00)	Other_Macrosteles_COI	ACTTAATAATATAAGATTTTGACTTCTACCACCATCCTTAACATTGTTAATATTAAGATCAATAGTAGAAATGGGAGTTGGAACAGGTTGAACAGTATACCCCCCCCTATCTAGCAATATTGCACACGCAGGCCCAAGAGTAGATATATCTATTTTCTCTCTTCATTTAGCTGGAATTTCATCTATTTTAGGAGCAGTTAATTTTATTACTACTGTAATGAATATGCGACCCTCAGGAATATCTATAGAACGAACCCCTTTATTTGTATGATCAGTATTAATTACAGCAATTTTATTACTTTTATCATTACCTGTTTTAGCTGGGGCAATTACTATATTATTAACTGATCGTAATATTAATACTACTTTTTTTGACCCTGCTGGTGGAGGAGATCCTAT…	18	0	0	0	0	0	0	0	0	0	0	0	0	0	0	0	0	0	0	0	0	0	0	0	0	0	0	0	0	0	0	0	0	0	0	0	0	0	0	0	0	0	0	0	0
Zotu131	otu10	Eukaryota(1.00),Arthropoda(1.00),Insecta(1.00),Hemiptera(1.00),Cicadellidae(1.00),Macrosteles(1.00),Macrosteles_laevis(1.00)	Other_Macrosteles_COI	ACTAAATAATATAAGATTTTGACTTTTACCCCATCATTAACATTATTAATATTAAGATCAATAGTAGAAATAGGAGTTGGTACAGGTTGAACAGTTTACCCCCCCTTATCTAGAAATATTGCTCACGCAGGACCAAGAGTTGACATATCAATTTTTTCCTTACATTTAGCTGGAATCTCATCTATTTTAGGAGCAGTAAATTTTATTACTACAGTAATAAATATGCGACCCACAGGAATATCTATAGAACGAACCCCTCTATTTGTATGATCAGTAATAATTACAGCTATTTTATTACTTCTTTCACTACCTGTTTTAGCTGGGGCAATTACTATATTATTAACTGACCGTAATATTAATACTACTTTTTTTGACCCAGCTGGAGGGGGAGATCCTATT…	18	0	0	0	0	0	0	0	0	0	0	0	0	0	0	0	0	0	0	0	0	0	0	0	0	0	0	0	0	0	0	0	0	0	0	0	0	0	0	0	0	0	0	0	0
Zotu129	otu10	Eukaryota(1.00),Arthropoda(1.00),Insecta(1.00),Hemiptera(1.00),Cicadellidae(1.00),Macrosteles(1.00),Macrosteles_laevis(1.00)	Other_Macrosteles_COI	ACTAAATAATATAAGATTTTGACTTTTACCCCCATCATTAACATTATTAATATTAAGATCAATAGTAGAAATAGGAGTTGGTACAGGTTGAACCGTTTACCCCCCCTTATCTAGAAATATTGCTCACGCAGGACCGAGAGTTGACATATCAATTTTTTCCTTACATTTAGCTGGAATCTCATCTATTTTAGGAGCAGTAAATTTTATTACTACAGTAATAAATATGCGACCCACAGGAATATCTATAGAACGAACCCCTCTATTTGTATGATCAGTAATAATTACAGCTATTTTATTACTTCTTTCACTACCTGTTTTGGCTGGGGCAATTACTATATTATTAACTGACCGTAATATTAATACTACTTTTTTTGACCCAGCTGGAGGAGGAGACCCAAT…	18	0	0	0	0	0	0	0	0	0	0	0	0	0	0	0	0	0	0	0	0	0	0	0	0	0	0	0	0	0	0	0	0	0	0	0	0	0	0	0	0	0	0	0	0
Zotu133	otu20	Eukaryota(1.00),Arthropoda(1.00),Insecta(1.00),Hemiptera(0.99),Cicadellidae(0.99),Macrosteles(0.99),Macrosteles_sexnotatus(0.90)	Other_Macrosteles_COI	ACTTAATAATATAAGATTTTGACTTTTACCACCATCACTAACATTATTAATATTAAGATCAATAGTAGAAATAGGAGTTGGAACAGGTTGAACAGTATACCCCCCCTTGTCTAGAAATATTGCACACGCAGGTCCAAGAGTAGATATATCTATTTTCTCTCTTCATTTAGCTGGAATTTCCTCTATTTTAGGAGCAGTTAATTTTATTACCACTGTAATAAATATACGCCCCTCAGGAATATCTATAGAACGAACACCTTTATTTGTATGATCAGTCTTAATTACAGCAATTTTATTACTTTTATCATTACCTGTTTTAGCTGGGGCAATTACTATATTATTAACTGATCGTAATATTAATACTACTTTTTTTGACCCTGCAGGTGGGGGAGACCCTAT…	17	0	0	0	0	0	0	0	0	0	0	0	0	0	0	0	0	0	0	0	0	8	0	0	0	0	0	0	0	0	0	0	0	0	0	0	0	0	0	0	0	0	0	0	0
Zotu132	otu20	Eukaryota(1.00),Arthropoda(1.00),Insecta(1.00),Hemiptera(0.98),Cicadellidae(0.98),Macrosteles(0.97),Macrosteles_sexnotatus(0.80)	Other_Macrosteles_COI	ACTTAATAATATAAGATTTTGACTTTTACCACCATCACTAACATTATTAATATTAAGATCAATAGTAGAAATAGGAGTTGGAACAGGTTGAACAGTATACCCCCCCCTATCTAGAAATATTGCACACGCAGGCCCAAGAGTAGATATATCTATTTTCTCTCTTCATTTAGCTGGGATTTCCTCTATTTTAGGAGCAGTTAATTTTATCACCACTGTAATAAATATGCGCCCCTCAGGAATATCTATAGAACGAACACCCTTATTTGTATGATCAGTCTTAATTACAGCAATTTTATTACTCTTATCATTACCTGTTTTAGCTGGAGCAATTACTATATTATTAACTGATCGTAATATTAATACTACTTTTTTTGACCCTGCAGGTGGGGGGGACCCTAT…	17	0	0	0	0	0	0	0	0	0	0	0	0	0	0	0	0	0	0	0	0	5	0	0	0	0	0	0	0	0	0	0	0	0	0	0	0	0	0	0	0	0	0	0	0
Zotu134	otu15	Eukaryota(1.00),Arthropoda(1.00),Insecta(1.00),Hemiptera(0.96),Cicadellidae(0.96),Macrosteles(0.96),Macrosteles_laevis(0.95)	Other_Macrosteles_COI	ATTAAATAATATAAGATTTTGACTTTTACCACCTTCATTAACATTATTAATATTAAGATCAATAGTAGAAATAGGAGTTGGTACTGGTTGAACCGTTTACCCCCCCTTATCTAGAAATATTGCTCATGCAGGACCGAGAGTTGATATATGAATCTTTTCCTTACATTTAGCTGGAATTTCATCCATTTTAGGAGCAGTAAATGTTATTACCACAGTAATAAATATACGACCTACAGGAATATCTATAGAACGACCCCCCTTATTTGTATGATCAGTAATAATTACAGCTGTTTTGTTACTTCTTTCACTACCTGTTTTAGCTGGGGCAATTACTATATTATTAACTGACCGTAATATTAATACTACTTTTTTTGACCCAGCTGGGGGAGGAGACCCTAT…	17	0	0	0	0	0	0	0	0	0	0	0	0	0	0	0	0	0	0	0	0	0	0	0	0	0	0	0	0	0	0	0	0	0	0	0	0	0	0	0	0	0	0	0	0
Zotu140	otu03	Eukaryota(1.00),Arthropoda(1.00),Insecta(1.00),Hemiptera(1.00),Cicadellidae(1.00),Macrosteles(1.00),Macrosteles_quadrilineatus(1.00)	Other_Macrosteles_COI	ACTAAATAATATAAGATTCTGACTTCTTCCCCCTTCATTAACACTATTAATATTAAGATCAATAGTAGAAATGGGGGTAGGGACGGGTTGAACAGTATACCCCCCCCTATCTAGAAATATCGCACATGCGGGGCCAAGAGTTGATATATCAATTTTTTCTTTACATTTAGCCGGTATTTCTTCTATTCTAGGAGCAGTAAATTTTATCACTACTGTAATAAATATACGTCCTATAGGTATATATATAGAACGAACCCCTTTATTTGTATGATCAGTCTTAATTACAGCAGTTTTACTGCTTTTATCACTACCAGTTTTAGCTGGGGCAATTACCATATTGTTAACTGATCGTAATATTAATACTACCTTTTTTGACCCTGCTGGTGGGGGGGACCCAAT…	15	0	0	0	0	0	0	0	0	0	0	0	0	0	0	0	0	0	0	0	0	0	0	0	15	0	0	0	0	0	0	0	0	0	0	0	0	0	0	0	0	0	0	0	0
Zotu139	otu24	Eukaryota(1.00),Arthropoda(1.00),Insecta(1.00),Hemiptera(1.00),Cicadellidae(1.00),Macrosteles(1.00),Macrosteles_laevis(1.00)	Other_Macrosteles_COI	ACTAAATAATATAAGATTTTGACTTTTACCCCCATCACTAACATTATTAATATTAAGATCAATAGTAGAAATAGGAGTTGGTACAGGTTGAACCGTTTATCCCCCCCTATCTAGAAATATTGCTCACGCAGGGCCGAGAGTTGACATATCAATTTTTTCCTTACATTTAGCTGGAATCTCATCTATTTTAGGAGCAGTAAATTTTATTACTACAGTAATAAATATGCGACCCACAGGAATATCTATAGAACGAACCCCCCTATTTGTATGATCAGTAATAATTACAGCTATTTTATTACTTCTTTCACTACCTGTTTTGGCTGGGGCAATTACTATATTATTAACTGACCGTAATATTAATACTACTTTTTTTGACCCAGCTGGAGGAGGAGACCCAAT…	15	0	0	0	0	0	0	0	0	0	0	0	0	0	0	0	0	0	0	0	0	0	0	0	0	0	0	0	0	0	0	0	0	0	0	0	0	0	0	0	0	0	0	0	0
Zotu138	otu24	Eukaryota(1.00),Arthropoda(1.00),Insecta(1.00),Hemiptera(1.00),Cicadellidae(1.00),Macrosteles(1.00),Macrosteles_laevis(1.00)	Other_Macrosteles_COI	ACTAAATAATATAAGATTTTGACTTTTACCCCCATCACTAACATTATTAATATTAAGATCAATAGTAGAAATAGGAGTTGGTACAGGTTGAACCGTTTATCCCCCCCTATCTAGAAATATTGCTCACGCAGGGCCGAGAGTTGACATATCAATTTTTTCATTACATTTAGCTGGAATCTCATCTATTTTAGGAGCAGTAAATTTTATTACTACAGTAATAAATATACGACCTACAGGAATATCTATAGAACGAACCCCCCTATTTGTATGATCAGTAATAATTACAGCTATTTTATTACTTCTTTCACTACCTGTTTTGGCTGGGGCAATTACTATATTATTAACTGACCGTAATATTAATACTACTTTTTTTGACCCAGCTGGAGGAGGAGACCCAAT…	15	0	0	0	0	0	0	0	0	0	0	0	0	0	0	0	0	0	0	0	0	0	0	0	0	0	0	0	0	0	0	0	0	0	0	0	0	0	0	0	0	0	0	0	0
Zotu142	otu04	Eukaryota(1.00),Arthropoda(1.00),Insecta(1.00),Hemiptera(1.00),Cicadellidae(1.00),Macrosteles(1.00),Macrosteles_cristatus_Poland_Opawskie_Mt(0.99)	Other_Macrosteles_COI	ACTAAATAATATAAGATTTTGGCTTCTACCCCCGTCATTAACACTATTAATATTAAGATCAATAGTAGAAATAGGGGTAGGAACAGGTTGAACAGTATACCCCCCCCCTATCTAGAAATATTGCACACGCAGGGCCAAGAGTTGATATATCTATCTTTTCCTTACATTTAGCTGGTATTTCTTCTATTTTAGGAGCAGTAAATTTTATTACTACCGTAATAAATATGCGCCCCACAGGAATATCTATAGAACGGACACCTTTATTTGTATGATCAGTTTTAATTACAGCAGTCTTGTTACTTTTATCACTACCTGTTTTAGCTGGGGCAATTACTATATTATTAACCGATCGTAATATTAATACTACCTTTTTTGACCCTGCCGGTGGGGGGGACCCTA…	14	0	0	0	0	0	0	0	0	0	0	0	0	0	0	0	0	0	0	0	0	0	0	0	0	0	0	0	0	0	0	0	0	0	0	0	0	0	0	0	0	0	0	0	0
Zotu143	otu01	Eukaryota(1.00),Arthropoda(1.00),Insecta(1.00),Hemiptera(1.00),Cicadellidae(1.00),Macrosteles(0.99),Macrosteles_laevis(0.97)	Other_Macrosteles_COI	ACTAAATAATATAAGATTTTGACTTTTACCCCCATCATTAACATTATTAATATTAAGATCAATAGTAGAAATAGGAGTTGGTACAGGTTGAACAGTTTACCCCCCCCTTATCTAGAAATATTGCTCACGCAGGACCAAGAGTTGACATATCAATTTTTTCCTTACATTTAGCTGGAATCTCCTCTATTTTAGGAGCAGTAAATTTTATTACTACAGTAATAAATATACGACCCACAGGAATATCTATAGAACGAACTCCTCTATTTGTATGATCAGTAATAATTACAGCTATTTTATTACTTCTTTCACTACCTGTTTTGGCTGGGGCAATTACTATATTATTAACTGACCGTAATATTAATACTACTTTTTTTGACCCAGCTGGAGGAGGAGACCCAA…	14	0	0	0	0	0	0	0	0	0	0	0	0	0	0	0	0	0	0	0	0	0	0	0	0	0	0	0	0	0	0	0	0	0	0	0	0	0	0	0	0	0	0	0	0
Zotu141	otu01	Eukaryota(1.00),Arthropoda(1.00),Insecta(1.00),Hemiptera(1.00),Cicadellidae(1.00),Macrosteles(1.00),Macrosteles_laevis(1.00)	Other_Macrosteles_COI	ATTAAATAATATAAGATTTTGACTTTTACCACCTTCATTAACATTATTAATATTAAGATCAATAGTAGAAATAGGAGTTGGTACTGGTTGAACCGTTTACCCCCCCTTATCTAGAAATATTGCTCACGCAGGACCTAGAGTTGACATATCAATTTTTTCATTACATTTAGCTGGAATCTCATCTATTTTAGGAGCAGTAAATTTTATTACTACAGTAATAAATATACGACCTACAGGAATATCTATAGAACGAACCCCCCTATTTGTATGATCAGTAATAATTACAGCTATTTTATTACTTCTTTCACTACCTGTTTTAGCTGGGGCAATTACTATATTATTAACTGACCGTAATATTAATACTACTTTTTTTGACCCAGCTGGAGGAGGAGACCCAAT…	14	0	0	0	0	0	0	0	0	0	0	0	0	0	0	0	0	0	0	0	0	0	0	0	0	0	0	0	0	0	0	0	0	0	0	0	0	0	0	0	0	0	0	0	0
Zotu147	otu24	Eukaryota(1.00),Arthropoda(1.00),Insecta(1.00),Hemiptera(1.00),Cicadellidae(1.00),Macrosteles(1.00),Macrosteles_laevis(1.00)	Other_Macrosteles_COI	ATTAAATAATATAAGATTTTGACTTTTACCACCTTCATTAACATTATTAATATTAAGATCAATAGTAGAAATAGGAGTTGGTACAGGTTGAACCGTTTATCCCCCCCTATCTAGAAATATTGCTCACGCAGGGCCGAGAGTTGACATATCAATTTTTTCCTTACATTTAGCTGGAATCTCATCTATTTTAGGAGCAGTAAATTTTATTACTACAGTAATAAATATGCGACCTACAGGAATATCTATAGAACGAACCCCCCTATTTGTATGATCAGTAATAATTACAGCTATTTTATTACTTCTTTCACTACCTGTTTTAGCTGGGGCAATTACTATATTATTAACTGACCGTAATATTAATACTACTTTTTTTGACCCAGCTGGAGGGGGGAACCCTAT…	13	0	0	0	0	0	0	0	0	0	0	0	0	0	0	0	0	0	0	0	0	0	0	0	0	0	0	0	0	0	0	0	0	0	0	0	0	0	0	0	0	0	0	0	0
Zotu146	otu15	Eukaryota(1.00),Arthropoda(1.00),Insecta(1.00),Hemiptera(0.98),Cicadellidae(0.98),Macrosteles(0.98),Macrosteles_laevis(0.98)	Other_Macrosteles_COI	ATTAAATAATATAAGATTTTGACTTTTACCACCTTCATTAACATTATTAATATTAAGATCAATAGTAGAAATAGGAGTTGGTACTGGTTGAACGGTTTACCCCCCCCCCTATCTAGAAATATTGCTCATGCAGGACCGAGAGTTGATATATGAATCTTTTCCTTACATTTAGCTGGAATTTCATCCATTTTAGGAGCAGTAAATGTTATTACCACAGTAATAAATATACGACCTACAGGAATATCTATAGAACGACCCCCCTTATTTGTATGATCAGTAATAATTACAGCTGTTTTGTTACTTCTTTCACTACCTGTTTTAGCTGGGGCAATTACTATATTATTAACTGACCGTAATATTAATACTACTTTTTTTGACCCAGCTGGGGGAGGAGACCCT…	13	0	0	0	0	0	0	0	0	0	0	0	0	0	0	0	0	0	0	0	0	0	0	0	0	0	0	0	0	0	0	0	0	0	0	0	0	0	0	0	0	0	0	0	0
Zotu148	otu01	Eukaryota(1.00),Arthropoda(1.00),Insecta(1.00),Hemiptera(0.97),Cicadellidae(0.97),Macrosteles(0.97),Macrosteles_laevis(0.97)	Other_Macrosteles_COI	ATTAAATAATATAAGATTTTGACTTTTACCACCTTCATTAACATTATTAATATTAAGATCAATAGTAGAAATAGGAGTTGGTACTGGTTGAACCGTTTACCCCCCCTTATCTAGAAATATTTCTCACGCAGGACCTAGAGTTGACATATCAATTTTTTCCTTACATTTAGCTGGAATCTCCTCTATTTTAGGAGCAGTAAATTTTATTACTACAGTAATAAATATACGACCCACAGGAATATCTATAGAACGAACTCCTCTATTTGTATGATCAGTAATAATTACAGCTATTTTATTACTTCTTTCACTACCTGTTTTGGCTGGGGCAATTACTATATTATTAACTGACCGTAATATTAATACTACTTTTTTTGACCCAGCTGGAGGAGGAGACCCAAT…	12	0	0	0	0	0	0	0	0	0	0	0	0	0	0	0	0	0	0	0	0	0	0	0	0	0	0	0	0	0	0	0	0	0	0	0	0	0	0	0	0	0	0	0	0
Zotu150	otu24	Eukaryota(1.00),Arthropoda(1.00),Insecta(1.00),Hemiptera(1.00),Cicadellidae(1.00),Macrosteles(1.00),Macrosteles_laevis(1.00)	Other_Macrosteles_COI	ATTAAATAATATAAGATTTTGACTTTTACCACCTTCATTAACATTATTAATATTAAGATCAATAGTAGAAATAGGAGTTGGTACAGGTTGAACCGTTTATCCCCCCCTATCTAGAAATATTGCTCACGCAGGGCCGAGAGTTGACATATCAATTTTTTCCTTACATTTAGCTGGAATCTCATCTATTTTAGGAGCAGTAAATTTTATTACTACAGTAATAAATATACGACCTACAGGAATATCTATAGAACGAACCCCCCTATTTGTATGATCAGTAATAATTACAGCTATTTTATTACTTCTTTCACTACCTGTTTTAGCTGGGGCAATTACTATATTATTAACTGACCGTAATATTAATACTACTTTTTTTGACCCAGCTGGAGGGGGGGACCCTAT…	12	0	0	0	0	0	0	0	0	0	0	0	0	0	0	0	0	0	0	0	0	0	0	0	0	0	0	0	0	0	0	0	0	0	0	0	0	0	0	0	0	0	0	0	0
Zotu149	otu10	Eukaryota(1.00),Arthropoda(1.00),Insecta(1.00),Hemiptera(1.00),Cicadellidae(1.00),Macrosteles(1.00),Macrosteles_laevis(1.00)	Other_Macrosteles_COI	ATTAAATAATATAAGATTTTGACTTTTACCACCTTCATTAACATTATTAATATTAAGATCAATAGTAGAAATAGGAGTTGGTACTGGTTGAACCGTTTACCCCCCCTTATCTAGAAATATTGCTCACGCAGGACCAAGAGTTGACATATCAATTTTTTCCTTACATTTAGCTGGAATCTCATCTATTTTAGGAGCAGTAAATTTTATTACTACAGTAATAAATATGCGACCCACAGGAATATCTATAGAACGAACCCCTCTATTTGTATGATCAGTAATAATTACAGCTATTTTATTACTTCTTTCACTACCTGTTTTAGCTGGGGCAATTACTATATTATTAACTGACCGTAATATTAATACTACTTTTTTTGACCCAGCTGGAGGGGGAGATCCTAT…	12	0	0	0	0	0	0	0	0	0	0	0	0	0	0	0	0	0	0	0	0	0	0	0	0	0	0	0	0	0	0	0	0	0	0	0	0	0	0	0	0	0	0	0	0
Zotu117	otu01	Eukaryota(1.00),Arthropoda(1.00),Insecta(1.00),Hemiptera(1.00),Cicadellidae(1.00),Macrosteles(1.00),Macrosteles_laevis(1.00)	Other_Macrosteles_COI	ATTAAATAATATAAGATTTTGACTTTTACCACCTTCATTAACATTATTAATATTAAGATCAATAGTAGAAATAGGAGTTGGTACTGGTTGAACCGTTTACCCCCCCTTATCTAGAAATATTGCTCACGCAGGACCTAGAGTTGACATATCAATTTTTTCCTTACATTTAGCTGGAATCTCCTCTATTTTAGGAGCAGTAAATTTTATCACTACAGTAATAAATATACGACCCACAGGAATATCTATAGAACGAACTCCTCTATTTGTATGATCAGTAATAATTACAGCTATTTTATTACTTCTTTCACTACCTGTTTTGGCTGGGGCAATTACTATATTATTAACTGACCGTAATATTAATACTACTTTTTTTGACCCAGCTGGAGGAGGAGACCCAAT…	11	0	0	0	0	0	0	0	0	0	0	0	0	0	0	0	0	0	0	0	0	0	0	0	0	0	0	0	0	0	0	0	0	0	0	0	0	0	0	0	0	0	0	0	0
Zotu152	otu24	Eukaryota(1.00),Arthropoda(1.00),Insecta(1.00),Hemiptera(1.00),Cicadellidae(1.00),Macrosteles(1.00),Macrosteles_laevis(1.00)	Other_Macrosteles_COI	ACTAAATAATATAAGATTTTGACTTTTACCCCCATCACTAACATTATTAATATTAAGATCAATAGTAGAAATAGGAGTTGGTACAGGTTGAACCGTTTATCCCCCCCTATCTAGAAATATTGCTCACGCAGGGCCGAGAGTTGACATATCAATCTTTTCCTTACATTTAGCTGGAATCTCATATATTTTAGGAGCAGTAAATTTTATTACTACAGTAATAAATATGCGACCTACAGGAATATCTATAGAACGAACCCCCCTATTTGTATGATCAGTAATAATTACAGCTATTTTATTACTTCTTTCACTACCTGTTTTAGCTGGGGCAATTACTATATTATTAACTGACCGTAATATTAATACTACTTTTTTTGACCCAGCTGGAGGGGGGGACCCTAT…	11	0	0	0	0	0	0	0	0	0	0	0	0	0	0	0	0	0	0	0	0	0	0	0	0	0	0	0	0	0	0	0	0	0	0	0	0	0	0	0	0	0	0	0	0
Zotu153	otu03	Eukaryota(1.00),Arthropoda(1.00),Insecta(1.00),Hemiptera(1.00),Cicadellidae(1.00),Macrosteles(1.00),Macrosteles_quadrilineatus(1.00)	Other_Macrosteles_COI	ACTAAATAATATAAGATTCTGACTTCTTCCCCCCTCATTAACACTATTAATATTAAGATCAATAGTAGAAATAGGGGTGGGAACAGGTTGAACAGTATACCCCCCCTTATCTAGAAATATCGCACATGCGGGGCCAAGAGTTGATATATCAATTTTTTCTTTACATTTAGCCGGTATTTCTTCTATCCTAGGGGCAGTAAATTTTATCACTACTGTAATAAATATACGTCCTATAGGTATATATATAGAACGAACCCCTTTATTTGTATGATCAGTCTTAATTACAGCAGTTTTACTGCTTTTATCACTACCAGTTTTAGCTGGGGCAATTACCATATTGTTAACTGATCGTAATATTAATACTACCTTTTTTGACCCTGCTGGTGGGGGGGACCCAAT…	11	0	0	0	0	0	0	0	0	0	0	0	0	0	0	0	0	0	0	0	0	0	0	0	0	0	0	0	0	0	0	0	0	0	11	0	0	0	0	0	0	0	0	0	0
Zotu154	otu24	Eukaryota(1.00),Arthropoda(1.00),Insecta(1.00),Hemiptera(1.00),Cicadellidae(1.00),Macrosteles(1.00),Macrosteles_laevis(1.00)	Other_Macrosteles_COI	ATTAAATAATATAAGATTTTGACTTTTACCACCTTCATTAACATTATTAATATTAAGATCAATAGTAGAAATAGGAGTTGGTACAGGTTGAACCGTTTATCCCCCCCTATCTAGAAATATTGCTCACGCAGGGCCGAGAGTTGACATATCAATTTTTTCATTACATTTAGCTGGAATCTCATCTATTTTAGGAGCAGTAAATTTTATTACTACAGTAATAAATATACGACCTACAGGAATATCTATAGAACGAACCCCCCTATTTGTATGATCAGTAATAATTACAGCTATTTTATTACTTCTTTCACTACCTGTTTTAGCTGGGGCAATTACTATATTATTAACTGACCGTAATATTAATACTACTTTTTTTGACCCAGCTGGAGGGGGGGACCCTAT…	11	0	0	0	0	0	0	0	0	0	0	0	0	0	0	0	0	0	0	0	0	0	0	0	0	0	0	0	0	0	0	0	0	0	0	0	0	0	0	0	0	0	0	0	0
Zotu160	otu01	Eukaryota(1.00),Arthropoda(1.00),Insecta(1.00),Hemiptera(1.00),Cicadellidae(0.99),Macrosteles(0.99),Macrosteles_laevis(0.99)	Other_Macrosteles_COI	ATTAAATAATATAAGATTTTGACTTTTACCACCTTCATTAACATTATTAATATTAAGATCAATAGTAGAAATAGGAGTTGGTACTGGTTGAACCGTTTACCCCCCCTTATCTAGAAATATTGCTCACGCAGGACCTAGAGTTGACATATCAATTTTTTCCTTACATTTAGCTGGAATCTCCTCTATTTTAGGAGCAGTAAATTTTATTACTACAGTAATGAATATACGACCCACAGGAATATCTATAGAACGAACTCCTCTATTTGTGTGATCAGTAATAATTACAGCTATTTTATTACTTCTTTCACTACCTGTTTTGGCTGGGGCAATTACTATATTATTAACTGACCGTAATATTAATACTACTTTTTTTGACCCAGCTGGAGGAGGAGACCCAAT…	10	0	0	0	0	0	0	0	0	0	0	0	0	0	0	0	0	0	0	0	0	0	0	0	0	0	0	0	0	0	0	0	0	0	0	0	0	0	0	0	0	0	0	0	0
Zotu159	otu08	Eukaryota(1.00),Arthropoda(1.00),Insecta(1.00),Hemiptera(1.00),Cicadellidae(1.00),Macrosteles(1.00),Macrosteles_sexnotatus(1.00)	Other_Macrosteles_COI	ACTTAATAATATAAGATTTTGACTTCTACCACCATCTTTAACATTGTTAATATTAAGATCAATAGTAGAAATGGGAGTTGGAACAGGTTGAACAGTATACCCCCCTCTATCTAGAAATATTGCACACGCAGGCCCAAGAGTAGATATATCTATTTTCTCTCTTCATTTAGCTGGAATTTCATCTATTTTAGGAGCAGTTAATTTTATTACTACTGTAATGAATATGCGACCTTCAGGAATATCTATAGAACGAACCCCTTTATTTGTATGATCAGTATTAATTACAGCAATTTTATTACTTTTATCATTACCTGTTTTAGCTGGGGCAATTACTATATTATTAACTGATCGTAATATTAATACTACTTTTTTTGACCCTGCTGGTGGAGGAGATCCTAT…	10	0	0	0	0	0	0	0	0	0	0	0	0	0	0	0	0	0	0	0	0	10	0	0	0	0	0	0	0	0	0	0	0	0	0	0	0	0	0	0	0	0	0	0	0
Zotu156	otu01	Eukaryota(1.00),Arthropoda(1.00),Insecta(1.00),Hemiptera(1.00),Cicadellidae(1.00),Macrosteles(1.00),Macrosteles_laevis(1.00)	Other_Macrosteles_COI	ATTAAATAATATAAGATTTTGACTTTTACCACCTTCATTAACATTATTAATATTAAGATCAATAGTAGAAATAGGAGTTGGTACTGGTTGAACCGTTTACCCCCCCTTATCTAGAAATATTGCTCACGCAGGACCTAGAGTTGACATATCAATTTTTTCCTTACATTTAGCTGGAATCTCCTCTATTTTAGGAGCAGTAAATTTTATTACTACAGTAATAAATATACGACCCACAGGAATATCTATAGAACGAACTCCTCTATTTGTATGATCAGTAATAATTACAGCTATTTTATTACTTCTTTCACTACCTGTTTTAGCTGGGGCAATTACTATATTATTAACTGACCGTAATATTAATACTACTTTTTTTGACCCAGCTGGAGGAGGAGACCCAAT…	10	0	0	0	0	0	0	0	0	0	0	0	0	0	0	0	0	0	0	0	0	0	0	0	0	0	0	0	0	0	0	0	0	0	0	0	0	0	0	0	0	0	0	0	0
Zotu157	otu10	Eukaryota(1.00),Arthropoda(1.00),Insecta(1.00),Hemiptera(1.00),Cicadellidae(1.00),Macrosteles(1.00),Macrosteles_laevis(1.00)	Other_Macrosteles_COI	ATTAAATAATATAAGATTTTGACTTTTACCACCTTCATTAACATTATTAATATTAAGATCAATAGTAGAAATAGGAGTTGGTACAGGTTGAACAGTTTACCCCCCCTTATCTAGAAATATTGCTCACGCAGGACCAAGAGTTGACATATCAATTTTTTCCTTACATTTAGCTGGAATCTCATCTATTTTAGGAGCAGTAAATTTTATTACTACAGTAATAAATATGCGACCCACAGGAATATCTATAGAACGAACCCCTCTATTTGTATGATCAGTAATAATTACAGCTATTTTATTACTTCTTTCACTACCTGTTTTAGCTGGGGCAATTACTATATTATTAACTGACCGTAATAGTAATACTACTTTTTTTGACCCAGCTGGAGGGGGAGATCCTAT…	10	0	0	0	0	0	0	0	0	0	0	0	0	0	0	0	0	0	0	0	0	0	0	0	0	0	0	0	0	0	0	0	0	0	0	0	0	0	0	0	0	0	0	0	0
Zotu164	otu01	Eukaryota(1.00),Arthropoda(1.00),Insecta(1.00),Hemiptera(0.99),Cicadellidae(0.99),Macrosteles(0.99),Macrosteles_laevis(0.99)	Other_Macrosteles_COI	ATTAAATAATATAAGATTTTGACTTTTACCACCTTCATTAACATTATTAATATTAAGATCAATAGTAGAAATAGGAGTTGGTACTGGTTGAACCGTTTACCCCCCCTTATCTAGAAATATTGCTCACGCAGGACCTAGAGTTGACATATCAATTTTTTCCTTACATTTAGCTGGAATCTCCTCTATTTTAGGAGCAGTAAATTTTATTACTACAGTAATAAATATACGACCCACAGGAATATCTATAGAACGAACTCCTCTATTTGTATGATCAGTAATAATTACAGCTATTTTATTACTTCTTTCACTACCTGTTTTAGCTGGGGCAATTACTATATTATTAACTGACCGTAATATTAATACTACTTTTTTTGACCCAGCTGGAGGGGGAGATCCTAT…	9	0	0	0	0	0	0	0	0	0	0	0	0	0	0	0	0	0	0	0	0	0	0	0	0	0	0	0	0	0	0	0	0	0	0	0	0	0	0	0	0	0	0	0	0
Zotu163	otu10	Eukaryota(1.00),Arthropoda(1.00),Insecta(1.00),Hemiptera(1.00),Cicadellidae(1.00),Macrosteles(1.00),Macrosteles_laevis(1.00)	Other_Macrosteles_COI	ATTAAATAATATAAGATTTTGACTTTTACCACCTTCATTAACATTATTAATATTAAGATCAATAGTAGAAATAGGAGTTGGTACAGGTTGAACCGTTTACCCCCCCTTATCTAGAAATATTGCTCACGCAGGACCGAGAGTTGACATATCAATTTTTTCCTTACATTTAGCTGGAATCTCATCTATTTTAGGAGCAGTAAATTTTATTACTACAGTAATAAATATGCGACCCACAGGAATATCTATAGAACGAACCCCTCTATTTGTATGATCAGTAATAATTACAGCTATTTTATTACTTCTTTCACTACCTGTTTTGGCTGGGGCAATTACTATATTATTAACTGACCGTAATATTAATACTACTTTTTTGACCCAGCTGGAGGGGGGGATCCTATT…	9	0	0	0	0	0	0	0	0	0	0	0	0	0	0	0	0	0	0	0	0	0	0	0	0	0	0	0	0	0	0	0	0	0	0	0	0	0	0	0	0	0	0	0	0
Zotu166	otu24	Eukaryota(1.00),Arthropoda(1.00),Insecta(1.00),Hemiptera(1.00),Cicadellidae(1.00),Macrosteles(1.00),Macrosteles_laevis(1.00)	Other_Macrosteles_COI	ACTAAATAATATAAGATTTTGACTTTTACCCCCATCACTAACATTATTAATATTAAGATCAATAGTAGAAATAGGAGTTGGTACAGGTTGAACCGTTTATCCCCCCCTATCTAGAAATATTGCTCACGCAGGGCCGAGAGTTGACATATCAATCTTTTCCTTACATTTAGCTGGAATCTCATCTATTTTAGGAGCAGTAAATTTTATTACTACAGTAATAAATATGCGACCCACAGGAATATCTATAGAACGAACCCCCCTATTTGTATGATCAGTAATAATTACAGCTATTTTATTACTTCTTTCACTACCTGTTTTAGCTGGGGCAATTACTATATTATTAACTGACCGTAATATTAATACTACTTTTTTTGACCCGGCTGGAGGGGGGGACCCTGT…	8	0	0	0	0	0	0	0	0	0	0	0	0	0	0	0	0	0	0	0	0	0	0	0	0	0	0	0	0	0	0	0	0	0	0	0	0	0	0	0	0	0	0	0	0
Zotu167	otu20	Eukaryota(1.00),Arthropoda(1.00),Insecta(1.00),Hemiptera(1.00),Cicadellidae(1.00),Macrosteles(1.00),Macrosteles_sexnotatus(0.97)	Other_Macrosteles_COI	ACTTAATAATATAAGATTTTGACTTTTACCACCATCACTAACATTATTAATATTAAGATCAATAGTAGAAATAGGAGTTGGAACAGGTTGAACAGTATACCCCCCCTTGTCTAGAAATATTGCACACGCAGGTCCAAGAGTAGATATATCTATTTTCTCTCTTCATTTAGCTGGAATTTACTCTATTTTAGGAGCAGTTAATTTTATTACCACTGTAATAAATATACGCCCCTCAGGGATATCTATAGAACGAACACCTTTATTTGTATGATCAGTCTTAATTACAGCAATTTTATTACTTTTATCATTACCTGTTTTAGCTGGGGCAATTACTATATTATTAACTGATCGTAATATTAATACTACTTTTTTTGACCCTGCTGGTGGAGGAGATCCTAT…	8	0	0	0	0	0	0	0	0	0	0	0	0	0	0	0	0	0	0	0	0	0	0	0	0	0	0	0	0	0	0	0	0	0	0	0	0	0	0	0	0	0	0	0	0
Zotu165	otu29	Eukaryota(1.00),Arthropoda(1.00),Insecta(1.00),Hemiptera(1.00),Cicadellidae(1.00),Macrosteles(1.00),Macrosteles_maculosus_Poland_Opawskie_Mt(0.95)	Other_Macrosteles_COI	ACTAAATAATATAAGATTCTGACTTCTACCCCCATCCTTAACACTACTAATGTTAAGATCAATAGTAGAAATGGGAGTGGGGACCGGTTGAACAGTTTACCCCCCCCTATCTAGAAATATTGCACACGCTGGGCCAAGAGTTGATATATCTATCTTTTCCTTACATTTAGCGGGGATTTCTTCTATTTTAGGAGCGGTAAACTTTATTACTACAGTAATAAACATACGCCCCTCAGGAATATCTATAGAACGAACACCTTTATTTGTATGATCAGTTTTAATTACAGCAATTTTATTACTTTTATCATTACCAGTTTTAGCTGGGGCAATTACTATATTATTGACTGACCGTAATATTAATACTACCTTTTTTGACCCCGCCGGTGGGGGGGACCCTAT…	8	0	0	0	0	0	0	0	0	0	0	0	0	0	0	0	0	0	0	0	0	0	0	0	0	0	0	0	0	0	0	0	0	0	0	0	0	0	0	0	0	0	0	0	0
Zotu168	otu30	Eukaryota(1.00),Arthropoda(1.00),Insecta(1.00),Hemiptera(1.00),Cicadellidae(1.00),Macrosteles(1.00),Macrosteles_maculosus_Poland_Opawskie_Mt(1.00)	Other_Macrosteles_COI	ACTAAATAATATAAGATTCTGGCTTCTGCCCCCATCCTTAACACTACTAATGTTAAGATCAATAGTAGAAATGGGAGTGGGAACCGGTTGAACAGTTTACCCCCCCCTATCTAGAAATATTGCACACGCTGGACCAAGAGTTGATATATCTATCTTTTCCTTACATTTAGTGGGAATTTCTTCTATTTTAGGAGCAGTGAACTTTATTACTACAGTAATAAATATACGCCCCTCAGGAATATCTATAGAACGAACGCCTTTATTTGTTTGATCAGTTTTAATTACAGCAATTTTATTACTTTTATCATTACCAGTTTTAGCTGGCGCAATTACTATATTATTAACTGACCGTAATATTAATACTACCTTTTTTGACCCTGCTGGTGGGGGGGACCCTAT…	8	0	0	0	0	0	0	0	0	0	0	0	0	0	0	0	0	0	0	0	0	0	0	0	0	0	0	0	0	0	0	0	0	0	0	0	0	0	0	0	0	0	0	0	0
Zotu169	otu10	Eukaryota(1.00),Arthropoda(1.00),Insecta(1.00),Hemiptera(1.00),Cicadellidae(1.00),Macrosteles(1.00),Macrosteles_laevis(1.00)	Other_Macrosteles_COI	ACTAAATAATATAAGATTTTGACTTTTACCCCCATCATTAACATTATTAATATTAAGATCAATAGTAGAAATAGGAGTTGGTACAGGTTGAACAGTTTACCCCCCCTTATCTAGAAATATTGCTCACGCAGGACCAAGAGTTGACATATCAATTTTTTCCTTACATTTAGCTGGAATCTCATCTATTTTAGGAGCAGTAAATTTTATTACTACAGTAATAAATATGCGACCCACAGGAATATCTATAGAACGAACCCCTCTATTTGTATGATCAGTAATAATTACAGCTATTTTATTACTTCTTTCACTACCTGTTTTGGCTGGGGCAATTACTATATTACTAACTGACCGTAATATTAATACTACTTTTTTTGACCCAGCTGGAGGAGGAGACCCAAT…	8	0	0	0	0	0	0	0	0	0	0	0	0	0	0	0	0	0	0	0	0	0	0	0	0	0	0	0	0	0	0	0	0	0	0	0	0	0	0	0	0	0	0	0	0
Zotu170	otu15	Eukaryota(1.00),Arthropoda(1.00),Insecta(1.00),Hemiptera(0.99),Cicadellidae(0.99),Macrosteles(0.97),Macrosteles_laevis(0.97)	Other_Macrosteles_COI	ACTAAATAATATAAGATTTTGACTTTTACCTCCATCATTAACATTATTAATATTAAGATCAATAGTAGAAATAGGAGTTGGTACAGGTTGAACGGTTTACCCCCCCCCCTATCTAGAAATATTTCTCATGCAGGACCGAGAGTTGATATATGAATCTTTTCCTTACATTTAGCTGGAATTTCATCCATTTTAGGAGCAGTAAATGTTATTACCACAGTAATAAATATACGACCTACAGGAATATCTATAGAACGACCCCCCTTATTTGTATGATCAGTAATAATTACAGCTGTTTTGTTACTTCTTTCACTACCTGTTTTAGCTGGGGCAATTACTATATTATTAACTGACCGTAATATTAATACTACTTTTTTTGACCCAGCTGGGGGAGGAGACCCT…	8	0	0	0	0	0	0	0	0	0	0	0	0	0	0	0	0	0	0	0	0	0	0	0	0	0	0	0	0	0	0	0	0	0	0	0	0	0	0	0	0	0	0	0	0
Zotu176	otu24	Eukaryota(1.00),Arthropoda(1.00),Insecta(1.00),Hemiptera(1.00),Cicadellidae(1.00),Macrosteles(1.00),Macrosteles_laevis(1.00)	Other_Macrosteles_COI	ACTAAATAATATAAGATTTTGACTTTTACCCCCATCACTAACATTATTAATATTAAGATCAATAGTAGAAATAGGAGTTGGTACAGGTTGAACCGTTTATCCCCCCCTATCTAGAAATATTGCTCATGCAGGGCCGAGAGTTGACATATCAATCTTTTCCTTACATTTAGCTGGAATCTCATCTATTTTAGGAGCAGTAAATTTTATTACTACAGTAATAAATATGCGACCCACAGGAATATCTATAGAACGAACCCCCCTATTTGTATGATCAGTAATAATTACAGCTATTTTATTACTTCTTTCACTACCTGTTTTAGCTGGGGCAATTACTATATTATTAACTGACCGTAATATTAATACTACTTTTTTTGACCCGGCTGGAGGGGGGGACCCTAT…	7	0	0	0	0	0	0	0	0	0	0	0	0	0	0	0	0	0	0	0	0	0	0	0	0	0	0	0	0	0	0	0	0	0	0	0	0	0	0	0	0	0	0	0	0
Zotu178	otu24	Eukaryota(1.00),Arthropoda(1.00),Insecta(1.00),Hemiptera(1.00),Cicadellidae(1.00),Macrosteles(1.00),Macrosteles_laevis(1.00)	Other_Macrosteles_COI	ACTAAATAATATAAGATTTTGACTTTTACCCCCATCACTAACATTATTAATATTAAGATCAATAGTAGAAATAGGAGTTGGTACAGGTTGAACCGTTTATCCCCCCCTATCTAGAAATATTGCTCACGCAGGGCCGAGAGTTGACATATCAATTTTTTCCTTACATTTAGCTGGAATCTCATCTATTTTAGGAGCAGTAAATTTTATTACTACAGTAATAAATATGCGACCCACAGGAATATCTATAGAACGAACCCCCCTATTTGTATGATCAGTAATAATTACAGCTATTTTATTACTTCTTTCACTACCTGTTTTAGCTGGGGCAATTACTATATTATTAACTGACCGTAATATTAATACTACTTTTTTTGACCCAGCTGGAGGAGGAGACCCAAT…	7	0	0	0	0	0	0	0	0	0	0	0	0	0	0	0	0	0	0	0	0	0	0	0	0	0	0	0	0	0	0	0	0	0	0	0	0	0	0	0	0	0	0	0	0
Zotu179	otu24	Eukaryota(1.00),Arthropoda(1.00),Insecta(1.00),Hemiptera(1.00),Cicadellidae(1.00),Macrosteles(1.00),Macrosteles_laevis(1.00)	Other_Macrosteles_COI	ACTAAATAATATAAGATTTTGACTTTTACCCCCATCACTAACATTATTAATATTAAGATCAATAGTAGAAATAGGAGTTGGTACAGGTTGAACCGTTTATCCCCCCCTATCTAGAAATATTGCTCACGCAGGGCCGAGAGTTGACATATCAATTTTTTCCTTACATTTAGCTGGAATCTCATCTATTTTAGGAGCAGTAAATTTTATTACTACAGTAATAAATATACGACCTACAGGAATATCTATAGAACGAACCCCCCTATTTGTATGATCAGTAATAATTACAGCTATTTTATTACTTCTTTCACTACCTGTTTTAGCTGGGGCAATTACTATATTATTAACTGACCGTAATATTAATACTACTTTTTTTGACCCAGCTGGAGGAGGAGACCCAAT…	7	0	0	0	0	0	0	0	0	0	0	0	0	0	0	0	0	0	0	0	0	0	0	0	0	0	0	0	0	0	0	0	0	0	0	0	0	0	0	0	0	0	0	0	0
Zotu174	otu10	Eukaryota(1.00),Arthropoda(1.00),Insecta(1.00),Hemiptera(0.99),Cicadellidae(0.99),Macrosteles(0.99),Macrosteles_laevis(0.98)	Other_Macrosteles_COI	ATTAAATAATATAAGATTTTGACTTTTACCACCTTCATTAACATTATTAATATTAAGATCAATAGTAGAAATAGGAGTTGGTACAGGTTGAACAGTTTACCCCCCCTTATCTAGAAATATTGCTCACGCAGGACCAAGAGTTGACATATCAATTTTTTCCTTACATTTAGCTGGAATCTCATCTATTTTAGGAGCAGTAAATTTTATTACTACAGTAATAAATATGCGACCCACAGGAATATCTATAGAACGAACCCCTCTATTTGTATGATCAGTAATAATTACAGCTATTTTATTACTTCTTTCACTACCTGTTTTAGCTGGGGCAATTACTATATTATTAACTGACCGTAATATTAATACTACTTTTTTTGACCCAGCTGGAGGAGGAGACCCAAT…	7	0	0	0	0	0	0	0	0	0	0	0	0	0	0	0	0	0	0	0	0	0	0	0	0	0	0	0	0	0	0	0	0	0	0	0	0	0	0	0	0	0	0	0	0
Zotu172	otu01	Eukaryota(1.00),Arthropoda(1.00),Insecta(1.00),Hemiptera(1.00),Cicadellidae(1.00),Macrosteles(1.00),Macrosteles_laevis(1.00)	Other_Macrosteles_COI	ATTAAATAATATAAGATTTTGACTTTTACCACCTTCATTAACATTATTAATATTAAGATCAATAGTAGAAATAGGAGTTGGTACTGGTTGAACCGTTTATCCCCCCTTATCTAGAAATATTGCTCACGCAGGACCTAGAGTTGACATATCAATTTTTTCCTTACATTTAGCTGGAATCTCCTCTATTTTAGGAGCAGTAAATTTTATTACTACAGTAATAAATATGCGACCCACAGGAATATCTATAGAACGAACCCCTCTATTTGTATGATCAGTAATAATTACAGCTATTTTATTACTTCTTTCACTACCTGTTTTAGCTGGGGCAATTACTATATTATTAACTGACCGTAATATTAATACTACTTTTTTTGACCCAGCTGGAGGGGGAGATCCTAT…	7	0	0	0	0	0	0	0	0	0	0	0	0	0	0	0	0	0	0	0	0	0	0	0	0	0	0	0	0	0	0	0	0	0	0	0	0	0	0	0	0	0	0	0	0
Zotu173	otu15	Eukaryota(1.00),Arthropoda(1.00),Insecta(1.00),Hemiptera(0.99),Cicadellidae(0.99),Macrosteles(0.98),Macrosteles_laevis(0.97)	Other_Macrosteles_COI	ACTAAATAATATAAGATTTTGACTTTTACCTCCATCATTAACATTATTAATATTAAGATCAATAGTAGAAATAGGAGTTGGTACAGGTTGAACGGTTTACCCCCCCCCCCTATCTAGAAATATTGCTCATGCAGGACCGAGAGTTGATATATGAATCTTTTCCTTACATTTAGCTGGAATTTCATCCATTTTAGGAGCAGTAAATGTTATTACCACAGTAATAAATATACGACCTACAGGAATATCTATAGAACGACCCCCCTTATTTGTATGATCAGTAATAATTACAGCTGTTTTGTTACTTCTTTCACTACCTGTTTTAGCTGGGGCAATTACTATATTATTAACTGACCGTAATATTAATACTACTTTTTTTGACCCAGCTGGAGGAGGAGACCC…	7	0	0	0	0	0	0	0	0	0	0	0	0	0	0	0	0	0	0	0	0	0	0	0	0	0	0	0	0	0	0	0	0	0	0	0	0	0	0	0	0	0	0	0	0
Zotu177	otu10	Eukaryota(1.00),Arthropoda(1.00),Insecta(1.00),Hemiptera(0.99),Cicadellidae(0.99),Macrosteles(0.99),Macrosteles_laevis(0.99)	Other_Macrosteles_COI	ACTAAATAATATAAGATTTTGACTTTTACCCCCATCATTAACATTATTAATATTAAGATCAATAGTAGAAATAGGAGTTGGTACAGGTTGAACAGTTTACCCCCCTTATCTAGAAATATTGCTCACGCAGGACCAAGAGTTGACATATCAATTTTTTCCTTACATTTAGCTGGAATCTCATCTATTTTAGGAGCAGTAAATTTTATTACTACAGTAATAAATATGCGACCCACAGGAATATCTATAGAACGAACCCCTCTATTTGTATGATCAGTAATAATTACAGCTATTTTATTACTTCTTTCACTACCTGTTTTGGCTGGGGCAATTACTATATTATTAACTGACCGTAATATTAATACTACTTTTTTTGACCCAGCTGGAGGAGGAGACCCAATT…	7	0	0	0	0	0	0	0	0	0	0	0	0	0	0	0	0	0	0	0	0	0	0	0	0	0	0	0	0	0	0	0	0	0	0	0	0	0	0	0	0	0	0	0	0
Zotu181	otu01	Eukaryota(1.00),Arthropoda(1.00),Insecta(1.00),Hemiptera(1.00),Cicadellidae(1.00),Macrosteles(0.99),Macrosteles_laevis(0.99)	Other_Macrosteles_COI	ATTAAATAATATAAGATTTTGACTTTTACCACCTTCATTAACATTATTAATATTAAGATCAATAGTAGAAATAGGAGTTGGTACTGGTTGAACCGTTTATCCCCCCTTATCTAGAAATATTGCTCACGCAGGACCTAGAGTTGACATATCAATTTTTTCCTTACATTTAGCTGGAATCTCCTCTATTTTAGGAGCAGTAAATTTTATTACTACAGTAATAAATATACGACCCTGAGGAATATCTATAGAACGAACTCCTCTATTTGTATGATCAGTAATAATTACAGCTATTTTATTACTTCTTTCACTACCTGTTTTGGCTGGGGCAATTACTATATTATTAACTGACCGTAATATTAATACTACTTTTTTTGACCCAGCTGGAGGAGGAGACCCAAT…	6	0	0	0	0	0	0	0	0	0	0	0	0	0	0	0	0	0	0	0	0	0	0	0	0	0	0	0	0	0	0	0	0	0	0	0	0	0	0	0	0	0	0	0	0
Zotu182	otu01	Eukaryota(1.00),Arthropoda(1.00),Insecta(1.00),Hemiptera(0.99),Cicadellidae(0.99),Macrosteles(0.99),Macrosteles_laevis(0.99)	Other_Macrosteles_COI	ATTAAATAATATAAGATTTTGACTTTTACCACCTTCATTAACATTATTAATATTAAGATCAATAGTAGAAATAGGAGTTGGTACTGGTTGAACCGTTTACCCCCCCTTATCTAGAAATATTGCTCACGCAGGACCTAGAGTTGACATATCAATTTTTTCCTTACATTTAGCTGGAATCTCCTCTATTTTAGGAGCAGTAAATTTTATTACTACAGTAATAAATATACGACCCACAGGAATATCTATAGAACGAACTCCTCTATTTGTATGATCAGTAATAATTACAGCTATTTTATTACTTCTTTCACTACCTGTTTTGGCTGGGGCAATTACTATATTATTAACTGACCGTAATATTAATACTACTTTTTTTGACCCAGCTGGGGGAGGAGACCCAAT…	6	0	0	0	0	0	0	0	0	0	0	0	0	0	0	0	0	0	0	0	0	0	0	0	0	0	0	0	0	0	0	0	0	0	0	0	0	0	0	0	0	0	0	0	0
Zotu183	otu08	Eukaryota(1.00),Arthropoda(1.00),Insecta(1.00),Hemiptera(1.00),Cicadellidae(1.00),Macrosteles(1.00),Macrosteles_sexnotatus(1.00)	Other_Macrosteles_COI	ACTTAATAATATAAGATTTTGACTTCTACCACCATCCTTAACATTGTTAATATTAAGATCAATAGTAGAGATGGGAGTTGGAACAGGTTGAACAGTATACCCCCCTCTATCTAGAAATATTGCACATGCAGGCCCAAGAGTAGATATATCTATTTTCTCTCTTCATTTAGCTGGAATTTCATCTATTTTAGGAGCAGTTAATTTTATTACTACTGTAATGAATATACGACCCTCAGGAATATCTATAGAACGAACCCCTTTATTTGTATGATCAGTATTAATTACAGCAATTTTATTACTTTTATCATTACCTGTTTTAGCTGGGGCAATTACTATATTATTAACTGATCGTAATATTAATACTACTTTTTTTGACCCTGCTGGTGGAGGAGATCCTAT…	6	0	0	0	0	0	0	0	0	0	0	0	0	0	0	0	0	0	0	0	0	6	0	0	0	0	0	0	0	0	0	0	0	0	0	0	0	0	0	0	0	0	0	0	0
Zotu185	otu15	Eukaryota(1.00),Arthropoda(1.00),Insecta(1.00),Hemiptera(0.98),Cicadellidae(0.98),Macrosteles(0.97),Macrosteles_laevis(0.96)	Other_Macrosteles_COI	ACTAAATAATATAAGATTTTGACTTTTACCTCCATCATTAACATTATTAATATTAAGATCAATAGTAGAAATAGGAGTTGGTACAGGTTGAACGGTTTACCCCCCCCCCTATCTAGAAATATTGCTCATGCAGGACCGAGAGTTGATATATGAATCTTTTCCTTACATTTAGCTGGAATTTCATCCATTTTAGGAGCAGTAAATGTTATTACCACAGTAATAAATATACGACCAACAGGAATATCTATAGAACGACCACCCTTATTTGTATGATCAGTAATAATTACAGCTGTTTTGTTACTTCTTTCACTACCTGTTTTAGCTGGGGCAATTACTATATTATTAACTGACCGTAATATTAATACTACTTTTTTTGACCCAGCTGGAGGAGGAGACCCA…	6	0	0	0	0	0	0	0	0	0	0	0	0	0	0	0	0	0	0	0	0	0	0	0	0	0	0	0	0	0	0	0	0	0	0	0	0	0	0	0	0	0	0	0	0
Zotu184	Chimera	Eukaryota(1.00),Arthropoda(1.00),Insecta(1.00),Hemiptera(0.98),Cicadellidae(0.98),Macrosteles(0.98),Macrosteles_laevis(0.97)	Other_Macrosteles_COI	ACTAAATAATATAAGATTTTGACTTTTACCTCCATCATTAACATTATTAATATTAAGATCAATAGTAGAAATAGGAGTTGGTACAGGTTGAACGGTTTACCCCCCCCCTCCCCTATCTAGAAATATTGCTCATGCAGGACCGAGAGTTGATATATGAATCTTTTCCTTACATTTAGCTGGAATTTCATCCATTTTAGGAGCAGTAAATTTTATTACTACAGTAATAAATATACGACCCACAGGAATATCTATAGAACGAACTCCTCTATTTGTATGATCAGTAATAATTACAGCTATTTTATTACTTCTTTCACTACCTGTTTTGGCTGGGGCAATTACTATATTATTAACTGACCGTAATATTAATACTACTTTTTTTGACCCAGCTGGAGGAGGAGA…	6	0	0	0	0	0	0	0	0	0	0	0	0	0	0	0	0	0	0	0	0	0	0	0	0	0	0	0	0	0	0	0	0	0	0	0	0	0	0	0	0	0	0	0	0
Zotu191	otu03	Eukaryota(1.00),Arthropoda(1.00),Insecta(1.00),Hemiptera(1.00),Cicadellidae(1.00),Macrosteles(1.00),Macrosteles_quadrilineatus(1.00)	Other_Macrosteles_COI	ACTAAATAATATAAGATTCTGACTTCTTCCCCCTTCATTAACATTATTAATATTAAGATCAATAGTAGAAATGGGGGTAGGGACGGGTTGAACAGTATACCCCCCCCTATCTAGAAATATCGCACATGCGGGGCCAAGAGTTGATATATCAATTTTTTCTTTACATTTAGCCGGTATTTCTTCTATTCTAGGAGCAGTAAATTTTATCACTACTGTAATAAATATACGTCCTATAGGTATATATATAGAACGAACCCCTTTATTTGTATGATCAGTCTTAATTACAGCAGTTTTACTGCTTTTATCACTACCAGTTTTAGCTGGGGCAATTACCATATTGTTAACTGATCGTAATATTAATACTACCTTTTTTGACCCTGCTGGTGGGGGGGACCCAAT…	5	0	0	0	0	0	0	0	0	0	0	0	0	0	0	0	0	0	0	0	0	0	0	0	0	0	5	0	0	0	0	0	0	0	0	0	0	0	0	0	0	0	0	0	0
Zotu190	otu10	Eukaryota(1.00),Arthropoda(1.00),Insecta(1.00),Hemiptera(1.00),Cicadellidae(1.00),Macrosteles(1.00),Macrosteles_laevis(1.00)	Other_Macrosteles_COI	ACTAAATAATATAAGATTTTGACTTTTACCCCCATCATTAACATTATTAATATTAAGATCAATAGTAGAAATAGGAGTTGGTACAGGTTGAACAGTTTACCCCCCCTTATCTAGAAATATTGCTCACGCAGGACCAAGAGTTGACATATCAATTTTTTCCTTACATTTAGCTGGAATCTCATCTATTTTAGGAGCAGTAAATTTTATTACTACAGTAATAAATATACGACCCACAGGAATATCTATAGAACGAACTCCTCTATTTGTATGATCAGTAATAATTACAGCTATTTTATTACTTCTTTCACTACCTGTTTTGGCTGGGGCAATTACTATATTATTAACTGACCGTAATATTAATACTACTTTTTTTGACCCAGCTGGAGGAGGAGACCCAAT…	5	0	0	0	0	0	0	0	0	0	0	0	0	0	0	0	0	0	0	0	0	0	0	0	0	0	0	0	0	0	0	0	0	0	0	0	0	0	0	0	0	0	0	0	0
Zotu189	otu01	Eukaryota(1.00),Arthropoda(1.00),Insecta(1.00),Hemiptera(0.99),Cicadellidae(0.99),Macrosteles(0.99),Macrosteles_laevis(0.99)	Other_Macrosteles_COI	ATTAAATAATATAAGATTTTGACTTTTACCACCTTCATTAACATTATTAATATTAAGATCAATAGTAGAAATAGGAGTTGGTACTGGTTGAACCGTTTATCCCCCCTTATCTAGAAATATTGCTCACGCAGGACCTAGAGTTGACATATCAATTTTTTCCTTACATTTAGCTGGAATCTCCTCTATTTTAGGAGCAGTAAATTTTATTACTACAGTAATAAATATACGACCCACAGGAATATCTATAGAACGAACTCCTCTATTTGTATGATCAGTAATATTTACAGCTATTTTATTACTTCTTTCGCTGCCTGTTTTGGCTGGGGCAATTACTATATTATTAACTGACCGTAATATTAATACTACTTTTTTTGACCCAGCTGGGGGAGGAGATCCTAT…	5	0	0	0	0	0	0	0	0	0	0	0	0	0	0	0	0	0	0	0	0	0	0	0	0	0	0	0	0	0	0	0	0	0	0	0	0	0	0	0	0	0	0	0	0
Zotu198	otu13	Eukaryota(1.00),Arthropoda(1.00),Insecta(1.00),Hemiptera(1.00),Cicadellidae(1.00),Macrosteles(1.00),Macrosteles_viridigreseus_UK_Oxford(1.00)	Other_Macrosteles_COI	ATTAAACAATATGAGATTCTGACTTTTACCCCCATCATTAACATTATTAATATTAAGATCCATGGTGGAAATGGGAGTCGGGACAGGTTGAACAGTGTACCCCCCTTTATCTAGAAATATTGCACATGCAGGGCCTAGAGTTGATATATCTATTTTTTCTTTACATTTAGCTGGTATTTCTTCTATTTTAGGGGCAGTAAATTTTATTACTACTGTAATAAATATACGACCCACAGGGATATCTATAGAACGAACACCTTTATTTGTATGATCAGTTCTAATTACAGCAATTTTATTACTTTTATCATTACCAGTTTTAGCTGGGGCAATTACTATATTATTAACTGATCGTAATATCAATACTACTTTTTTTGACCCAGCGGGTGGGGGGGACCCTAT…	4	0	0	0	0	0	0	0	0	0	0	0	0	0	0	0	0	0	0	0	0	0	0	0	0	0	0	0	0	0	0	0	0	0	0	0	0	0	0	0	0	0	0	0	0
Zotu197	otu04	Eukaryota(1.00),Arthropoda(1.00),Insecta(1.00),Hemiptera(1.00),Cicadellidae(1.00),Macrosteles(1.00),Macrosteles_cristatus_Poland_Opawskie_Mt(0.97)	Other_Macrosteles_COI	ACTAAATAATATAAGATTTTGGCTTCTACCCCCGTCATTAACACTATTAATATTAAGATCAATAGTAGAAATGGGGGTAGGAACAGGTTGAACAGTATACCCCCCCTATCTAGAAATATTGCACACGCAGGACCAAGAGTTGATATATCTATCTTTTCCTTACATTTAGCTGGTATTTCTTCTATTTTAGGAGCAGTAAATTTTATTACTACCGTAATAAATATGCGCCCCACAGGAATATCTATAGAACGGACACCTTTATTTGTATGATCAGTTTTAATTACAGCAGTCTTGTTACTTTTATCACTACCTGTTTTAGCTGGGGCAATTACTATATTATTAACCGATCGTAATATTAATACTACCTTTTTTGACCCTGCCGGTGGGGGGGACCCTATC…	4	0	0	0	0	0	0	0	0	0	0	0	0	0	4	0	0	0	0	0	0	0	0	0	0	0	0	0	0	0	0	0	0	0	0	0	0	0	0	0	0	0	0	0	0
Zotu200	otu01	Eukaryota(1.00),Arthropoda(1.00),Insecta(1.00),Hemiptera(1.00),Cicadellidae(1.00),Macrosteles(1.00),Macrosteles_laevis(1.00)	Other_Macrosteles_COI	ATTAAATAATATAAGATTTTGACTTTTACCACCTTCATTAACATTATTAATATTAAGATCAATAGTAGAAATAGGAGTTGGTACTGGTTGAACCGTTTACCCCCCCTTATCTAGAAATATTGCTCACGCAGGACCTAGAGTTGACATATCAATTTTTTCCTTACATTTAGCTGGAATCTCCTCTATTTTAGGAGCAGTAAATTTTATTACTACAGTAATAAATATACGACCCACAGGAATATCTATAGAACGAACTCCTCTATTTGTATGATCAGTAATAATTACAGCTATTTTATTACTTCTTTCACTACCTGTTTTGGCTGGGGCAATTACTATATTATTAACTGACCGTAATATTAATACTACTTTTTTTGACCCAGCTGGAGGGGGGGACCCTAT…	4	0	0	0	0	0	0	0	0	0	0	0	0	0	0	0	0	0	0	0	0	0	0	0	0	0	0	0	0	0	0	0	0	0	0	0	0	0	0	0	0	0	0	0	0
Zotu201	otu08	Eukaryota(1.00),Arthropoda(1.00),Insecta(1.00),Hemiptera(1.00),Cicadellidae(1.00),Macrosteles(1.00),Macrosteles_sexnotatus(1.00)	Other_Macrosteles_COI	ACTTAATAATATAAGATTTTGACTTCTACCACCGTCCTTAACATTGTTAATATTAAGATCAATGGTAGAGATAGGAGTTGGAACAGGTTGAACGGTATACCCCCCCCTATCTAGAAATATTGCACACGCAGGCCCAAGAGTAGATATATCTATTTTCTCTCTTCATTTAGCTGGAATTTCATCTATTTTAGGAGCAGTTAATTTTATTACTACTGTAATAAATATACGCCCCTCAGGAATATCTATAGAACGAACCCCTTTATTTGTATGATCAGTATTAATTACAGCAATTTTATTACTTTTATCATTACCTGTTTTAGCTGGGGCAATTACTATATTATTAACTGATCGTAATATTAATACTACTTTTTTTGACCCTGCTGGTGGAGGAGATCCTAT…	4	0	0	0	0	0	0	0	0	0	0	0	0	0	0	0	0	0	0	0	0	4	0	0	0	0	0	0	0	0	0	0	0	0	0	0	0	0	0	0	0	0	0	0	0
Zotu194	otu01	Eukaryota(1.00),Arthropoda(1.00),Insecta(1.00),Hemiptera(0.99),Cicadellidae(0.98),Macrosteles(0.98),Macrosteles_laevis(0.98)	Other_Macrosteles_COI	ATTAAATAATATAAGATTTTGACTTTTACCACCTTCATTAACATTATTAATATTAAGATCAATAGTAGAAATAGGGGTTGGTACTGGTTGAACCGTTTACCCCCCCTTATCTAGAAATATTGCTCACGCAGGACCTAGAGTTGACATATCAATTTTTTCCTTACATTTAGCTAGAATCTCCTCTATTTTAGGAGCAGTAAATTTTATTACTACAGTAATAAATATACGACCCACAGGAATATCTATAGAACGAACTCCTCTATTTGTATGATCAGTAATAATTACTGCTATTTTATTACTTCTTTCACTACCTGTTTTGGCTGGGGCAATTACTATATTATTAACTGACCGTAATATTAATACTACTTTTTTTGACCCAGCTGGAGGAGGAGACCCAAT…	4	0	0	0	0	0	0	0	0	0	0	0	0	0	0	0	0	0	0	0	0	0	0	0	0	0	0	0	0	0	0	0	0	0	0	0	0	0	0	0	0	0	0	0	0
Zotu195	otu03	Eukaryota(1.00),Arthropoda(1.00),Insecta(1.00),Hemiptera(1.00),Cicadellidae(1.00),Macrosteles(1.00),Macrosteles_quadrilineatus(1.00)	Other_Macrosteles_COI	ACTAAATAATATAAGATTCTGACTTCTTCCCCCCCTTATTAACACTATTAATATTAAGATCAATAGTAGAAATGGGGGTGGGAACAGGTTGAACAGTATACCCCCCCTTATCTAGAAATATCGCACATGCGGGGCCAAGAGTTGATATATCAATTTTTTCTTTACATTTAGCCGGTATTTCTTCTATCCTAGGAGCAGTAAATTTTATCACTACTGTAATAAATATACGTCCTATAGGTATATATATAGAACGAACCCCTTTATTTGTATGATCAGTCTTAATTACAGCAGTTTTACTGCTTTTATCACTACCAGTTTTAGCTGGGGCAATTACCATATTGTTAACTGATCGTAATATTAATACTACCTTTTTTGACCCTGCTGGTGGGGGGGACCCAA…	4	0	0	0	0	0	0	0	0	0	0	0	0	0	0	0	0	0	0	0	0	0	0	0	0	0	0	0	0	0	0	4	0	0	0	0	0	0	0	0	0	0	0	0	0
Zotu199	otu20	Eukaryota(1.00),Arthropoda(1.00),Insecta(1.00),Hemiptera(0.99),Cicadellidae(0.99),Macrosteles(0.99),Macrosteles_sexnotatus(0.95)	Other_Macrosteles_COI	ACTTAATAATATAAGATTTTGACTTTTACCACCATCACTAACATTATTAATATTAAGATCAATAGTAGAAATAGGAGTTGGAACAGGTTGAACAGTATACCCCCCCCTGTCTAGAAATATTGCACACGCAGGTCCAAGAGTAGATATATCTATTTTCTCTCTTCATTTAGCTGGAATTTCCTCTATTTTAGGAGCAGTTAATTTTATTACCACTGTAATAAATATACGCCCCTCAGGGATATCTATAGAACGAACACCCTTATTTGTATGATCAGTCTTAATTACAGCAATTTTATTACTTTTATCATTGCCTGTTTTAGCTGGAGCAATTACTATATTATTAACTGATCGTAATATTAATACTACTTTTTTTGACCCTGCTGGTGGAGGAGATCCTAT…	4	0	0	0	0	0	0	0	0	0	0	0	0	0	0	0	0	0	0	0	0	0	0	0	0	0	0	0	0	0	0	0	0	0	0	0	0	0	0	0	0	0	0	0	0
Zotu203	otu24	Eukaryota(1.00),Arthropoda(1.00),Insecta(1.00),Hemiptera(1.00),Cicadellidae(1.00),Macrosteles(1.00),Macrosteles_laevis(1.00)	Other_Macrosteles_COI	ACTAAATAATATAAGATTTTGACTTTTACCCCCATCACTAACATTATTAATATTAAGATCAATAGTAGAAATAGGAGTTGGTACAGGTTGAACCGTTTATCCCCCCCTATCTAGAAATATTGCTCACGCAGGGCCGAGAGTTGACATATCAATTTTTTCCTTACATTTAGCTGGAATCTCATCTATTTTAGGAGCAGTAAATTTTATTACTACAGTAATAAATATACGACCTACAGGAATATCTATAGAACGAACCCCCCTATTTGTATGATCAGTAATAATTACAGCTATTTTATTACTTCTTTCACTACCTGTTTTGGCTGGGGCAATTACTATATTATTAACTGACCGTAATATTAATACTACTTTTTTTGACCCAGCTGGAGGAGGAGACCCAAT…	4	0	0	0	0	0	0	0	0	0	0	0	0	0	0	0	0	0	0	0	0	0	0	0	0	0	0	0	0	0	0	0	0	0	0	0	0	0	0	0	0	0	0	0	0
Zotu204	otu24	Eukaryota(1.00),Arthropoda(1.00),Insecta(1.00),Hemiptera(1.00),Cicadellidae(1.00),Macrosteles(1.00),Macrosteles_laevis(1.00)	Other_Macrosteles_COI	ATTAAATAATATAAGATTTTGACTTTTACCCCCATCACTAACATTATTAATATTAAGATCAATAGTAGAAATAGGAGTTGGTACAGGTTGAACCGTTTATCCCCCCCTATCTAGAAATATTGCTCACGCAGGGCCGAGAGTTGACATATCAATTTTTTCCTTACATTTAGCTGGAATCTCATCTATTTTAGGAGCAGTAAATTTTATTACTACAGTAATAAATATGCGACCCACAGGAATATCTATAGAACGAACCCCCCTATTTGTATGATCAGTAATAATTACAGCTATTTTATTACTTCTTTCACTACCTGTTTTAGCTGGGGCAATTACTATATTATTAACTGACCGTAATATTAATACTACTTTTTTTGACCCAGCTGGAGGGGGGGACCCTAT…	4	0	0	0	0	0	0	0	0	0	0	0	0	0	0	0	0	0	0	0	0	0	0	0	0	0	0	0	0	0	0	0	0	0	0	0	0	0	0	0	0	0	0	0	0
Zotu205	otu10	Eukaryota(1.00),Arthropoda(1.00),Insecta(1.00),Hemiptera(1.00),Cicadellidae(1.00),Macrosteles(1.00),Macrosteles_laevis(1.00)	Other_Macrosteles_COI	ATTAAATAATATAAGATTTTGACTTTTACCACCTTCATTAACATTATTAATATTAAGATCAATAGTAGAAATAGGAGTTGGTACTGGTTGAACCGTTTACCCCCCCTTATCTAGAAATATTGCTCACGCAGGGCCGAGAGTTGACATATCAATTTTTTCCTTACATTTAGCTGGAATCTCATCTATTTTAGGAGCAGTAAATTTTATTACTACAGTAATAAATATGCGACCCACAGGAATATCTATAGAACGAACCCCCCTATTTGTATGATCAGTAATAATTACAGCTATTTTATTACTTCTTTCACTACCTGTTTTAGCTGGGGCAATTACTATATTATTAACTGACCGTAATATTAATACTACTTTTTTTGACCCAGCTGGAGGGGGGGACCCTAT…	4	0	0	0	0	0	0	0	0	0	0	0	0	0	0	0	0	0	0	0	0	0	0	0	0	0	0	0	0	0	0	0	0	0	0	0	0	0	0	0	0	0	0	0	0
Zotu213	otu08	Eukaryota(1.00),Arthropoda(1.00),Insecta(1.00),Hemiptera(1.00),Cicadellidae(1.00),Macrosteles(1.00),Macrosteles_sexnotatus(1.00)	Other_Macrosteles_COI	ACTTAATAATATAAGATTTTGACTTTTACCACCATCCTTAACATTGTTAATATTAAGATCAATAGTAGAGATGGGAGTTGGAACAGGTTGAACAGTATACCCCCCTCTATCTAGAAATATTGCACACGCAGGCCCAAGAGTAGATATATCTATTTTCTCTCTTCATTTAGCTGGAATTTCATCTATTTTAGGAGCAGTTAATTTTATTACTACTGTAATAAATATACGACCCTCAGGAATATCTATAGAACGAACCCCTTTATTTGTATGATCAGTATTAATTACAGCAATTTTATTACTTTTATCATTACCTGTTCTAGCTGGGGCAATTACTATATTATTAACTGATCGTAATATTAATACTACTTTTTTTGACCCTGCTGGTGGAGGAGATCCTAT…	3	0	0	0	0	0	0	0	0	0	0	0	0	0	0	0	0	0	0	0	0	3	0	0	0	0	0	0	0	0	0	0	0	0	0	0	0	0	0	0	0	0	0	0	0
Zotu208	otu01	Eukaryota(1.00),Arthropoda(1.00),Insecta(1.00),Hemiptera(0.99),Cicadellidae(0.99),Macrosteles(0.99),Macrosteles_laevis(0.99)	Other_Macrosteles_COI	ATTAAATAATATAAGATTTTGACTTTTACCACCTTCATTAACATTATTAATATTAAGATCAATAGTAGAAATAGGAGTTGGTACTGGTTGAACCGTTTACCCCCCCTTATCTAGAGATATTGCTCACGCAGGACCTAGAGTTGACATATCAATTTTTTCCTTACATTTAGCTAGAATCTCCTCTATTTTAGGAGCAGTAAATTTTATTACTACAGTAATAAATATACGACCCACAGGAATATCTATAGAACGAACTCCTCTATTTGTATGATCAGTAATAATTACTGCTATTTTATTACTTCTTTCACTACCTGTTTTGGCTGGGGCAATTACTATATTATTAACTGACCGTAATATTAATACTACTTTTTTTGACCCAGCTGGAGGAGGAGACCCAAT…	3	0	0	0	0	0	0	0	0	0	0	0	0	0	0	0	0	0	0	0	0	0	0	0	0	0	0	0	0	0	0	0	0	0	0	0	0	0	0	0	0	0	0	0	0
Zotu212	otu01	Eukaryota(1.00),Arthropoda(1.00),Insecta(1.00),Hemiptera(1.00),Cicadellidae(1.00),Macrosteles(1.00),Macrosteles_laevis(1.00)	Other_Macrosteles_COI	ACTAAATAATATAAGATTTTGACTTTTACCCCCATCATTAACATTATTAATATTAAGATCAATAGTAGAAATAGGAGTTGGTACAGGTTGAACAGTTTACCCCCCTTATCTAGAAATATTGCTCACGCAGGACCAAGAGTTGACATATCAATTTTTTCCTTACATTTAGCTGGAATCTCCTCTATTTTAGGAGCAGTAAATTTTATTACTACAGTAATAAATATACGACCCACAGGAATATCTATAGAACGAACTCCTCTATTTGTATGATCAGTAATAATTACAGCTATTTTATTACTTCTTTCACTACCTGTTTTGGCTGGGGCAATTACTATATTATTAACTGACCGTAATATTAATACTACTTTTTTTGACCCAGCTGGAGGAGGAGACCCAATT…	3	0	0	0	0	0	0	0	0	0	0	0	0	0	0	0	0	0	0	0	0	0	0	0	0	0	0	0	0	0	0	0	0	0	0	0	0	0	0	0	0	0	0	0	0
Zotu210	otu04	Eukaryota(1.00),Arthropoda(1.00),Insecta(1.00),Hemiptera(1.00),Cicadellidae(1.00),Macrosteles(1.00),Macrosteles_cristatus_Poland_Opawskie_Mt(1.00)	Other_Macrosteles_COI	ACTAAATAATATAAGATTTTGGCTTCTACCCCCGTCATTAACACTATTAATATTAAGATCAATAGTAGAAATAGGGGTAGGAACAGGTTGAACAGTATACCCCCCCCTATCTAGAAATATTGCACACGCAGGGCCAAGAGTTGATATATCTATCTTTTCCTTACATTTAGCTGGTATTTCTTCTATTTTAGGAGCAGTAAATTTTATTACTACCGTAATAAATATGCGCCCCACAGGAATATCTATAGAACGGACACCTTTATTTGTATGATCAGTTTTAATTACAGCAGTCTTGTTACTTTTATCACTCCCTGTTTTAGCTGGGGCAATTACTATATTATTAACAGATCGTAATATTAATACTACCTTTTTTGACCCTGCCGGTGGGGGGGACCCTAT…	3	0	0	0	0	0	0	0	0	0	0	0	0	0	0	0	0	0	0	0	0	0	0	0	0	0	0	0	0	0	0	0	0	0	0	0	0	0	0	0	0	0	0	0	0
Zotu232	otu01	Eukaryota(1.00),Arthropoda(1.00),Insecta(1.00),Hemiptera(0.98),Cicadellidae(0.98),Macrosteles(0.98),Macrosteles_laevis(0.98)	Other_Macrosteles_COI	ATTAAATAATATAAGATTTTGACTTTTACCACCTTCATTAACATTATTAATATTAAGATCAATAGTAGAAATAGGAGTTGGTACTGGTTGAACCGTTTACCCCCCCTTATCTAGAAATATTGCACACGCAGGACCTAGAGTTGACATATCAATTTTTTCCTTACATTTAGCTGGAATCTCCTCTATTTTAGGAGCAGTAAATTTTATTACTACAGTAATAAGTATACGACCCACAGGAATATCTATAGAACGAACTCCCCTATTTGTATGATCAGTAATAATTACAGCTATTTTATTACTTCTTTCACTACCTGTTTTGGCTGGGGCAATTACTATATTATTAACTGACCGTAATATTAATACTACTTTTTTTGACCCAGCTGGAGGAGGAGACCCAAT…	2	0	0	0	0	0	0	2	0	0	0	0	0	0	0	0	0	0	0	0	0	0	0	0	0	0	0	0	0	0	0	0	0	0	0	0	0	0	0	0	0	0	0	0	0
Zotu230	otu24	Eukaryota(1.00),Arthropoda(1.00),Insecta(1.00),Hemiptera(1.00),Cicadellidae(1.00),Macrosteles(1.00),Macrosteles_laevis(1.00)	Other_Macrosteles_COI	ACTAAATAATATAAGATTTTGACTTTTACCCCCATCACTAACATTATTAATATTAAGATCAATAGTAGAAATAGGAGTTGGTACAGGTTGAACCGTTTATCCCCCCCTATCTAGAAATATTGCTCATGCAGGGCCGAGAGTTGACATATCAATTTTTTCCTTACATTTAGCTGGAATCTCATCTATTTTAGGAGCAGTAAATTTTATTACTACAGTAATAAATATGCGACCTACAGGAATATCTATAGAACGAACCCCCCTATTTGTATGATCAGTAATAATTACAGCTATTTTATTACTTCTTTCACTACCTGTTTTAGCTGGGGCAATTACTATATTATTAACTGACCGTAATATTAATACTACTTTTTTTGACCCAGCTGGAGGGGGAGACCCTAT…	2	0	0	0	0	0	0	0	0	0	0	0	0	0	0	0	0	0	0	0	0	0	0	0	0	0	0	0	0	0	0	0	0	0	0	0	0	0	0	0	0	0	0	0	0
Zotu236	otu01	Eukaryota(1.00),Arthropoda(1.00),Insecta(1.00),Hemiptera(0.99),Cicadellidae(0.99),Macrosteles(0.99),Macrosteles_laevis(0.99)	Other_Macrosteles_COI	ATTAAATAATATAAGATTTTGACTTTTACCACCTTCATTAACATTATTAATATTAAGATCAATAGTAGAAATAGGAGTTGGTACTGGTTGAACCGTTTATCCCCCCTTATCTAGAAATATTGCTCACGCAGGACCAAGAGTTGACATATCAATTTTTTCCTTACATTTAGCTGGAATCTCCTCTATTTTAGGAGCAGTAAATTTTATTACTACAGTAATAAATATACGACCCACAGGAATATCTATAGAACGAACTCCTCTATTTGTATGATCAGTAATAATTACAGCTATTTTATTACTTCTTTCACTACCTGTTTTGGCTGGGGCAATTACTATATTATTAACTGACCGTAATATAAATACTACTTTTTTTGACCCAGCTGGAGGAGGAGACCCAAT…	2	0	0	0	0	0	0	0	0	0	0	0	0	0	0	0	0	0	0	0	0	0	0	0	0	0	0	0	0	0	0	0	0	0	0	0	0	0	0	0	0	0	0	0	0
Zotu235	otu10	Eukaryota(1.00),Arthropoda(1.00),Insecta(1.00),Hemiptera(1.00),Cicadellidae(1.00),Macrosteles(1.00),Macrosteles_laevis(1.00)	Other_Macrosteles_COI	ACTAAATACTATAAGATTTTGACTTTTACCCCCATCATTAACATTATTAATATTAAGATCAATAGTAGAAATAGGAGTTGGTACAGGTTGAACAGTTTACCCCCCCTTATCTAGAAATATTGCTCACGCAGGACCAAGAGTTGACACATCAATTTTTTCCTTACATTTAGCTGGAATCTCATCTATTTTAGGAGCAGTAAATTTTATTACTACAGTAATAAATATGCGACCCACAGGAATATCTATAGAACGAACCCCTCTATTTGTATGATCAGTAATAATTACAGCTATTTTATTACTTCTTTCACTACCTGTTTTAGCTGGGGCAATTACTATATTATTAACTGACCGTAATATTAATACTACTTTTTTTGACCCAGCTGGAGGGGGAGATCCTAT…	2	0	0	0	0	0	2	0	0	0	0	0	0	0	0	0	0	0	0	0	0	0	0	0	0	0	0	0	0	0	0	0	0	0	0	0	0	0	0	0	0	0	0	0	0
Zotu248	otu01	Eukaryota(1.00),Arthropoda(1.00),Insecta(1.00),Hemiptera(0.99),Cicadellidae(0.99),Macrosteles(0.98),Macrosteles_laevis(0.98)	Other_Macrosteles_COI	ATTAAATAATATAAGATTTTGACTTTTACCACCTTCATTAACATTATTAATATTAAGATCAATAGTAGAAATAGGAGTTGGTACTGGTTGAACCGTTTACCCCCCCTTATCTAGAAATATTGCTCACGCAGGACCTAGAGTTGACATATCAATTTTTTCCTTACATTTAGCTGGAATCTCCTCTATTTTAGGAGCAGTAAATTTTATTACTACAGTAATAAATATACGACCCACAGGAATATATATAGAACGAACTCCTCTATTTGTATGATCAGTAATAATTACTGCTATTTTATTACTCCTTTCACTACCTGTTTTGGCTGGGGCAATTACTATATTATTAACTGACCGTAATATTAATACTACTTTTTTTGACCCAGCTGGGGGAGGAGACCCAAT…	2	0	0	0	0	0	0	0	0	0	0	0	0	0	0	0	0	0	0	0	0	0	0	0	0	0	0	0	0	0	0	0	0	0	0	0	0	0	0	0	0	0	0	0	0
Zotu245	otu01	Eukaryota(1.00),Arthropoda(1.00),Insecta(1.00),Hemiptera(0.99),Cicadellidae(0.99),Macrosteles(0.98),Macrosteles_laevis(0.98)	Other_Macrosteles_COI	ATTAAATAATATAAGATTTTGACTTTTACCACCTTCATTAACATTATTAATATTAAGGTCAATAGTAGAAATAGGAGTTGGTACTGGTTGAACCGTTTACCCCCCCTTATCTAGGAATATTGCTCACGCAGGACCTAGAGTTGACATATCAATTTTTTCCTTACATTTAGCTGGAATCTCCTCTATTTTAGGAGCAGTAAATTTTATTACTACAGTAATAAATATACGACCCACAGGAATATCTATAGAACGAACTCCCCTATTTGTATGATCAGTAATAATTACAGCTATTTTATTACTTCTTTCACTACCTGTTTTGGCTGGGGCAATTACTATATTATTAACTGACCGTAATATTAATACTACTTTTTTTGACCCAGCTGGAGGAGGAGACCCAAT…	2	0	0	0	0	0	0	0	0	0	0	0	0	0	0	0	0	0	0	0	0	0	0	0	0	0	0	0	0	0	0	0	0	0	0	0	0	0	0	0	0	0	0	0	0
Zotu240	otu04	Eukaryota(1.00),Arthropoda(1.00),Insecta(1.00),Hemiptera(1.00),Cicadellidae(1.00),Macrosteles(1.00),Macrosteles_cristatus_Poland_Opawskie_Mt(1.00)	Other_Macrosteles_COI	ACTAAATAATATAAGATTTTGACTTCTACCTCCGTCATTAACACTATTAATATTAAGATCAATAGTAGAAATGGGGGTAGGAACAGGTTGAACAGTATACCCCCCCCTATCTAGAAATATTGCACACGCAGGGCCAAGAGTTGATATATCTATCTTTTCCTTACATTTAGCTGGTATTTCTTCTATTTTAGGAGCAGTAAATTTTATTACTACCGTAATAAATATGCGCCCCACAGGAATATCTATAGAACGGACACCTTTATTTGTATGATCAGTTTTAATTACAGCAGTCTTGTTACTTTTATCACTACCTGTTTTAGCTGGGGCAATTACTATATTATTAACCGATCGTAATATTAATACTACCTTTTTTGACCCTGCCGGTGGGGGGGACCCTAT…	2	0	0	0	0	0	0	0	0	0	0	0	0	0	0	0	0	0	0	0	0	0	0	0	0	0	0	0	0	0	0	0	0	0	0	0	0	0	0	0	0	0	0	0	0
Zotu224	otu01	Eukaryota(1.00),Arthropoda(1.00),Insecta(1.00),Hemiptera(1.00),Cicadellidae(1.00),Macrosteles(1.00),Macrosteles_laevis(1.00)	Other_Macrosteles_COI	ATTAAATAATATAAGATTTTGACTTTTACCACCTTCATTAACATTATTAATATTAAGATCAATAGTAGAAATAGGAGTTGGTACTGGTTGAACCGTTTATCCCCCCTTATCTAGAAATATTGCTCACGCAGGACCTAGAGTTGACATATCAATTTTTTCCTTACATTTAGCTGGAATCTCCTCTATTTTAGGAGCAGTAAATTTTATTACTACAGTAATAAATATACGACCCACAGGAATATCTATAGAACGAACTCCTCTATTTGTATGATCAGTAATAATTACAGCTATTTTATTACTTCTTTCACTACCTGTTTTGGCTGGGGCAATTACTATATTATTAACTGACCGTAATATTAATACTACTTTTTTGACCCAGCTGGAGGGGGGGATCCTATT…	2	0	0	0	0	0	0	0	0	0	0	0	0	0	0	0	0	0	0	0	0	0	0	0	0	0	0	0	0	0	0	0	0	0	0	0	0	0	0	0	0	0	0	0	0
Zotu238	otu08	Eukaryota(1.00),Arthropoda(1.00),Insecta(1.00),Hemiptera(1.00),Cicadellidae(1.00),Macrosteles(1.00),Macrosteles_sexnotatus(1.00)	Other_Macrosteles_COI	ACTTAATAATATAAGATTTTGACTTCTACCACCGTCCTTAACATTGTTAATATTAAGATCAATGGTAGAGATAGGAGTTGGAACAGGTTGAATGGTATACCCCCCCCTATCTAGAAATATTGCACACGCAGGCCCAAGAGTAGATATATCTATTTTCTCTCTTCATTTAGCTGGAATTTCATCTATTTTAGGAGCAGTTAATTTTATTACTACTGTAATAAATATACGCCCCTCAGGAATATCTATAGAACGAACCCCTTTATTTGTATGATCAGTATTAATTACAGCAATTTTATTACTTTTATCATTACCTGTTTTAGCTGGGGCAATTACTATATTATTAACTGATCGTAATATTAATACTACTTTTTTTGACCCTGCTGGTGGAGGAGATCCTAT…	2	0	0	0	0	0	0	0	0	0	0	0	0	0	0	0	0	0	0	0	0	2	0	0	0	0	0	0	0	0	0	0	0	0	0	0	0	0	0	0	0	0	0	0	0
Zotu227	otu03	Eukaryota(1.00),Arthropoda(1.00),Insecta(1.00),Hemiptera(1.00),Cicadellidae(1.00),Macrosteles(1.00),Macrosteles_quadrilineatus(1.00)	Other_Macrosteles_COI	ACTAAATACTATAAGATTCTGACTTCTCCCCCCCTCATTAACACTATTAATATTAAGATCAATAGTAGAAATGGGGGTGGGAACAGGTTGAACAGTATACCCCCCCTTATCTAGAAATATCGCACATGCGGGGCCAAGAGTTGATATATCAATTTTTTCTTTACATTTAGCCGGTATTTCTTCTATCCTAGGAGCAGTAAATTTTATCACTACTGTAATAAATATACGTCCTATAGGTATATATATAGAACGAACCCCTTTATTTGTATGATCAGTCTTAATTACAGCAGTTTTACTGCTTTTATCACTACCAGTTTTAGCTGGGGCAATTACCATATTGTTAACTGATCGTAATATTAATACTACCTTTTTTGACCCTGCTGGTGGGGGGGACCCAAT…	2	0	0	0	0	0	0	0	0	0	0	0	0	0	0	0	0	0	0	0	0	0	0	0	0	0	0	0	0	0	0	0	0	0	0	0	0	0	0	2	0	0	0	0	0
Zotu228	otu14	Eukaryota(1.00),Arthropoda(1.00),Insecta(1.00),Hemiptera(1.00),Cicadellidae(1.00),Macrosteles(1.00),Macrosteles_tesselatus(0.66)	Other_Macrosteles_COI	ACTAAATAATATAAGATTTTGACTTCTTCCCCCATCGTTAACATTATTAATATTAAGATCAATAGTAGAAATAGGAGTAGGAACAGGTTGAACAGTATACCCCCCCCTATCTAGAAACATTGCTCACGCAGGACCAAGAGTTGACATATCTATCTTTTCCTTACATTTAGCTGGTATTTCCTCTATTTTAGGGGCAGTAAACTTTATTACTACTGTGATAAATATGCGCCCCACAGGAATATCTATAGAACGAACTCCTTTATTTGTGTGGTCAGTTTTAATTACAGCAATTTTATTACTTTTGTCACTTCCGGTTTTAGCTGGGGCAATTACTATATTATTAACTGATCGTAATATTAACACCACCTTTTTTGACCCGGCGGGTGGGGGGGGCCCAAT…	2	0	0	0	0	0	0	0	0	0	0	0	0	0	0	0	0	0	0	0	0	0	0	0	0	0	0	0	0	0	0	0	0	0	0	0	0	0	0	2	0	0	0	0	0
Zotu229	otu14	Eukaryota(1.00),Arthropoda(1.00),Insecta(1.00),Hemiptera(1.00),Cicadellidae(1.00),Macrosteles(1.00),Macrosteles_tesselatus(0.70)	Other_Macrosteles_COI	ACTAAATAATATAAGATTTTGACTTCTTCCCCCATCGTTAACATTATTAATATTAAGATCAATAGTAGAAATAGGAGTAGGAACAGGTTGAACAGTATACCCCCCCCTATCTAGAAACATTGCTCACGCAGGACCAAGAGTTGACATATCTATCCTTTCCTTACATTTAGCTGGTATTTCCTCTATTTTAGGGGCAGTAAACTTTATTACTACTGTGATAAATATGCGCCCCACAGGAATATCTATAGAACGAACTCCTTTATTTGTGTGGTCAGTTTTAATTACAGCAATTTTATTACTTTTGTCACTTCCGGTTTTAGCTGGGGCAATTACTATATTATTAACTGATCGTAATATTAACACCACCTTTTTTGACCCGGCGGGTGGGGGGGACCCAAT…	2	0	0	0	0	0	0	0	0	0	0	0	0	0	0	0	0	0	0	0	0	0	0	0	0	0	0	0	0	0	0	0	0	0	0	0	0	0	0	2	0	0	0	0	0
Zotu223	otu04	Eukaryota(1.00),Arthropoda(1.00),Insecta(1.00),Hemiptera(1.00),Cicadellidae(1.00),Macrosteles(1.00),Macrosteles_cristatus_Poland_Opawskie_Mt(0.86)	Other_Macrosteles_COI	ACTAAATAATATAAGATTTTGACTTCTACCCCCGTCATTAACACTATTAATATTAAGATCAATAGTAGAAATGGGGGTAGGAACAGGTTGAACAGTATACCCCCCCCTATCTAGAAATATTGCACATGCAGGTCCAAGAGTTGATATATCTATCTTTTCCTTACATTTAGCTGGTATTTCTTCTATTTTAGGGGCAGTAAATTTTATTACTACCGTAATAAATATGCGCCCCACAGGAATATCTATAGAACGAACACCTTTATTTGTATGATCAGTTTTAATTACGGCAGTCTTGTTACTTTTATCACTCCCTGTTTTAGCTGGAGCAATTACTATATTATTAACTGATCATAATATTAATACTACCTTTTTTGACCCTGCCGGTGGGGGGGACCCTAT…	2	0	0	0	0	0	0	0	0	0	0	0	0	0	0	0	0	0	0	0	0	0	0	0	0	0	0	0	0	0	0	0	0	0	0	0	0	0	0	0	0	0	0	0	0
Zotu237	otu10	Eukaryota(1.00),Arthropoda(1.00),Insecta(1.00),Hemiptera(0.99),Cicadellidae(0.99),Macrosteles(0.99),Macrosteles_laevis(0.99)	Other_Macrosteles_COI	ACTAAATAATATAAGATTTTGACTTTTACCCCCATCATTAACATTATTAATATTAAGATCAATAGTAGAAATAGGAGTTGGTACAGGTTGAACAGTTTACCCCCCCTTATCTAGAGATATTGCTCACGCAGGACCAAGAGTTGACATATCAATTTTTTCCTTACATTTAGCTGGAATCTCATCTATTTTAGGAGCAGTAAATTTTATTACTACAGTAATAAATATGCGACCCACAGGAATATCTATAGAACGAACCCCTCTATTTGTATGATCAGTAATAATTACAGCTATTTTATTACTTCTTTCACTACCTGTTTTAGCTGGGGCAATTACTATATTATTAACTGACCGTAATAGTAATACTACTTTTTTTGACCCAGCTGGAGGGGGAGATCCTAT…	2	0	0	0	0	0	0	0	0	0	0	0	0	0	0	0	0	0	0	0	0	0	0	0	0	0	0	0	0	0	0	0	0	0	0	0	0	0	0	0	0	0	0	0	0
Zotu231	otu10	Eukaryota(1.00),Arthropoda(1.00),Insecta(1.00),Hemiptera(1.00),Cicadellidae(1.00),Macrosteles(1.00),Macrosteles_laevis(1.00)	Other_Macrosteles_COI	ACTAAATAATATAAGATTTTGACTTTTACCCCCATCATTAACATTATTAATATTAAGATCAATAGTAGAAATAGGAGTTGGTACAGGTTGAACAGTTTACCCCCCCTTATCTAGAAGTATTGCCCACGCAGGACCAAGAGTTGACATATCAATTTTTTCCTTACATTTAGCTGGAATCTCATCTATTTTAGGAGCAGTAAATTTTATTACTACAGTAATAAATATGCGACCCACAGGAATATCTATAGAACGAACCCCTCTATTTGTATGATCAGTAATAATTACAGCTATTTTATTACTTCTTTCACTACCTGTTTTAGCTGGGGCAATTACTATATTATTAACTGACCGTAATATTAATACTACTTTTTTTGACCCAGCTGGAGGGGGAGATCCTAT…	2	0	0	0	2	0	0	0	0	0	0	0	0	0	0	0	0	0	0	0	0	0	0	0	0	0	0	0	0	0	0	0	0	0	0	0	0	0	0	0	0	0	0	0	0
Zotu246	otu10	Eukaryota(1.00),Arthropoda(1.00),Insecta(1.00),Hemiptera(1.00),Cicadellidae(1.00),Macrosteles(1.00),Macrosteles_laevis(1.00)	Other_Macrosteles_COI	ACTAAATAATATAAGATTTTGACTTTTACCCCCATCATTAACATTATTAATATTAAGATCAATAGTAGAAATAGGAGTTGGTACAGGTTGAACAGTTTACCCCCCCTTATCTAGAAATATTGCTCACGCAGGACCAAGAGTTGACATATCAATTTTTTCCTTACATTTAGCTGGAATCTCATCTATTTTAGGAGCAGTAAATTTTATTACTACAGTAATAAATATGCGACCCACAGGAATATCTATAGAACGAACCCCTCTATTTGTATGATCAGTAATAATTACAGCTATTTTATTACTTCTTTCACTACCTGTTTTAGCGGGGGCAATTACTATATTATTAACTGACCGTAATATTAATACTACTTTTTTTGACCCAGCTGGAGGGGGAGATCCTAT…	2	0	0	0	0	0	0	0	0	0	0	0	0	0	0	0	0	0	0	0	0	0	0	0	0	0	0	0	0	0	0	0	0	0	0	0	0	0	0	0	0	0	0	0	0
Zotu068	otu18	Eukaryota(1.00),Arthropoda(0.98),Insecta(0.98),Coleoptera(0.98),Cerambycidae(0.98),Callidiellum(0.98),Callidielluvillosulum(0.98)	Other_signal	CATAAACAACATAAGCTTCTGACTCTTACCTCCCTCTCTCCTACTCCTGCTCGCATCTGCTATAGTGGAGGCCGGAGCAGGAACAGGTTGAACAGTCTACCCTCCCTTAGCAGGGAACTACTCCCACCCTGGAGCCTCCGTAGACCTAACCATCTTCTCCTTACACCTAGCAGGTGTCTCCTCTATCTTAGGGGCCATCAATTTCATCACAACAATTATCAATATAAAACCCCCTGCCATAACCCAATACCAAACGCCCCTCTTCGTCTGATCCGTCCTAATCACAGCAGTCCTACTTCTCCTATCTCTCCCAGTCCTAGCTGCTGGCATCACTATACTACTAACAGACCGCAACCTCAACACCACCTTCTTCGACCCCGCCGGAGGAGGAGACCCCAT…	106	0	0	0	0	0	0	0	0	0	0	0	0	0	0	0	0	0	0	0	0	0	0	0	0	0	0	0	0	0	0	0	0	0	0	0	0	0	0	0	0	0	0	0	0
Zotu094	otu23	Eukaryota(1.00),Arthropoda(0.99),Insecta(0.97),Diptera(0.64),Chironomidae(0.30),Diamesa(0.01),Diamesa_bohemani(0.01)	Other_signal	AATAAATAATATAAGTTTTTGACTTTTACCTCCTTCTCTATCTCTTCTTCTTTCTAGATCAATTGTAGAAAATGGGGCAGGTACTGGATGAACTGTTTATCCCCCTCTTTCTTCTGGAATCGCTCATGCCGGAGGTTCTGTAGATTTAGCTATTTTTTCACTCCATTTAGCTGGAATTTCATCTATTTTAGGGGCTGTAAATTTTATTACAACAGTAATTAATATACGAAGAGAAGGAATTTCTCTAGACCGTTTACCTCTTTTTGTATGATCCGTTGTAATTACAGCAATTCTTCTTTTATTATCCCTTCCTGTTTTAGCTGGAGCTATTACTATACTTTTAACAGATCGAAATTTAAATACTTCATTTTTTGACCCTGCTGGTGGGGGTGATCCTAT…	45	0	0	0	45	0	0	0	0	0	0	0	0	0	0	0	0	0	0	0	0	0	0	0	0	0	0	0	0	0	0	0	0	0	0	0	0	0	0	0	0	0	0	0	0
Zotu120	otu09	Eukaryota(1.00),Arthropoda(1.00),Insecta(1.00),Lepidoptera(0.14),Limacodidae(0.01),Pseudanapaea(0.01),Pseudanapaea_transvestita(0.01)	Other_signal	ATTAAATAATATAAGATTTTGACTATTACCCCCCTCATTAACATTGTTAATATTGAGATCAATAGTAGAAATGGGGGTGGGAACGGGTTGAACGGTATACCCCCCCCTATCTAGAAATATTGCACACGCAGGACCAAGAGTTGACATATCCATCTTTTCTTTACATTTAGCTGGAATTTCTTCTATTTTAGGTGCAGTAAATTTTATTACTACCGTAATAAATATACGTCCTACAGGAATATCTATAGAACGAACCCCTTTATTTGTGTGATCAGTTTTAATTACAGCTATTTTATTATTATTATCATTACCAGTATTAGCTGGAGCAATTACTATACTACTAACTGATCGAAATATTAATACCACATTTTTTGACCCTGCTGGAGGAGGAGACCCAAT…	23	0	0	0	0	0	0	0	0	0	0	0	0	0	0	0	0	0	0	0	0	0	0	0	0	0	0	0	0	0	0	0	0	0	0	0	0	0	0	0	0	0	0	0	0
Zotu128	otu18	Eukaryota(1.00),Chordata(0.43),Mammalia(0.43),Primates(0.43),Hominidae(0.43),Homo(0.43),Homo_sapiens(0.43)	Other_signal	CATAAACAACATAAGCTTCTGACTCTTACCTCCCTCTCTCCTACTCCTGCTCGCATCTGCTATAGTGGAGACCGGAGCAGGAACAGGTTGAACAGTCTACCCTCCCTTAGCAGGGAACTACTCCCACCCTGGAGCCTCCGTAGACCTAACCATCTTCTCCTTACACCTAGCAGGTGTCTCCTCTATCTTAGGGGCCATCAATTTCATCACAACAATTATCAATATAAAACCCCCTGCCATAACCCAATACCAAACGCCCCTCTTCGTCTGATCCGTCCTAATCACAGCAGTCCTACTTCTCCTATCTCTCCCAGTCCTAGCTGCTGGCATCACTATACTACTAACAGACCGCAACCTCAACACCACCTTCTTCGACCCCGCCGGAGGAGGAGACCCCAT…	19	0	0	0	0	0	0	0	0	0	0	0	0	0	0	0	0	0	0	0	0	0	0	0	0	0	0	0	0	0	0	0	0	0	0	0	0	0	0	0	0	0	0	0	0
Zotu135	otu25	unassigned	Other_signal	CCGTTACCTCATCTACACACGCTAAAAATCCTCGCGCATCTTTATCTGTCTGGACGACCTATAGCAAAAGATATTAATGTTCTTGACCTTCATCGGTAATCTGGTACGCCTGGATGTTTCATTTATAAACTCTGTCTCTCCCTCCGTTTGTTTTCAATTCACAGTTTCTTCATGCACCTCTGTGATCCCTAAAAAGCTTCTAAAATTTGCATGATCACTTTATTCCAGGAAATGTAAAATACAGGCTCCTCAGCTGCTTGAGAGAATTTCATCCACAGATACACAATAGTTGGCCCTCTCAGGGTGGCCAGGTACATGACCTCTGGCACTGCTGGGTAACTCCACTTTATCATAACACCGCTTACTCACTCATCATTAACGTACTTCACTGGCTGAAGC…	16	0	0	0	0	0	0	0	0	0	0	0	0	0	0	0	0	0	0	0	0	0	0	0	0	0	0	0	0	0	0	0	0	0	0	0	0	0	0	0	0	0	0	0	0
Zotu151	otu26	Eukaryota(1.00),Arthropoda(1.00),Insecta(1.00),Lepidoptera(1.00),Argyresthiidae(1.00),Argyresthia(1.00),Argyresthia_semifusca(1.00)	Other_signal	AATAAATAATATAAGATTTTGATTACTTCCCCCCTCTTTAACTTTATTAATTTCAAGAAGAATTGTTGAAAATGGAGCAGGAACAGGATGAACAGTATACCCACCACTTTCATCTAATATTGCACATAGAGGAAGTTCTGTAGATTTAGCTATTTTTTCATTACATTTAGCTGGAATTTCTTCTATTTTAGGAGCAATTAACTTTATTACTACTATTATCAATATAAAAAGTAATGGAATAACTTTTGATCAAATACCATTATTTATTTGAGCAGTAAAAATTACTGCAATTTTATTATTATTATCTTTACCTGTTTTAGCGGGTGCTATTACTATATTACTAACAGATCGAAATTTAAATACTTCATTTTTTGATCCATCAGGTGGTGGAGATCCTAT…	11	0	11	0	0	0	0	0	0	0	0	0	0	0	0	0	0	0	0	0	0	0	0	0	0	0	0	0	0	0	0	0	0	0	0	0	0	0	0	0	0	0	0	0	0
Zotu158	otu27	Eukaryota(1.00),Arthropoda(1.00),Insecta(1.00),Coleoptera(1.00),Cleridae(1.00),Necrobia(1.00),Necrobia_rufipes(0.95)	Other_signal	AATAAATAATATAAGATTTTGATTACTTCCACCTTCACTTACTTTACTTTTAATAAGAAGAATAGTAGAAAGAGGAGCAGGAACAGGATGAACAGTTTATCCCCCTTTATCATCTAATATTGCTCATGGAGGGTCATCTGTTGATTTAGCAATTTTTAGACTTCATTTAGCAGGTATCTCATCAATTTTAGGTGCAGTAAATTTTATTACAACAGTTATTAATATACGCCCAGCTGGAATAACTTTAGATCGAATACCTTTATTTGTTTGAGCTGTAGTAATTACAGCTTTATTATTACTTTTATCCTTACCAGTATTAGCTGGAGCTATTACAATACTTTTAACTGATCGAAATTTAAACACATCATTTTTTGATCCAGCCGGAGGAGGGGATCCAAT…	10	0	0	0	0	0	0	0	0	0	0	0	0	0	0	0	0	0	0	0	0	0	0	0	0	0	0	0	0	0	0	0	0	0	0	0	0	0	0	0	0	0	0	0	0
Zotu161	otu28	Eukaryota(1.00),Arthropoda(1.00),Insecta(1.00),Hemiptera(1.00),Cicadellidae(1.00),Empoasca(1.00),Empoasca_decipiens(1.00)	Other_signal	CCTCAATAATATAAGATTTTGGTTATTAATTCCTTCTTTATTTTTATTAACTTTAAGTTCTTTTGTTGAAGTTGGTGCTGGTACAGGTTGAACTGTTTATCCCCCCCTTTCTTCAAACATTGCACATTCAGGATCTAGTGTAGATTTAGCTATTTTTTCTCTTCATTTAGCCGGTATTTCATCTATTTTAGGAGCTGTCAATTTTATTACTACTGTTTTTAACATACGATGTATTGGTATGACATTTGATAAAATTCCCCTTTTTGTATGATCTGTATTAATTACAGCAGTTTTGTTATTACTATCTCTCCCAGTATTAGCCGGGGCCATTACTATATTATTAACTGATCGTAATTTAAATACTTCATTTTTTGATCCGTCAGGTGGTGGGGATCCTAT…	10	10	0	0	0	0	0	0	0	0	0	0	0	0	0	0	0	0	0	0	0	0	0	0	0	0	0	0	0	0	0	0	0	0	0	0	0	0	0	0	0	0	0	0	0
Zotu171	otu31	Eukaryota(1.00),Basidiomycota(0.99),Tremellomycetes(0.94),Tremellales(0.94),Cryptococcaceae(0.75),Cryptococcus(0.75),Cryptococcuneoformans(0.75)	Other_signal	ACTTAACAACGTATCATTCTGGATCCTACCTCCTGCTATTGTTCTAATCGTATCAAGTGTATTCGTAGAACAAGGTATGGGTACTGGTTGGACTCTGTACATGCCTATCACAGGTGTACAATCTCACTCCGGTGGTTCAGTTGATCTTGCTATCTTCTCACTTCACCTGTCAGGTATCTCATCAATGCTTGGAGCATGTAACATTATTACAACAATTATTAACATGCGAGCACCTGGTATGACTCTGCACAAGATGCCTCTATTCGTATGGGCTATGCTAATGCAATCAATCATCGTTATTCTATGTATCCCTGTACTAGCAGGTGCACTAACAATGATTATTACAGACCGTAACTTTAACACTTCATTCTACGACCCAGCTGGTGGTGGTGACCCTGT…	7	0	0	0	0	0	0	0	0	0	0	0	0	0	0	0	0	0	0	0	0	0	0	0	0	0	0	0	0	0	0	0	0	0	0	0	0	0	0	0	0	0	0	0	0
Zotu193	otu34	Eukaryota(1.00),Arthropoda(1.00),Collembola(1.00),Entomobryomorpha(1.00),Entomobryidae(1.00),Entomobrya(1.00),Entomobrya_marginata(1.00)	Other_signal	TATAAATAATATAAGATTCTGACTTCTCCCCCCTTCTCTAACTCTTTTATTAACAGGAGGGTTAGTAGAAAGAGGAGCTGGAACCGGGTGAACAGTCTATCCACCTCTTGCTGCAGGAATCGCACATGCAGGAGCTTCAGTAGATCTGTCAATTTTTAGACTACATTTAGCTGGGGCTTCATCTATTTTAGGAGCTGTAAATTTTATTACAACTATTATTAATATACGAACCCCAGGAATATCTTGAGATCAAACACCCCTATTTGTTTGGTCAGTATTTTTAACAGCGATTCTTTTACTTCTATCACTACCCGTTTTAGCTGGTGCTATCACAATACTTTTAACCGACCGTAATTTAAATACTTCATTTTTTGACCCAGCAGGAGGGGGTGACCCTAT…	5	0	0	0	0	0	0	0	0	0	0	0	0	0	0	0	0	0	0	0	0	0	0	0	0	0	0	0	0	0	0	0	0	0	0	0	0	0	0	0	0	0	0	0	0
Zotu144	otu18	Eukaryota(1.00),Arthropoda(0.63),Insecta(0.63),Coleoptera(0.63),Cerambycidae(0.63),Callidiellum(0.63),Callidielluvillosulum(0.63)	Other_signal	CATAAACAACATAAGCTTCTGACTCTTACCTCCCTCTCTCCTACTCCTGCTCGCATCTGCTATAGTGGAGGCCGGAGCAGGAACGGGTTGAACAGTCTACCCTCCCTTAGCAGGGAACTACTCCCACCCTGGAGCCTCCGTAGACCTAACCATCTTCTCCTTACACCTAGCAGGTGTCTCCTCTATCTTAGGGGCCATCAATTTCATCACAACAATTATCAATATAAAACCCCCTGCCATAACCCAATACCAAACGCCCCTCTTCGTCTGATCCGTCCTAATCACAGCAGTCCTACTTCTCCTATCTCTCCCAGTCCTAGCTGCTGGCATCACTATACTACTAACAGACCGCAACCTCAACACCACCTTCTTCGACCCCGCCGGAGGAGGAGACCCCAT…	4	0	0	4	0	0	0	0	0	0	0	0	0	0	0	0	0	0	0	0	0	0	0	0	0	0	0	0	0	0	0	0	0	0	0	0	0	0	0	0	0	0	0	0	0
Zotu196	otu35	Eukaryota(1.00),Chordata(1.00),Aves(1.00),Galliformes(1.00),Phasianidae(1.00),Gallus(1.00),Gallugallus(1.00)	Other_signal	CATAAATAACATAAGCTTCTGACTCCTCCCTCCCTCCTTCCTTCTCCTACTAGCCTCATCTACCGTAGAAGCTGGGGCCGGCACAGGATGGACAGTTTACCCCCCTTTAGCCGGCAACCTAGCCCACGCTGGCGCATCAGTAGACCTAGCCATCTTTTCATTACACTTAGCAGGTGTTTCCTCCATTCTAGGAGCCATCAACTTTATCACTACCATCATCAACATAAAACCCCCCGCACTGTCACAATACCAAACACCCCTATTCGTATGATCCGTCCTCATTACTGCCATCCTACTACTCCTCTCCTTACCCGTCCTAGCAGCTGGGATTACCATACTACTTACCGACCGCAACCTTAACACCACATTCTTCGACCCAGCTGGAGGAGGAGACCCAAT…	4	0	4	0	0	0	0	0	0	0	0	0	0	0	0	0	0	0	0	0	0	0	0	0	0	0	0	0	0	0	0	0	0	0	0	0	0	0	0	0	0	0	0	0	0
Zotu206	otu36	Eukaryota(1.00),Basidiomycota(0.56),Malasseziomycetes(0.56),Malasseziales(0.56),Malasseziaceae(0.56),Malassezia(0.56),Malassezia_globosa(0.56)	Other_signal	ACTAAACAATATTAGTTTCTGGCTACTACCTCCTAGCCTAATTCTACTACTAGCTAGTGCTTTTGTAGAACAAGGAGCAGGACCTGGTTGGACAGTTTATCCACCACTAGCAGGTGTACAAAGTCATTCAGGAGGATCAGTAGATCTAGCTATCTTTAGTCTTCACCTATCAGGTATTTCATCAATGCTAGGAGCTATGAACTTCATGGTAACAATCATGAATATGCGAGCTTCAGGTATGACTATGTACAAAATCCCTCTATTTGTTTGGGCAGTATATGTAACTGCTATCCTACTAGTAACTACTCTACCAGTTCTAGCAGGAGGTATTACAATGCTACTAACAGACCGTAACTTTAATACTTCATTCTATGATCCTGCAGGAGGAGGTGATCCTAT…	4	0	0	0	0	0	0	0	0	0	0	0	0	0	0	0	0	0	0	0	0	0	0	0	0	0	0	0	0	0	0	0	0	0	0	0	0	0	0	0	0	0	0	0	0
Zotu209	otu37	unassigned	Other_signal	ATTAAACAACATCTCATTCTGGCTACTTATCCCTTCAATTACTCTACTACTAGCTAGTGCTTTCGTTGAACAAGGAGCAGGTACAGGATGGACTGTTTACCCACCTCTATCAGGTGTACAAGCCCACTCAGGTGGTTCAGTTGATCTAGCAATTTTCGCTCTTCACCTTTCAGGTATTAGTTCAATGCTGGGTGCTATGAACATCCTTACAACTATTCTAAACATGCGGGCTCCAGGTATGACACTTCACAAAATGCCACTATTCGTATGGGCTATGCTAATGCAATCAGTTATTATTATTCTAGCTGTTCCTGTACTAGCCGGAGGTCTTACAATGCTTCTAACAGACCGTAACTTCAACACATCATTCTTCGACGCAGCTGGAGGAGGAGACCCTGT…	3	0	0	0	0	0	0	0	0	0	0	0	0	0	0	0	0	0	0	0	0	0	0	0	0	0	0	0	0	0	0	0	0	0	0	0	0	0	0	0	0	0	0	0	0
Zotu211	otu38	Eukaryota(1.00),Basidiomycota(0.95),Tremellomycetes(0.86),Tremellales(0.86),Tremellaceae(0.60),Tremella(0.60),Tremella_fuciformis(0.60)	Other_signal	ACTTAACAACATTTCATTCTGGATTCTAGTTCCAGCGATCGTACTTCTTCTAGCTAGTGCATTCGTAGAACAAGGAGCAGGAACAGGATGGACTGTATACGTTCCACTTGCTGGTATCCAATCTCACTCAGGTGGATCAGTTGATCTTGCTATTTTCTCACTTCACCTTTCAGGTGTGTCTTCAATGCTAGGAGGAATTAACATTATCACAACTATCATGAACATGCGAGCTCCAGGTATGACACTACACAAAATGCCTCTATTTGTATGGTCTATGCTATTCCAATCAATTATTATTGTTCTAGCTATGCCTGTACTTGCTGGTGCTATCACAATGATTCTTACAGATCGAAACTTCAACACTTCATTCTACGACCCAGCAGGAGGAGGTGACCCAGT…	3	0	0	0	0	0	0	0	0	0	0	0	0	0	0	0	0	0	0	0	0	0	0	0	0	0	0	0	0	0	0	0	0	0	0	0	0	0	0	0	0	0	0	0	0
Zotu214	otu39	Eukaryota(1.00),Basidiomycota(1.00),Agaricomycetes(1.00),Agaricales(1.00),Tricholomataceae(1.00),Clitocybe(1.00),Clitocybe_robusta(1.00)	Other_signal	TTTAAATAATATCTCCTTTTGGTTGCTTCCACCTTCATTAATTCTACTTCTTATGAGTTCATTAGTTGAAAACGGAGCAGGAACTGGATGGACAGTTTATCCTCCATTAGCTGGAATTCAATCACATTCTGGTGGTTCTGTTGATTTAGCTATCTTCAGTTTACACCTTGCTGGGGTTTCTTCTTTATTAGGTGCTATTAATTTTATTAGTACAACACTTAATATGAGAACAAACGGAATGTCATTACACAAATTACCATTATTTGTGTGGGCTATTTTTATTACAGCTATTCTATTATTATTAGCTTTACCTGTTTTAGCTGGTGCTATTACAATGCTTTTAACAGATAGAAACTTTAATACAAGCTTCTATGACCCAGCTGGAGGTGGTGATCCAAT…	3	3	0	0	0	0	0	0	0	0	0	0	0	0	0	0	0	0	0	0	0	0	0	0	0	0	0	0	0	0	0	0	0	0	0	0	0	0	0	0	0	0	0	0	0
Zotu217	otu40	Eukaryota;Ascomycota_4890;Tetracladiu164535(0.80)	Other_signal	ACTTAATAATATAAGTTTCTGATTATTACCACCTAGCTTACTATTATTTTTATTTGCTAGTGGTATAGAAAATGGTGCCGGTACTGGTTGAACTCTTTACCCTCCTTTAAGTGGAGTACAAAGTCACAGTGGACCAAGTGTGGATTTAGCGATATTCGCTTTACATTTATCTGGTATAAGTAGTTTATTAGGTGCAGTTAACTTTATAACAACTATACTTAATATGAGAAGTCCAGGTATAAGATTACACAAATTAGCTTTATTTGGATGAGCTGTAGTTGTTACTGCTGTATTATTACTATTATCATTACCTGTATTAGCCGGTGCAATTACAATGGTATTAACTGATAGAAACTTTAATACATCATTCTTTGAAGCTGCGGGTGGTGGTGATCCTAT…	3	0	0	0	0	0	0	0	0	0	0	0	0	0	0	0	0	0	0	0	0	0	0	0	0	0	0	0	0	0	0	0	0	0	0	0	0	0	0	0	0	0	0	0	0
Zotu218	otu41	Eukaryota(1.00),Arthropoda(1.00),Insecta(1.00),Orthoptera(1.00),Acrididae(1.00),Chorthippus(1.00),Chorthippudorsatus(0.99)	Other_signal	AATAAATAACATAAGTTTTTGACTTTTACCACCATCATTAACTCTTTTAATTGCGTCATCGATAGTAGATAATGGAGTAGGAACAGGATGAACAGTTTACCCTCCTCTTGCAGGGGCAATTGCACATGGGGGAAGATCAGTAGACCTGGCCATCTTTTCATTACATTTAGCGGGTGTTTCATCAATCTTAGGAGCAGTTAATTTCATTACAACTGCAATTAATATACGGTCAGAAAGAATAACACTAGATCAAACACCGCTATTTGTCTGATCAGTAGCAATTACAGCACTCCTACTACTATTATCATTACCAGTACTAGCTGGGGCGATTACCATACTATTAACTGATCGAAATTTAAATACCTCCTTCTTTGACCCTGCGGGTGGTGGAGATCCAAT…	3	0	0	0	0	0	0	0	0	0	0	0	0	0	0	0	0	0	0	0	0	0	0	0	0	0	0	0	0	0	0	0	0	0	0	0	0	0	0	0	0	0	0	0	0
Zotu225	otu38	Eukaryota(1.00),Basidiomycota(0.98),Tremellomycetes(0.83),Tremellales(0.83),Cryptococcaceae(0.35),Cryptococcus(0.35),Cryptococcuneoformans(0.35)	Other_signal	ACTTAACAACATTTCATTCTGGATTCTTGTACCAGCGATCGTACTTCTACTAGCTAGTGCATTCGTAGAACAAGGAGCAGGAACAGGATGGACTGTATACGTTCCACTTGCTGGAATCCAATCTCACTCAGGTGGTTCAGTTGATCTTGCTATTTTCTCACTTCACCTTTCAGGTGTGTCTTCAATGCTAGGAGGAATTAACATTATCACAACTATCATGAACATGCGAGCTCCAGGTATGACACTACACAAAATGCCTCTATTTGTATGGTCTATGCTATTCCAATCAATTATTATTGTTCTAGCTATGCCTGTACTTGCTGGTGCTATCACAATGATTCTTACAGATCGAAACTTCAACACTTCATTCTACGACCCAGCAGGAGGAGGTGATCCAGT…	2	0	0	0	0	0	0	0	0	0	0	0	0	0	0	0	0	0	0	0	0	0	0	0	0	0	0	0	0	0	0	0	0	0	0	0	0	0	0	0	0	0	0	0	0
Zotu226	otu42	Eukaryota(1.00),Arthropoda(1.00),Insecta(1.00),Neuroptera(1.00),Chrysopidae(1.00),Chrysoperla(1.00),Chrysoperla_carnea(0.94)	Other_signal	AATAAATAATATAAGTTTCTGAATATTACCCCCTTCATTAACTTTATTACTTGCTTCTTCTATAGTAGAAAGAGGAGCTGGAACAGGTTGAACAGTTTACCCTCCTTTATCATCAAGAATTGCTCATGCTGGAGCTTCTGTTGATTTAGCTATTTTTAGTTTACACCTTGCCGGTATTTCATCAATTTTAGGGGCAGTAAATTTCATTACAACAGTAATTAATATACGATTAAGTTATATAACATTAGATCGTATACCATTATTTGTATGATCAGTAGTAATTACAGCTTTATTATTATTACTTTCATTACCTGTATTAGCTGGTGCTATTACTATATTATTAACTGATCGTAATTTAAATACTTCATTTTTTGACCCTGCAGGAGGAGGAGACCCAAT…	2	0	2	0	0	0	0	0	0	0	0	0	0	0	0	0	0	0	0	0	0	0	0	0	0	0	0	0	0	0	0	0	0	0	0	0	0	0	0	0	0	0	0	0	0
Zotu244	otu43	Eukaryota(1.00),Chordata(0.85),Chondrichthyes(0.04),Squatinidae(0.03),Squatina(0.03),Squatina_australis(0.01)	Other_signal	GATAAATAATATGAGCTTCTGACTTCTCCCCCCATCTTTTCTACTCCTACTTGCATCTTCAGTAGTAGAAGCCAGCGCTGGAACCGGCTGGACAGTTTATCCCCCTTTAGCAGGAAACCTAGCAGGAGCCTCTGTGGATCTAACCATCTTCTCACTCCACTTGGCAGGTGTTTCTTCTATTTTAGCGGCCATTAACTTTATTACAGTTATTAACATAAAACCCCCAGCCTTATCCCAATATCAACCACCCCTTTTCATCTGATCAGTCCTCATTCTGGCAGTCCTTCTCCTCCTTTCTCTCCCAGTCCTAGCCGCTGGCATTGCCATATTATTAACTGACCGTAACCTCAATACTACTTTTTTTGACCCTGCTGGCAGGGGTAACCCTATTTTGTATCA…	2	0	0	0	0	0	0	0	0	0	0	0	0	0	0	0	0	0	0	0	0	0	0	0	0	0	0	0	0	0	0	0	0	0	0	0	0	0	0	0	0	0	0	0	0
Zotu003	otu02	Eukaryota(1.00),Arthropoda(1.00),Insecta(1.00),Diptera(0.88),Pipunculidae(0.81),Eudorylas(0.76),Eudorylas_longifrons(0.60)	Parasitoid	AATAAATAATATAAGATTCTGGTTATTACCCCCTTCATTAACCCTATTAATAATAAGTAGTATAGTGGATAATGGAGCTGGTACTGGTTGAACAGTATATCCTCCCCTATCATCAAATATTGCTCACGGAGGGGCATCAGTAGATTTAGCAATTTTTTCCCTTCATCTTGCAGGAATTTCTTCAATTTTAGGGGCTGTAAATTTTATTACAACAGTAATTAATATACGATCTACAGGAATGTCTTTTGATAAGATACCTTTATTTGTGTGAGCTGTAGTTATTACAGCTTTATTATTACTTTTATCTTTACCTGTATTAGCAGGAGCAATTACTATATTATTGACTGATCGTAATTTTAATACATCATTTTTTGATCCAGCTGGAGGTGGAGATCCAAT…	19161	0	0	0	0	0	0	0	0	0	0	0	0	0	0	0	0	0	0	0	0	0	0	0	0	0	0	0	0	0	0	0	0	0	0	0	0	0	0	0	0	0	0	0	0
Zotu054	otu02	Eukaryota(1.00),Arthropoda(1.00),Insecta(1.00),Diptera(0.86),Pipunculidae(0.78),Eudorylas(0.73),Eudorylas_longifrons(0.58)	Parasitoid	AATAAATAATATAAGATTCTGGTTATTACCCCCTTCATTAACCCTATTAATAATAAGTAGCATAGTGGATAATGGAGCTGGTACTGGTTGAACAGTATATCCTCCCCTATCATCAAATATTGCTCACGGAGGGGCATCAGTAGATTTAGCAATTTTTTCCCTTCATCTTGCAGGAATTTCTTCAATTTTAGGGGCTGTAAATTTTATTACAACAGTAATTAATATACGATCTACAGGAATGTCTTTTGATAAGATACCTTTATTTGTGTGAGCTGTAGTTATTACAGCTTTATTATTACTTTTATCTTTACCTGTATTAGCAGGAGCAATTACTATATTATTGACTGATCGTAATTTTAATACATCATTTTTTGATCCAGCTGGAGGTGGAGATCCAAT…	205	0	0	0	0	0	0	0	0	0	0	0	0	0	0	0	0	0	0	0	0	0	0	0	0	0	0	0	0	0	0	0	0	0	0	0	0	0	0	0	0	0	0	0	0
Zotu055	otu16	Eukaryota(1.00),Arthropoda(1.00),Insecta(1.00),Diptera(0.88),Pipunculidae(0.76),Pipunculus(0.73),Pipunculus_omissinervis(0.28)	Parasitoid	GATAAATAATATAAGATTTTGAATATTACCACCATCTTTAACTTTACTTTTAGTCAGAAGAATAGTTGACAATGGAGCTGGTACAGGATGAACTGTTTATCCTCCCCTATCTTCAAATATTGCACACGGTGGAGCTTCAGTAGACTTAGCAATTTTTTCGCTACATCTAGCTGGAATTTCATCAATTCTTGGGGCTGTAAACTTTATTACAACTGTTATTAATATGCGGTCAGCAGGGATATCATTTGATCGAATGCCTTTATTTGTCTGAGCTGTAGTAATTACAGCTCTTTTATTACTTCTGTCTCTTCCAGTCCTAGCAGGGGCTATCACAATGCTTTTAACTGACCGAAATTTCAATACATCATTCTTTGATCCTGCGGGGGGTGGAGACCCGAT…	204	0	0	0	0	0	0	0	0	0	0	0	0	0	0	0	0	0	0	0	0	0	0	0	0	0	0	0	0	0	0	0	0	0	0	0	0	0	0	0	0	0	0	0	0
Zotu082	otu02	Eukaryota(1.00),Arthropoda(1.00),Insecta(1.00),Diptera(0.95),Pipunculidae(0.83),Eudorylas(0.79),Eudorylas_longifrons(0.65)	Parasitoid	AATAAATAATATAAGATTCTGGTTATTACCCCCTTCATTAACCCTATTAATAATAAGTAGTATAGTGGATAATGGAGCTGGTACTGGTTGAACAGTATATCCTCCCCTATCATCAAATATTGCTCACGGAGGGGCATCAGTAGATTTAGCAATTTTTTCCCTTCATCTTGCAGGAATTTCTTCAATTTTAGGGGCTGTAAATTTTATTACAACAGTAATTAATATACGATCTACAGGAATGTCTTTCGATAAGATACCTTTATTTGTGTGAGCTGTAGTTATTACAGCTTTATTATTACTTTTATCTTTACCTGTATTAGCAGGAGCAATTACTATATTATTGACTGATCGTAATTTTAATACATCATTTTTTGATCCAGCTGGAGGTGGAGATCCAAT…	73	0	0	0	0	0	0	0	0	0	0	0	0	0	0	0	0	0	0	0	0	0	0	0	0	0	0	0	0	0	0	0	0	0	0	0	0	0	0	0	0	0	0	0	0
Zotu136	otu02	Eukaryota(1.00),Arthropoda(0.99),Insecta(0.99),Diptera(0.85),Pipunculidae(0.73),Eudorylas(0.70),Eudorylas_longifrons(0.56)	Parasitoid	AATAAATAATATAAGATTCTGGTTATTACCCCCTTCATTAACCCTATTAATAATAAGTAGTATAGTGGATAATGGGGCTGGTACTGGTTGAACAGTATATCCTCCCCTATCATCAAATATTGCTCACGGAGGGGCATCAGTAGATTTAGCAATTTTTTCCCTTCATCTTGCAGGAATTTCTTCAATTTTAGGGGCTGTAAATTTTATTACAACAGTAATTAATATACGATCTACAGGAATGTCTTTTGATAAGATACCTTTATTTGTGTGAGCTGTAGTTATTACAGCTTTATTATTACTTTTATCTTTACCTGTATTAGCAGGAGCAATTACTATATTATTGACTGATCGTAATTTTAATACATCATTTTTTGATCCAGCTGGAGGTGGAGATCCAAT…	16	0	0	0	0	0	0	0	0	0	0	0	0	0	0	0	0	0	0	0	0	0	0	0	0	0	0	0	0	0	0	0	0	0	0	0	0	0	0	0	0	0	0	0	0
Zotu009	otu05	Bacteria(1.00),Proteobacteria(1.00),Alphaproteobacteria(1.00),Rickettsiales(1.00),Anaplasmataceae(1.00),Wolbachia(1.00),Wolbachia_pipentiendosymbiont_of_Diaphorina_citri(0.99)	Symbiont	TATGAATAATTTAAGTTTTTGGTTGTTAGTGTCATCTTTTATTTTGCTCATTCTCTCGGTGTTTGCTGGCGAAGGTCCTGGAACAGGATGGACTTTATATCCACCTCTGTCACAAATCATGTCTCACCCAAGTGCAGGAGTTGATCTTGCTATACTTGCACTTCATGTTGCTGGTATGTCATCAATTGTTGGGGCAATCAACTTTATAGTCACTATATTCAATATGCGTGCAAAAGGCATGTCATTGACCAAGATGCCACTATTTGTTTGGTCTGTTTTATTAACGTCGTTTATGTTAATTGTTGCCTTACCGGTACTTGCTGGTGCTATAACTATGCTGCTAACTGATCGCAATATTGGTACTTCCTTTTTTGATCCTGCTGGTGGCGGTGATCCTGT…	2317	0	0	0	0	0	0	0	0	0	0	0	0	0	0	0	0	0	0	0	0	0	0	0	0	0	0	0	0	0	0	0	0	0	0	0	0	0	0	0	0	0	0	0	0
Zotu012	otu07	Bacteria(1.00),Proteobacteria(1.00),Alphaproteobacteria(1.00),Rickettsiales(1.00),Rickettsiaceae(1.00),Rickettsia(1.00),Rickettsia_endosymbiont_of_Macrosteles_laevis(1.00)	Symbiont	CCTCAACAATATCAGTTTCTGGCTGCTAGTGCCGGCTTTCATCCTACTTATTGGGTCGGCTTTTGTTGACGGCGGACCTGGTACAGGTTGGACGCTTTACCCTCCTTTAAGTAGTATTAGTGGACACCCAGGGGCAGCTGTTGATATGGCTATTTTTAGCTTGCATTTAACGGGTCTTTCATCAATCCTCGGCTCAATCAACTTAATTGTTACTATCTTTAATATGAGAGCACCTGGGATGGGATTATTTAAAATGCCATTATTTGTTTGGTCTATTTTAGTTACTGCATTCTTGATAATTTTAGCTATGCCGGTGCTTGGCGGAGCTATTACTATGCTACTTACTGATCGTAATTTCGGCACTACTTTCTTTAAAACAGATGGTGGCGGTGACCCTGT…	2185	0	0	0	0	0	0	0	0	0	0	0	0	0	0	0	0	0	0	0	0	0	0	0	0	0	0	0	0	0	0	0	0	0	0	0	0	0	0	0	0	0	0	0	0
Zotu081	otu21	Bacteria(1.00),Proteobacteria(1.00),Alphaproteobacteria(1.00),Rickettsiales(1.00),Rickettsiaceae(1.00),Rickettsia(1.00),Rickettsia_endosymbiont_of_Aulogymnutrilineatustrain_ATWASP107(0.95)	Symbiont	CCTTAACAATATCAGTTTTTGGCTACTAGTTCCTGCTTTTCTCTTACTTATGGGTTCGGCTTTTGTTGACGGCGGACCGGGAACGGGCTGGACGCTCTACCCTCCTTTAAGTAATTTGAGCGGTCACCCGGGGGCAGCCGTTGATATGGCTATTTTCAGCTTACATTTAACCGGTCTATCGTCAATCCTTGGGTCAATTAACTTAATTGTTACTATCTTTAATATGAGAGCTCCGGGCATGGGGCTTTTCAAGATGCCGTTATTTGTTTGGTCTATATTAGTTACTGCATTCCTTATAATCTTAGCTATGCCGGTACTTGGCGGAGCTATAACTATGCTGCTTACCGACCGTAACTTTGGAACTAATTTCTTTAAACCGGACGGCGGCGGTGATCCCGT…	75	0	0	0	0	0	0	0	0	0	0	0	0	0	0	0	0	0	0	0	0	0	0	0	0	0	0	0	0	0	0	0	0	0	0	0	0	0	0	0	0	0	0	0	0
Zotu086	otu22	Bacteria(1.00),Proteobacteria(1.00),Alphaproteobacteria(1.00),Rickettsiales(1.00),Anaplasmataceae(1.00),Wolbachia(1.00),Wolbachia_pipientistrain_wIrr(1.00)	Symbiont	TATGAATAATTTAAGTTTTTGGTTATTAGTGTCATCTTTTATTTTGCTCATTCTCTCAGTGTTTATTGGTGAAGGTCCAGGTACAGGTTGGACTTTATATCCACCTTTATCACAGGTAATGTCCCATCCAAGTGCAGGAGTTGACATTGCTATACTTGCACTTCATGTTGCTGGTATGTCGTCAATTGTTGGGGCGATCAACTTTATAGTTACTATATTTAACATGCGTGCGAAAGGCATGTCGTTGACTAAGATGCCACTATTTGTTTGGTCTGTCTTGCTAACAGCATTTATGTTGATTGTTGCCTTACCGGTGCTTGCCGGTGCTATAACTATGCTTCTTACTGATCGCAATATTGGTACTTCCTTTTTTGATCCTGCAGGTGGTGGTGACCCTGT…	64	0	0	0	0	0	0	0	0	0	0	0	0	0	0	0	0	0	0	0	0	0	0	0	0	0	0	0	0	0	0	0	0	0	0	0	0	0	0	0	0	0	0	0	0
[truncated: 262 more columns]

## Sheet: S5 V4_OTU
Table S5. OTU table for the V4 region of 16S rRNA gene for 306 Macrosteles specimens
			Population	Kampus UJ (2019)	Kampus UJ (2019)	Kampus UJ (2019)	Kampus UJ (2019)	Kampus UJ (2019)	Częstochowa	Częstochowa	Częstochowa	Częstochowa	Częstochowa	Częstochowa	Częstochowa	Częstochowa	Częstochowa	Częstochowa	Częstochowa	Częstochowa	Częstochowa	Częstochowa	Częstochowa	Trollhättan	JIC Insectary	JIC Insectary	JIC Insectary	JIC Insectary	JIC Insectary	JIC Insectary	JIC Insectary	JIC Insectary	JIC Insectary	JIC Insectary	JIC Insectary	JIC Insectary	JIC Insectary	JIC Insectary	JIC Insectary	JIC Insectary	JIC Insectary	JIC Insectary	JIC Insectary	Katowice	Katowice	Katowice	Katowice	Katowice	Katowice
			Species	M. laevis	M. laevis	M. laevis	M. laevis	M. laevis	M. laevis	M. laevis	M. laevis	M. laevis	M. laevis	M. laevis	M. laevis	M. laevis	M. cristatus	M. laevis	M. laevis	M. laevis	M. laevis	M. laevis	M. laevis	M. sexnotatus	M. quadrilineatus	M. quadrilineatus	M. quadrilineatus	M. quadrilineatus	M. quadrilineatus	M. quadrilineatus	M. quadrilineatus	M. quadrilineatus	M. quadrilineatus	M. quadrilineatus	M. quadrilineatus	M. quadrilineatus	M. quadrilineatus	M. quadrilineatus	M. quadrilineatus	M. quadrilineatus	M. quadrilineatus	M. quadrilineatus	M. quadrilineatus	M. laevis	M. laevis	M. laevis	M. laevis	M. laevis	M. laevis
OTU	Taxonomy	Sequence	Total	BTA1	BTA3	BTW1	BTW2	BTW4	CZF1	CZF2	CZF3	CZF4	CZF7	CZM1	CZM10	CZM2	CZM3	CZM4	CZM5	CZM6	CZM7	CZM8	CZM9	IBAF1	JICF1	JICF10	JICF2	JICF4	JICF5	JICF6	JICF7	JICF8	JICF9	JICM1	JICM10	JICM2	JICM3	JICM4	JICM5	JICM6	JICM7	JICM8	JICM9	KAF10	KAF3	KAF4	KAF6	KAF7	KAF8
otu001	Bacteria(1.00),Bacteroidota(1.00),Bacteroidia(1.00),Flavobacteriales(1.00),Blattabacteriaceae(1.00),Candidatus_Sulcia(1.00),Candidatus_Sulcia(0.71)	GACAGAGGATACAAGCGTTATCCGGATTTATTGGGTTTAAAGGGTGCGTAGGCGGTTTTTAAAGTCAGTAGTGAAATCTTAAAGCTTAACTTTAAAAGTGCTATTGATACTGAAAAACTAGAGTAAGGTTGGAGTAACTGGAATGTGTGGTGTAGCGGTGAAATGCATAGATATCACACAGAACACCGATAGCGAAAGCAAGTTACTAACCCTATACTGACGCTGAGTCACGAAAGCATGGGGAGCAAACAGG	3317774	1750	2012	8836	2312	4327	20517	11599	14924	9200	11629	13397	15945	6574	6143	9214	10885	16505	10877	14649	13594	36406	9308	5495	12756	15461	9877	11286	9973	7888	9770	9114	9869	10721	9843	84	6827	11071	8954	14509	22205	13601	26711	11929	18901	10013	14913
otu002	Bacteria(1.00),Proteobacteria(0.99),Gammaproteobacteria(0.97),Burkholderiales(0.92),Oxalobacteraceae(0.88),Candidatus_Nasuia(0.81),bacteriusymbiont(0.69)	TACGTGGGGTGCGAGCGTTAATCGGATTTATTGGGCGTAAAGCGTATTCAGGCTGCTTAAAAAGATTTATATTAAATGTTTAAATTAAATTTAAAAAATGTATAAATTACTATTAAGCTAGAGTTTAATATAAGAAAAAAGAATTTTATGTGTAGCAGTGAAATGCGTTGATATATAAAAGAATGCCGAAAGCGAAAGCATTTTTCTGTAATAAAACTGACGCTTATATACGAAAGCGTGGGGAGCAAACAGG	2222140	134	685	1455	389	1141	16233	2938	12888	9026	6842	5061	4568	2848	771	5069	4861	13186	6419	5698	9833	0	6539	5888	15896	3038	6102	8178	3126	8588	8133	11218	13455	14388	6050	377	11362	14441	9869	14103	6029	9177	11798	2320	14882	2941	9408
otu005	Bacteria(1.00),Proteobacteria(1.00),Gammaproteobacteria(1.00),Enterobacterales(1.00),Morganellaceae(1.00),Arsenophonus(1.00),Arsenophonus_endosymbiont(0.45)	TACGGAGGGTGCGAGCGTTAATCGGAATTACTGGGCGTAAAGGGCACGCAGGCGGTTAATTAAGTTGGGTGTGAAATCCCCGGGCTTAACCTGGGAATGGCATTCAAGACTGGTTAGCTAGAGTCTTGTAGAGGGGGGTAGAATTCCATGTGTAGCGGTGAAATGCGTAGAGATGTGGAGGAATACCGGTGGCGAAGGCGGCCCCCTGGACAAAGACTGACGCTCATGTGCGAAAGCGTGGGGAGCAAACAGG	641411	2215	3090	5827	2132	5243	0	2001	0	0	1646	3478	3905	1651	7698	112	5442	2387	5310	10730	0	0	0	0	0	0	0	0	0	0	0	0	0	0	0	0	0	0	0	0	0	3169	0	3727	1232	3182	2448
otu004	Bacteria(1.00),Proteobacteria(1.00),Gammaproteobacteria(1.00),Enterobacterales(0.95),Morganellaceae(0.94),Arsenophonus(0.93),Arsenophonusp.(0.29)	TACGGAGGGTGGAGCGTTAATCAGAATTACTGGGCGTAAAAAGGGCACGCAGGCGGTTAATTAAGTTGGGTGTGAAATCCCCGGGCTTAACCTAGAAATGGCATTCAAGACTGGTTAACTAGAGTCTTGTAGAGGGGGGTAGAATTCCATATGTAGCGATGAAATGCATAGAGATGTGGAGAAATACCGGTGGCGAAAGCGGTCCCCTGGACAAAGACTGACGCTCATGTGCGAAAGCGTGGGGAGCAAACAAG	359280	1269	1886	3447	1069	3723	0	1413	0	0	1250	2156	2903	1002	0	34	3396	1618	3492	7878	0	0	0	0	0	0	0	0	0	0	0	0	0	0	0	0	0	0	0	0	0	2023	0	2607	692	1911	1397
otu003	Bacteria(1.00),Proteobacteria(1.00),Gammaproteobacteria(1.00),Enterobacterales(1.00),Morganellaceae(0.99),Arsenophonus(0.99),Arsenophonus_symbiont(0.45)	TACGGAGGGTGCGAGCGTTAATCGGAATTACTGGGCGTAAAAGACACGGAGGCGGTTAATTAAGTTGGGTGTAACCCCCCACCCGGGCTTAACCTGAGAATGGCATTCAAGACTGGTTAGCTAGAGTCTTGTAGAGGGGGTAGAATTCCATGTGTAGCGGTAAAATGCGTAGAGATGTAGAAATACCGATGGCGAAGGCGGCCCCCTGGACAAAGACTGACGCTCATGTGCGAAAGCGTGGGGAGCAAACAGG	356736	1229	1438	3121	1127	3205	0	1359	0	0	1248	2416	2618	1043	0	0	3607	1682	3733	7699	0	0	0	0	0	0	0	0	0	0	0	0	0	0	0	0	0	0	0	0	0	2315	0	2711	715	2139	0
otu009	Bacteria(1.00),Firmicutes(1.00),Bacilli(1.00),Acholeplasmatales(1.00),Acholeplasmataceae(1.00),Candidatus_Phytoplasma(1.00),Withania_somnifera(1.00)	TACATAGGGGGCAAGCGTTATCCGGAATTATTGGGCGTAAAGGGTGCGTAGGCGGTTAAATAAGTTTATGGTCTAAGTGCAATGCTCAACATTGTGATGCTATAAAAACTGTTTAGCTAGAGTAAGATAGAGGCAAGTGGAATTCCATGTGTAGTGGTAAAATGCGTAAATATATGGAGGAACACCAGTAGCGAAGGCGGCTTGCTGGGTCTTTACTGACGCTGAGGCACGAAAGCGTGGGGAGCAAACAGG	82398	0	0	0	0	0	0	0	0	0	0	0	0	0	0	0	0	0	0	0	0	0	0	0	0	0	0	0	0	0	0	0	0	0	0	0	0	0	0	0	0	0	0	0	0	0	0
otu010	Bacteria(1.00),Proteobacteria(1.00),Gammaproteobacteria(1.00),Enterobacterales(1.00),Morganellaceae(1.00),Arsenophonus(0.98),Arsenophonus_symbiont(0.24)	TACGGAGGGGGCGAGCGTTAATCGGAATTACTGGGCGTAAATGGCACACAGGCGGTTAATTAAGTTGGTGTGAAATCCCCCGCGGGCTTAACCTGGGAATGGCATTCAAGACTGGTTAGCTTAGAGTCTTGTAGAGGGGGAGTAGAATTCCATGTGTAGCGGTGAAATGCGTAGAGATGTGGAAGGAATACCGGTGGCGAAGGGCGGCCCCCTGGACAAAGACTGACGCTCATGTGCGAAAGCGTGGGGAGCAAACAGG	57384	175	153	452	138	385	0	149	0	0	154	297	385	148	0	7	503	236	486	1094	0	0	0	0	0	0	0	0	0	0	0	0	0	0	0	0	0	0	0	0	0	343	0	397	93	353	233
otu006	Bacteria(0.99),Proteobacteria(0.98),Gammaproteobacteria(0.91),Burkholderiales(0.89),Oxalobacteraceae(0.87),Candidatus_Nasuia(0.76),bacteriusymbiont(0.63)	TACGTGAGGTGCGAGCGTTAATCGGATTTATTGGGCGTAAAGTGTATTCAGGCTGCTTAAAAAGATTTATATTAAATATTTAAATTAGATTTAAAAAATGTATAAATTACTATTAAGCTAGAGTTCAATATAAGAAAAAAGAATTTTATGTGTAGCAGTGAAATGCGTTGATATATAAAAGAATGCCGAAAGCGAAAGCATTTTTCTGTAAAAAACTGACGCTTATATACGAAAGCGTGGGTAGCAAACAGG	27632	0	0	0	0	0	0	0	0	0	0	0	0	0	0	0	0	0	0	0	0	12711	0	0	0	0	0	0	0	0	0	0	0	0	0	0	0	0	0	0	0	0	0	0	0	0	0
otu014	Bacteria(1.00),Proteobacteria(1.00),Gammaproteobacteria(1.00),Enterobacterales(1.00),Morganellaceae(0.99),Arsenophonus(0.98),Arsenophonus_symbiont(0.23)	TACGGAAAGTTCAAGCGTTAATCGGAATTACTGGGCGTAAAAAGCACGCAGGCGGTTAATTAAGTTGGGTGTAAAATCCCCGGGCTTAACCTGAAAATAGCATTCAAGACTGGTTAGCTAGAGTCTTGTAGAGGGGGGTAGAATTCCATGTGTAGCGGTGAAATGCGTAGAGATGTGGAAAAATACCGGTGGCGAAGGTGGCCCCCCTGAACAAAGACTGACGCTCATGTGCGAAAGCGTGGGGAGCAAACAGG	19031	0	0	0	0	0	0	0	0	0	0	0	0	0	1435	0	0	0	0	0	0	0	0	0	0	0	0	0	0	0	0	0	0	0	0	0	0	0	0	0	0	0	0	0	0	0	0
otu007	Bacteria(1.00),Proteobacteria(0.98),Alphaproteobacteria(0.98),Rickettsiales(0.98),Anaplasmataceae(0.98),Wolbachia(0.98),Wolbachia_endosymbiont(0.20)	TACGGAGAGGGCTAGCGTTATTCGGAATTATTGGGCGTAAAGGGCGCGTAGGCTGATTAATAAGTTAAAAGTGAAATCCCGAGGCTTAACCTTGGAATTGCTTTTAAAACTATTAATCTAGAGATTGAAAGAGGATAGAGGAATTCCTGATGTAGAGGTAAAATTCGTAAATATTAGGAGGAACACCAGTGGCGAAGGCGTCTATCTGGTTCAAATCTGACGCTGAGGCGCGAAGGCGTGGGGAGCAAACAGG	16329	0	0	0	0	0	0	0	0	0	0	0	0	0	0	0	0	0	0	0	0	0	0	0	0	0	0	0	0	0	0	0	0	0	0	0	0	0	0	0	0	0	0	0	0	0	0
otu011	Bacteria(1.00),Bacteroidota(1.00),Bacteroidia(1.00),Cytophagales(1.00),Amoebophilaceae(1.00),Candidatus_Cardinium(1.00),endosymbiont_of(0.83)	TACGGAAGGTGCAAGCGTTATCCGGTTTTATTGGGTTTAAAGGGTGCGTAGGCGGCTTATTAAGTCAGTTGTGAAATCCTAGTGCTTAACGCTAGAACTGCGATTGATACTATTAGGCTTGAGTTAAGAAGAGGTAGGCAGAATTTATGGTGTAGTAGTGAAATGCTTAGATATCATAAGGAATACCAATAGCGTAGGCAGCTTACTGGTCTTTAACTGACGCTGAGGCACGAAAGCGTGGGGAGCAAACAGG	16041	0	0	0	0	0	0	0	0	0	0	0	0	0	186	0	0	0	0	0	0	0	282	436	418	364	307	589	303	170	309	494	1010	281	236	680	572	323	527	437	1648	0	0	0	0	0	0
otu017	Bacteria(1.00),Proteobacteria(0.87),Gammaproteobacteria(0.87),Gammaproteobacteria_Incertae_Sedis(0.06),Unknown_Family(0.06),Candidatus_Berkiella(0.06),uncultured_organism(0.07)	TACAGAGGGTGCAAGCGTTAATCGGAATTATTGGGCGTAAAGGGCTTGTAGGTGGTTCTTTAAGTTAGATGTGAAAACCCTGGGCTCAACCTGGGACGTGCATTTAATACTGGAGAGCTAGAGTAGGGCAGAGGAGTGGGGAATTCCTGGTGTAGCAGTGAAATGCGTAGAGATCAGGAGGAACATCAGTGGCGAAGGCGCCACTCTGGGCTCATACTGACACTGAAAAGCGAAGGCGTGGGGATCAAACAGG	13962	0	0	0	0	0	0	0	0	0	0	0	0	0	0	0	0	0	0	0	0	0	12707	616	357	32	0	5	5	0	3	4	66	4	9	4	14	91	45	0	0	0	0	0	0	0	0
otu019	Bacteria(1.00),Proteobacteria(1.00),Gammaproteobacteria(1.00),Enterobacterales(1.00),Erwiniaceae(0.98),Pantoea(0.98),uncultured_prokaryote(0.94)	TACGGAGGGTGCAAGCGTTAATCGGAATTACTGGGCGTAAAGCGCACGCAGGCGGTCTGTTAAGTCAGATGTGAAATCCCCGGGCTTAACCTGGGAACTGCATTTGAAACTGGCAGGCTTGAGTCTCGTAGAGGGGGGTAGAATTCCAGGTGTAGCGGTGAAATGCGTAGAGATCTGGAGGAATACCGGTGGCGAAGGCGGCCCCCTGGACGAAGACTGACGCTCAGGTGCGAAAGCGTGGGGAGCAAACAGG	13932	29	11	0	0	10	7	4	8	4	0	0	22	10	0	83	8	7	5	30	28	0	0	0	0	5	0	0	0	0	0	0	0	0	0	0	0	0	0	0	2	5	0	0	0	0	0
otu023	Bacteria(1.00),Proteobacteria(1.00),Alphaproteobacteria(1.00),Rickettsiales(1.00),Rickettsiaceae(1.00),Candidatus_Trichorickettsia(0.59),Candidatus_Trichorickettsia(0.59)	GACGGAGGGGGCTAGCGTTGTTCGGAATTACTGGGCGTAAAGAGTGCGTAGGCGGTTTAGTAAGTTGGAAGTGAAAGCCCGGGGCTTAACCTCGGAATTGCTTTCAAAACTGCTAATCTAGAGTGTAGTAGGGGATGATGGAATTCCTAGTGTAGAGGTGAAATTCTTAGATATTAGGAGGAACACCGGTGGCGAAGGCGGTCATCTGGGCTACAACTGACGCTGATGCACGAAAGCGTGGGGAGCAAACAGG	11085	0	0	0	0	0	0	0	0	0	0	0	0	0	0	0	0	0	0	0	0	0	0	0	0	0	0	0	0	0	0	0	0	0	0	0	0	0	0	0	0	0	0	0	0	0	0
otu027	Bacteria(1.00),Proteobacteria(1.00),Gammaproteobacteria(1.00),Enterobacterales(1.00),Morganellaceae(0.99),Arsenophonus(0.97),Arsenophonus_symbiont(0.26)	TACGGAAGGTGCAAGCGTTAATCGGAATTACTGGGCGTAAAGGGCACGCAGGCGGTTAATTAAGTTGGAGGCGGTTAATTAAGTTGGAGGCGGTTAATTAAGTTGGGTGTGAAATCCCCAGGCTTAACCTGGGAATAGCATTCAAGACTAGTTAGCTAGAGTCTTGTAGAGGGGGTAGAATTCCATGTGTAGCGGTGAAATGCGTAGAGATGTGGAGGAATACCGGTGGAATACCGGTGGCGAAGGCGGCCCCCTAGACAAAGACTGACGCTCATGTGCGAAAGGCTCATGTGCGAAAGCGTGGGGAGCAAACAGG	8591	0	0	0	0	0	0	0	0	0	0	0	0	0	942	0	0	0	0	0	0	0	0	0	0	0	0	0	0	0	0	0	0	0	0	0	0	0	0	0	0	0	0	0	0	0	0
otu028	Bacteria(1.00),Proteobacteria(1.00),Alphaproteobacteria(1.00),Rhizobiales(1.00),Beijerinckiaceae(1.00),Methylobacterium-Methylorubrum(1.00),uncultured_bacterium(0.95)	TACGAAGGGGGCTAGCGTTGCTCGGAATCACTGGGCGTAAAGGGCGCGTAGGCGGCTGATTTAGTCGAGGGTGAAAGCCCGTGGCTCAACCACGGAATGGCCTTCGATACTGGTTGGCTTGAGACCGGAAGAGGACAGCGGAACTGCGAGTGTAGAGGTGAAATTCGTAGATATTCGCAAGAACACCAGTGGCGAAGGCGGCTGTCTGGTCCGGTTCTGACGCTGAGGCGCGAAAGCGTGGGGAGCAAACAGG	7444	0	0	7	0	0	0	0	0	0	0	0	0	0	0	0	0	0	0	0	0	0	0	0	0	0	0	0	0	0	0	0	0	0	0	0	0	0	0	0	0	0	0	0	0	0	0
otu024	Bacteria(1.00),Proteobacteria(1.00),Gammaproteobacteria(1.00),Pseudomonadales(1.00),Moraxellaceae(1.00),Acinetobacter(1.00),uncultured_bacterium(0.89)	TACAGAGGGTGCGAGCGTTAATCGGATTTACTGGGCGTAAAGCGTGCGTAGGCGGCTGATTAAGTCGGATGTGAAATCCCTGAGCTTAACTTAGGAATTGCATTCGATACTGGTCAGCTAGAGTATGGGAGAGGATGGTAGAATTCCAGGTGTAGCGGTGAAATGCGTAGAGATCTGGAGGAATACCGATGGCGAAGGCAGCCATCTGGCCTAATACTGACGCTGAGGTACGAAAGCATGGGGAGCAAACAGG	6732	0	0	0	0	0	0	0	0	0	0	0	0	0	0	0	0	2	0	0	0	0	0	175	2	31	13	0	2	0	0	0	0	37	23	10	9	26	0	67	0	0	0	0	0	0	0
otu022	Bacteria(1.00),Proteobacteria(1.00),Gammaproteobacteria(1.00),Enterobacterales(0.99),Morganellaceae(0.99),Arsenophonus(0.98),Arsenophonus_symbiont(0.24)	TACGGAGGGTGCGAGCGTTAATCGGAATTACTGGGCGTAAAAGACACGGAGGCGGTTAATTAAGTTGGGTGTAACCCCCCACCCGGGCTTAAACCCGGGCTTAACCTGAGAATGGCATTCAAGACTGGTTAGCTAGAGTCTTGTAGAGGGGGTAGAATTCCATGTGTAGCGGTAAAATGCGTAGAGATGTAGAAATACCGATGGCGAAGGCGGCCCCCTGGACAAAGACTGACGCTCATGTGCGAAAGCGTGGGGAGCAAACAGG	6462	0	0	0	0	0	0	0	0	0	0	0	0	0	0	48	0	0	0	0	0	0	0	0	0	0	0	0	0	0	0	0	0	0	0	0	0	0	0	0	0	0	0	0	0	0	1560
otu034	Bacteria(1.00),Proteobacteria(1.00),Gammaproteobacteria(1.00),Burkholderiales(1.00),Oxalobacteraceae(1.00),Massilia(1.00),Massilia_plicata(0.49)	TACGTAGGGTGCAAGCGTTAATCGGAATTACTGGGCGTAAAGCGTGCGCAGGCGGTTTTGTAAGTCTGTTGTGAAATCCCCGGGCTTAACCTGGGAATGGCAATGGAGACTGCAAGGCTAGAGTTTGGCAGAGGGGGGTAGAATTCCACGTGTAGCAGTGAAATGCGTAGAGATGTGGAGGAACACCGATGGCGAAGGCAGCCCCCTGGGTCAAGACTGACGCTCATGCACGAAAGCGTGGGGAGCAAACAGG	5182	0	0	0	0	0	0	0	0	0	0	0	0	6	0	0	0	0	0	0	0	5	0	0	0	0	0	0	0	0	0	0	0	0	0	0	0	0	0	0	3	0	0	0	0	0	0
otu033	Bacteria(1.00),Proteobacteria(1.00),Gammaproteobacteria(1.00),Enterobacterales(1.00),Morganellaceae(1.00),Arsenophonus(0.98),Arsenophonus_endosymbiont(0.28)	TACGGAGAGTGCGAGCGTTAATCGGAATTACTGGGCGTAAAAGGCACGCAGGCGGTTAATTAAGTTGGGTGTGAAATCCCCCCGGGCATAACCTGGGAATGGCATTCAAGACTGGTTAGCTAGAGTCTTGTAAAGGGGGGTAGAATTCCATGTGTAGAAGTGAAATGCGTAAAGATGTGGAGGAATACCGGTGGCGAAGGCGGGTCCCCCGGACAAAGACTGACGCTCATGTGCGAAAGCATGGGGAGCAAACAGG	2701	0	0	0	0	0	0	0	0	0	0	0	0	0	0	0	0	0	0	0	0	0	0	0	0	0	0	0	0	0	0	0	0	0	0	0	0	0	0	0	0	0	0	0	0	0	0
otu040	Bacteria(1.00),Bacteroidota(1.00),Bacteroidia(1.00),Sphingobacteriales(1.00),Sphingobacteriaceae(1.00),Pedobacter(1.00),Pedobacter_kyungheensis(1.00)	TACGGAGGATCCAAGCGTTATCCGGATTTATTGGGTTTAAAGGGTGCGTAGGCGGCCTGTTAAGTCAGGGGTGAAAGACGGTAGCTCAACTATCGCAGTGCCCTTGATACTGATGGGCTTGAATGGACTAGAGGTAGGCGGAATGAGACAAGTAGCGGTGAAATGCATAGATATGTCTCAGAACACCGATTGCGAAGGCAGCTTACTATGGTCTTATTGACGCTGAGGCACGAAAGCGTGGGGATCAAACAGG	2494	0	0	0	0	0	0	0	0	0	0	0	0	0	0	3	0	0	3	0	3	0	0	0	0	0	0	0	0	0	0	0	0	0	0	0	0	0	0	0	0	0	0	0	0	0	0
otu031	Bacteria(1.00),Proteobacteria(1.00),Gammaproteobacteria(1.00),Enterobacterales(0.99),Morganellaceae(0.98),Arsenophonus(0.98),Arsenophonus_symbiont(0.54)	TACGGAGAATGCGAGCGTTAATCGGAATTACTAGGCGTAAAAGGCACGCAGGCAGTTAATTAAGTTGGGTGTGAAATCCCCGGGCTTAACCTGGGAATAGCATTCAAGACTGGTTAGCTAGAGTCTTGTAGAGGGGGTAAAATTCCATGTGTAGCGGTGAAATGCGTAGAGATGTGGAGGAATACCGGTGGCGAAGGCGGCCCCCCGTTCAAAGACTGACGCTGATGTGCGAAAGAGTGGGGAGCAAACAGG	2480	0	0	0	0	0	0	0	0	0	0	0	0	0	0	0	0	0	0	0	0	0	0	0	0	0	0	0	0	0	0	0	0	0	0	0	0	0	0	0	0	0	0	0	0	0	0
otu052	Bacteria(1.00),Proteobacteria(0.98),Gammaproteobacteria(0.98),Burkholderiales(0.98),Comamonadaceae(0.98),Acidovorax(0.69),Acidovorax_valerianellae(0.31)	TACGTAGGGTGCAAGCGTTAATCGGAATTACTGGGCGTAAAGCGTGCGCAGGCGGTTATGCAAGACAGATGTGAAATCCCCGGGCTCAACCTGGGAACTGCATTTGTGACTGCATAGCTAGAGTACGGCAGAGGGGGATGGAATTCCGCGTGTAGCAGTGAAATGCGTAGATATGCGGAGGAACACCGATGGCGAAGGCAATCCCCTGGGCCTGTACTGACGCTCATGCACGAAAGCGTGGGGAGCAAACAGG	1886	0	0	0	7	0	0	0	0	0	0	0	11	0	0	6	7	3	0	5	2	0	0	0	0	0	0	0	0	0	0	0	0	0	0	0	0	0	0	0	7	0	0	0	0	0	0
otu029	Bacteria(1.00),Proteobacteria(1.00),Alphaproteobacteria(1.00),Rickettsiales(1.00),Fokiniaceae(0.99),Candidatus_Lariskella(0.99),Candidatus_Lariskella(0.29)	TACGAAGGGAGCTAGCGTTACTCGGAATTATTGGGCGTAAAGCGTACGTAGGCGGCTTAGTAAGTTGGGAGTGAAATCCTTGGGCTTAACCCAAGAATTGCTTTCAAAACTACTAAGCTAGAGTATCAGAGGGGATGGCGGAATTCCTAGTGTAGAGGTGAAATTCGTAGATATTAGGAGGAACACCGGTGGCGAAAGCGGCCATCTGGCTGATTACTGACGCTGTTGTACGAAAGCGTGGGGAGCAAACAGG	1462	0	0	0	0	0	0	0	0	0	0	0	0	0	0	0	0	0	0	0	0	0	0	0	0	0	0	0	0	0	0	0	0	0	0	0	0	0	0	0	0	0	0	0	0	0	0
otu041	Bacteria(1.00),Proteobacteria(1.00),Gammaproteobacteria(1.00),Burkholderiales(1.00),Oxalobacteraceae(1.00),Janthinobacterium(0.99),Janthinobacteriusp.(0.99)	TACGTAGGGTGCAAGCGTTAATCGGAATTACTGGGCGTAAAGCGTGCGCAGGCGGTTTTGTAAGTCTGTCGTGAAAGCCCCGGGCTCAACCTGGGAATTGCGATGGAGACTGCAAGGCTTGAATCTGGCAGAGGGGGGTAGAATTCCACGTGTAGCAGTGAAATGCGTAGAGATGTGGAGGAACACCGATGGCGAAGGCAGCCCCCTGGGTCAAGATTGACGCTCATGCACGAAAGCGTGGGGAGCAAACAGG	1382	0	0	10	0	0	0	0	2	0	0	0	0	0	0	2	0	0	0	0	3	2	0	0	0	0	0	0	0	0	0	0	0	0	0	0	0	0	0	0	0	0	0	0	0	0	0
otu118	Bacteria(1.00),Proteobacteria(1.00),Gammaproteobacteria(1.00),Enterobacterales(1.00),Morganellaceae(1.00),Arsenophonus(1.00),Arsenophonusp.(0.49)	TACGGAGGGTGCGAGCGTTAATCGGAATTACTGGGCGTAAAAGACACGGAGGCGGTTAATTAAGTTGGGTGTAACCCCCCACCCGGGCTTAACCTGAGAATGGCATTCAAGACTGGTTAGTTAGAGTCTTGTAGAGGGGGTAGAATTCCATATGTAGCGATGAAATGCATAGAGATGTGGAGAAATACCGGTGGCGAAGGCGGCCCCCTGGACAAAGACTGACGCTCATGTGCGAAAGCGTGGGGAGCAAACAGG	1238	0	0	0	0	0	0	0	0	0	0	68	0	0	0	0	0	0	0	0	0	0	0	0	0	0	0	0	0	0	0	0	0	0	0	0	0	0	0	0	0	48	0	84	0	0	0
otu045	Bacteria(1.00),Proteobacteria(1.00),Gammaproteobacteria(1.00),Pseudomonadales(1.00),Pseudomonadaceae(1.00),Pseudomonas(1.00),Pseudomonas_fulva(0.16)	TACAGAGGGTGCAAGCGTTAATCGGAATTACTGGGCGTAAAGCGCGCGTAGGTGGTTTGTTAAGTTGGATGTGAAAGCCCCGGGCTCAACCTGGGAACTGCATCCAAAACTGGCAAGCTAGAGTACAGTAGAGGGTGGTGGAATTTCCTGTGTAGCGGTGAAATGCGTAGATATAGGAAGGAACACCAGTGGCGAAGGCGACCACCTGGACTGATACTGACACTGAGGTGCGAAAGCGTGGGGAGCAAACAGG	1060	0	0	0	0	0	0	0	0	0	0	0	0	0	0	0	0	0	0	3	0	0	0	12	0	0	0	0	3	0	0	0	0	0	0	0	2	0	0	0	0	0	0	0	0	0	0
otu037	Bacteria(1.00),Firmicutes(1.00),Bacilli(1.00),Bacillales(1.00),Planococcaceae(0.97),Planococcus(0.91),uncultured_bacterium(0.26)	TACGTAGGTGGCAAGCGTTGTCCGGAATTATTGGGCGTAAAGCGCGCGCAGGCGGTCCTTTAAGTCTGATGTGAAAGCCCACGGCTCAACCGTGGAGGGTCATTGGAAACTGGGGGACTTGAGTGCAGAAGAGGAAAGTGGAATTCCATGTGTAGCGGTGAAATGCGTAGAGATGTGGAGGAACACCAGTGGCGAAGGCGACTTTCTGGTCTGTAACTGACGCTGAGGCGCGAAAGCGTGGGGAGCAAACAGG	1023	0	0	10	0	0	0	0	0	0	0	0	0	0	0	0	0	0	0	0	0	0	0	0	0	0	0	0	0	0	0	0	0	0	0	0	0	0	0	0	0	0	0	0	0	0	0
otu146	Bacteria(1.00),Proteobacteria(1.00),Gammaproteobacteria(1.00),Enterobacterales(0.95),Morganellaceae(0.95),Arsenophonus(0.91),Arsenophonus_endosymbiont(0.40)	TACGGAGGGTGGAGCGTTAATCAGAATTACTGGGCGTAAAAAGGGCACGCAGGCGGTTAATTAAGTTGGGTGTGAAATCCCCGGGCTTAACCTAGAAATGGCATTCAAGACTGGTTAGCTAGAGTCTTGTAGAGGGGGTAGAATTCCATGTGTAGCGGTAAAATGCGTAGAGATGTAGAAATACCGGTGGCGAAAGCGGTCCCCTGGACAAAGACTGACGCTCATGTGCGAAAGCGTGGGGAGCAAACAAG	885	0	0	0	0	0	0	0	0	0	0	0	0	0	0	0	0	0	0	0	0	0	0	0	0	0	0	0	0	0	0	0	0	0	0	0	0	0	0	0	0	0	0	53	0	0	0
otu056	Bacteria(1.00),Proteobacteria(1.00),Gammaproteobacteria(1.00),Burkholderiales(1.00),Burkholderiaceae(1.00),Ralstonia(1.00),uncultured_bacterium(0.98)	TACGTAGGGTCCAAGCGTTAATCGGAATTACTGGGCGTAAAGCGTGCGCAGGCGGTTGTGCAAGACCGATGTGAAATCCCCGAGCTTAACTTGGGAATTGCATTGGTGACTGCACGGCTAGAGTGTGTCAGAGGGGGGTAGAATTCCACGTGTAGCAGTGAAATGCGTAGAGATGTGGAGGAATACCGATGGCGAAGGCAGCCCCCTGGGATAACACTGACGCTCATGCACGAAAGCGTGGGGAGCAAACAGG	881	0	30	0	0	0	0	0	0	0	0	0	0	0	0	0	0	0	0	0	0	0	0	0	0	0	0	0	0	0	0	0	0	0	0	0	0	0	0	0	0	0	0	0	0	0	0
otu025	Bacteria(1.00),Firmicutes(1.00),Bacilli(1.00),Lactobacillales(1.00),Streptococcaceae(1.00),Lactococcus(1.00),Lactococculactis(1.00)	TACGTAGGTCCCGAGCGTTGTCCGGATTTATTGGGCGTAAAGCGAGCGCAGGTGGTTTATTAAGTCTGGTGTAAAAGGCAGTGGCTCAACCATTGTATGCATTGGAAACTGGTAGACTTGAGTGCAGGAGAGGAGAGTGGAATTCCATGTGTAGCGGTGAAATGCGTAGATATATGGAGGAACACCGGTGGCGAAAGCGGCTCTCTGGCCTGTAACTGACACTGAGGCTCGAAAGCGTGGGGAGCAAACAGG	798	0	0	0	0	5	0	0	0	0	0	0	0	0	0	0	4	0	0	0	0	0	0	0	0	0	0	0	0	0	0	0	0	0	0	0	0	0	0	0	0	0	0	0	0	0	0
otu072	Bacteria(1.00),Bacteroidota(1.00),Bacteroidia(1.00),Sphingobacteriales(1.00),Sphingobacteriaceae(1.00),Pedobacter(1.00),uncultured_Pedobacter(0.61)	TACGGAGGATCCAAGCGTTATCCGGATTTATTGGGTTTAAAGGGTGCGTAGGCGGCTTATTAAGTCAGGGGTGAAAGACGGTGGCTCAACCATCGCAGTGCCTTTGATACTGATGAGCTTGAATATACTAGAGGTAGGCGGAATGTGACAAGTAGCGGTGAAATGCATAGATATGTCACAGAACACCGATTGCGAAGGCAGCTTACTATGGTATTATTGACGCTGAGGCACGAAAGCGTGGGGATCAAACAGG	686	0	0	0	0	0	0	0	0	0	0	0	0	0	0	0	2	0	0	0	3	0	0	0	0	0	0	0	0	0	0	0	0	0	0	0	0	0	0	0	0	0	0	0	0	0	0
otu073	Bacteria(1.00),Proteobacteria(1.00),Alphaproteobacteria(1.00),Rickettsiales(1.00),Anaplasmataceae(1.00),Wolbachia(1.00),uncultured_Alphaproteobacteria(0.89)	TACGGAGAGGGCTAGCGTTATTCGGAATTATTGGGCGTAAAGGGCGCGTAGGCGGATTAGTAAGTTAAAAGTGAAATCCCAAGGCTCAACCTTGGAATTGCTTTTAAAACTGCTAATCTAGAGATTGAAAGAGGATAGAGGAATTCCTAGTGTAGAGGTGAAATTCGTAAATATTAGGAGGAACACCAGTGGCGAAGGCGTCTATCTGGTTCAAATCTGACGCTGAGGCGCGAAGGCGTGGGGAGCAAACAGG	617	0	0	0	0	0	0	0	0	0	0	0	0	0	0	0	0	0	0	0	0	0	0	0	0	0	0	0	0	0	0	0	0	0	0	0	0	0	0	0	0	0	0	0	0	0	0
otu046	Bacteria(1.00),Actinobacteriota(1.00),Actinobacteria(1.00),Micrococcales(1.00),Micrococcaceae(1.00),Pseudarthrobacter(0.97),uncultured_bacterium(0.31)	TACGTAGGGCGCAAGCGTTATCCGGAATTATTGGGCGTAAAGAGCTCGTAGGCGGTTTGTCGCGTCTGCCGTGAAAGTCCGGGGCTCAACTCCGGATCTGCGGTGGGTACGGGCAGACTAGAGTGATGTAGGGGAGACTGGAATTCCTGGTGTAGCGGTGAAATGCGCAGATATCAGGAGGAACACCGATGGCGAAGGCAGGTCTCTGGGCATTAACTGACGCTGAGGAGCGAAAGCATGGGGAGCGAACAGG	561	0	0	0	0	0	0	0	0	0	0	0	0	0	0	0	0	0	0	0	0	8	0	0	0	0	0	0	0	0	0	0	0	0	0	0	0	0	0	0	0	0	0	0	0	0	0
otu032	Bacteria(1.00),Proteobacteria(1.00),Gammaproteobacteria(1.00),Pseudomonadales(1.00),Pseudomonadaceae(1.00),Pseudomonas(1.00),Pseudomonasp.(0.98)	TACAGAGGGTGCAAGCGTTAATCGGAATTACTGGGCGTAAAGCGCGCGTAGGTGGTTTGTTAAGTTGGATGTGAAATCCCCGGGCTCAACCTGGGAACTGCATCCAAAACTGGCAAGCTAGAGTATGGTAGAGGGTGGTGGAATTTCCTGTGTAGCGGTGAAATGCGTAGATATAGGAAGGAACACCAGTGGCGAAGGCGACCACCTGGACTGATACTGACACTGAGGTGCGAAAGCGTGGGGAGCAAACAGG	546	0	0	0	0	0	0	0	0	0	0	0	0	0	0	0	0	0	0	0	0	0	0	0	0	0	0	0	0	0	0	0	0	0	0	0	0	0	0	0	0	0	0	0	0	0	0
otu048	Bacteria(1.00),Actinobacteriota(1.00),Actinobacteria(1.00),Micrococcales(1.00),Microbacteriaceae(0.99),Curtobacterium(0.53),Curtobacterium_herbarum(0.46)	TACGTAGGGTGCAAGCGTTGTCCGGAATTATTGGGCGTAAAGAGCTCGTAGGCGGTTTGTCGCGTCTGCTGTGAAATCCCGAGGCTCAACCTCGGGCTTGCAGTGGGTACGGGCAGACTAGAGTGCGGTAGGGGAGATTGGAATTCCTGGTGTAGCGGTGGAATGCGCAGATATCAGGAGGAACACCGATGGCGAAGGCAGATCTCTGGGCCGTAACTGACGCTGAGGAGCGAAAGCATGGGGAGCGAACAGG	380	0	0	0	0	0	6	0	0	2	0	0	0	0	0	7	0	0	0	2	0	0	0	0	0	0	0	0	0	0	0	0	0	0	0	0	0	0	0	0	0	0	0	0	0	0	0
otu047	Bacteria(1.00),Proteobacteria(1.00),Alphaproteobacteria(1.00),Sphingomonadales(1.00),Sphingomonadaceae(1.00),Sphingomonas(1.00),uncultured_Sphingomonas(0.71)	TACGGAGGGAGCTAGCGTTATTCGGAATTACTGGGCGTAAAGCGCACGTAGGCGGCTTTGTAAGTTAGAGGTGAAAGCCTGGAGCTCAACTCCAGAATTGCCTTTAAGACTGCATCGCTTGAATCCAGGAGAGGTGAGTGGAATTCCGAGTGTAGAGGTGAAATTCGTAGATATTCGGAAGAACACCAGTGGCGAAGGCGGCTCACTGGACTGGTATTGACGCTGAGGTGCGAAAGCGTGGGGAGCAAACAGG	378	0	0	0	27	0	2	0	0	0	0	0	2	0	4	4	9	6	0	15	0	0	0	0	0	0	0	0	0	0	0	0	0	0	0	0	0	0	0	0	0	0	0	0	0	0	0
otu103	Bacteria(1.00),Proteobacteria(1.00),Gammaproteobacteria(1.00),Burkholderiales(1.00),Oxalobacteraceae(1.00),Massilia(1.00),Janthinobacteriusp.(0.01)	TACGTAGGGTGCAAGCGTTAATCGGAATTACTGGGCGTAAAGCGTGCGCAGGCGGTTTTGTAAGTCTGTCGTGAAAGCCCCGGGCTCAACCTGGGAATGGCGATGGAGACTGCAAGGCTTGAATCTGGCAGAGGGGGGTAGAATTCCACGTGTAGCAGTGAAATGCGTAGAGATGTGGAGGAACACCGATGGCGAAGGCAGCCCCCTGGGTCAAGATTGACGCTCATGCACGAAAGCGTGGGGAGCAAACAGG	326	0	0	0	0	0	0	0	0	0	0	0	2	7	0	0	0	0	0	0	0	12	0	0	0	0	0	0	0	0	0	0	0	0	0	0	0	0	0	0	0	0	0	0	0	0	0
otu076	Bacteria(1.00),Firmicutes(1.00),Bacilli(1.00),Paenibacillales(1.00),Paenibacillaceae(1.00),Paenibacillus(1.00),Bacillusp.(1.00)	TACGTAGGGGGCAAGCGTTGTCCGGAATTATTGGGCGTAAAGCGCGCGCAGGCGGTCATTTAAGTCTGGTGTTTAATCCCGGGGCTCAACCCCGGATCGCACTGGAAACTGGGTGACTTGAGTGCAGAAGAGGAGAGTGGAATTCCACGTGTAGCGGTGAAATGCGTAGATATGTGGAGGAACACCAGTGGCGAAGGCGACTCTCTGGGCTGTAACTGACGCTGAGGCGCGAAAGCGTGGGGAGCAAACAGG	293	0	0	0	0	0	0	0	0	0	0	0	0	0	0	0	0	0	0	0	0	0	0	0	0	0	0	0	0	0	0	0	0	0	0	0	0	0	0	0	0	0	0	0	0	0	0
otu090	Bacteria(1.00),Proteobacteria(1.00),Gammaproteobacteria(1.00),Burkholderiales(1.00),Rhodocyclaceae(1.00),Dechloromonas(0.99),uncultured_bacterium(0.64)	TACGTAGGGTGCGAGCGTTAATCGGAATTACTGGGCGTAAAGCGTGCGCAGGCGGTTTCGTAAGACAGAGGTGAAATCCCCGGGCTCAACCTGGGAACTGCCTTTGTGACTGCGAGGCTAGAGTACGGCAGAGGGGGGTGGAATTCCACGTGTAGCAGTGAAATGCGTAGAGATGTGGAGGAACACCGATGGCGAAGGCAGCCCCCTGGGCCGATACTGACGCTCATGCACGAAAGCGTGGGTAGCAAACAGG	273	0	0	0	0	0	0	0	0	0	0	0	0	0	0	0	0	0	0	0	0	0	0	0	0	0	0	0	0	0	0	0	0	0	0	0	0	0	0	0	0	0	0	0	0	0	0
otu096	Bacteria(1.00),Proteobacteria(1.00),Gammaproteobacteria(1.00),Pseudomonadales(1.00),Moraxellaceae(1.00),Acinetobacter(1.00),bacterium(0.17)	TACAGAGGGTGCAAGCGTTAATCGGATTTACTGGGCGTAAAGCGCGCGTAGGCGGCCAATTAAGTCAAATGTGAAATCCCCGAGCTTAACTTGGGAATTGCATTCGATACTGGTTGGCTAGAGTGTGGGAGAGGATGGTAGAATTCCAGGTGTAGCGGTGAAATGCGTAGAGATCTGGAGGAATACCGATGGCGAAGGCAGCCATCTGGCCTAACACTGACGCTGAGGTGCGAAAGCATGGGGAGCAAACAGG	234	0	0	0	0	0	0	0	0	0	0	0	0	0	0	0	0	0	0	0	0	0	0	0	0	0	0	0	0	0	0	0	0	0	0	0	0	0	0	0	0	0	0	0	0	0	0
otu063	Bacteria(1.00),Proteobacteria(1.00),Alphaproteobacteria(1.00),Rhizobiales(1.00),Beijerinckiaceae(1.00),Methylobacterium-Methylorubrum(1.00),uncultured_bacterium(0.33)	TACGAAGGGGGCTAGCGTTGCTCGGAATCACTGGGCGTAAAGGGCGCGTAGGCGGCCATTCAAGTCGGGGGTGAAAGCCTGTGGCTCAACCACAGAATTGCCTTCGATACTGTTTGGCTTGAGTTTGGTAGAGGTTGGTGGAACTGCGAGTGTAGAGGTGAAATTCGTAGATATTCGCAAGAACACCAGTGGCGAAGGCGGCCAACTGGACCAACACTGACGCTGAGGCGCGAAAGCGTGGGGAGCAAACAGG	224	0	0	0	0	0	0	0	0	0	0	0	9	0	0	8	0	0	0	0	0	0	0	0	0	0	0	0	0	0	0	0	0	0	0	0	0	0	0	0	0	0	0	0	0	0	0
otu049	Bacteria(1.00),Proteobacteria(1.00),Gammaproteobacteria(1.00),Enterobacterales(1.00),Hafniaceae(0.90),Hafnia-Obesumbacterium(0.90),Hafnia_alvei(0.90)	TACGGAGGGTGCAAGCGTTAATCGGAATTACTGGGCGTAAAGCGCACGCAGGCGGTTGATTAAGTCAGATGTGAAATCCCCGAGCTTAACTTGGGAACTGCATTTGAAACTGGTCAGCTAGAGTCTTGTAGAGGGGGGTAGAATTCCAGGTGTAGCGGTGAAATGCGTAGAGATCTGGAGGAATACCGGTGGCGAAGGCGGCCCCCTGGACAAAGACTGACGCTCAGGTGCGAAAGCGTGGGGAGCAAACAGG	221	0	0	0	0	0	0	0	0	0	0	0	0	0	0	0	0	0	0	0	0	0	0	0	0	0	0	0	0	0	0	0	0	0	0	0	0	0	0	0	0	0	0	0	0	0	0
otu053	Bacteria(1.00),Proteobacteria(1.00),Alphaproteobacteria(1.00),Sphingomonadales(1.00),Sphingomonadaceae(1.00),Sphingomonas(1.00),Sphingomonasp.(1.00)	TACGGAGGGAGCTAGCGTTATTCGGAATTACTGGGCGTAAAGCGCACGTAGGCGGCTTTGTAAGTAAGAGGTGAAAGCCCAGAGCTCAACTCTGGAATTGCCTTTTAGACTGCATCGCTTGAATCATGGAGAGGTCAGTGGAATTCCGAGTGTAGAGGTGAAATTCGTAGATATTCGGAAGAACACCAGTGGCGAAGGCGGCTGACTGGACATGTATTGACGCTGAGGTGCGAAAGCGTGGGGAGCAAACAGG	220	0	0	0	0	7	0	0	0	0	0	2	10	12	0	3	0	7	2	9	3	0	0	0	0	0	0	0	0	0	0	0	0	0	0	0	0	0	0	0	0	0	0	0	0	0	0
otu042	Bacteria(1.00),Proteobacteria(1.00),Gammaproteobacteria(1.00),Pseudomonadales(1.00),Pseudomonadaceae(1.00),Pseudomonas(1.00),Pseudomonas_viridiflava(0.83)	TACAGAGGGTGCAAGCGTTAATCGGAATTACTGGGCGTAAAGCGCGCGTAGGTGGTTCGTTAAGTTGGATGTGAAATCCCCGGGCTCAACCTGGGAACTGCATCCAAAACTGGCGAGCTAGAGTAGGGCAGAGGGTGGTGGAATTTCCTGTGTAGCGGTGAAATGCGTAGATATAGGAAGGAACACCAGTGGCGAAGGCGACCACCTGGGCTCATACTGACACTGAGGTGCGAAAGCGTGGGGAGCAAACAGG	214	0	0	0	4	0	3	2	0	0	0	0	6	5	0	0	0	0	0	0	2	0	0	0	0	0	0	0	0	0	0	0	0	0	0	0	0	0	0	0	0	0	0	0	0	0	0
otu051	Bacteria(1.00),Proteobacteria(1.00),Gammaproteobacteria(1.00),Enterobacterales(1.00),Erwiniaceae(0.68),Erwinia(0.68),Erwinia_sp.(0.68)	TACGGAGGGTGCAAGCGTTAATCGGAATTACTGGGCGTAAAGCGCACGCAGGCGGTCTGTCAAGTCGGATGTGAAATCCCCGGGCTCAACCTGGGAACTGCATTCGAAACTGGCAGACTAGAGTCTTGTAGAGGGGGGTAGAATTCCAGGTGTAGCGGTGAAATGCGTAGAGATCTGGAGGAATACCGGTGGCGAAGGCGGCCCCCTGGACAAAGACTGACGCTCAGGTGCGAAAGCGTGGGGAGCAAACAGG	213	0	0	0	0	0	0	0	10	2	0	0	0	4	0	0	0	16	0	0	3	0	0	0	0	0	0	0	0	0	0	0	0	0	0	0	0	0	0	0	0	0	0	0	0	0	0
otu062	Bacteria(1.00),Proteobacteria(1.00),Gammaproteobacteria(1.00),Pseudomonadales(1.00),Moraxellaceae(1.00),Acinetobacter(1.00),Acinetobacter_venetianus(0.57)	TACAGAGGGTGCGAGCGTTAATCGGATTTACTGGGCGTAAAGCGCGCGTAGGTGGTTAATTAAGTCAAATGTGAAATCCCCGAGCTTAACTTGGGAATTGCATTCGATACTGGTTAGCTAGAGTATGGGAGAGGATGGTAGAATTCCAGGTGTAGCGGTGAAATGCGTAGAGATCTGGAGGAATACCGATGGCGAAGGCAGCCATCTGGCCTAATACTGACACTGAGGTGCGAAAGCATGGGGAGCAAACAGG	202	0	0	0	0	0	0	0	0	0	0	0	0	0	0	0	0	0	0	0	0	0	0	0	0	0	0	0	0	0	0	0	0	0	0	9	4	0	0	0	0	0	0	0	0	0	0
otu088	Bacteria(1.00),Bacteroidota(1.00),Bacteroidia(1.00),Chitinophagales(1.00),Chitinophagaceae(1.00),Cnuella(0.99),uncultured_bacterium(0.99)	TACGGAGGGTGCAAGCGTTATCCGGATTCACTGGGTTTAAAGGGTGCGTAGGCGGGCAGGTAAGTCAGTGGTGAAATCTTCGAGCTTAACTCGGAAACTGCCGTTGATACTATCTGTCTTGAATACTCGGGAGGTGAGCGGAATATGTCATGTAGCGGTGAAATGCTTAGATATGACATAGAACACCAATTGCGAAGGCAGCTCACTACAGAGTCATTGACGCTGAGGCACGAAAGCGTGGGGATCAAACAGG	199	0	0	0	0	0	0	0	0	0	0	0	0	0	0	0	0	0	0	0	0	0	0	0	0	0	0	0	0	0	0	0	0	0	0	0	0	0	0	0	0	0	0	0	0	0	0
otu214	Bacteria(1.00),Proteobacteria(0.92),Gammaproteobacteria(0.79),Burkholderiales(0.78),Oxalobacteraceae(0.78),Candidatus_Nasuia(0.78),bacteriusymbiont(0.54)	GACAGAGGATACAAGCATTATCCGGATTTATTGGGCGTAAAGCGTATTCAGGCTGCTTAAAAAGATTTATATTAAATGTTTAAATTAAATTTAAAAAATGTATAAATTACTATTAAGCTAGAGTTTAATATAAGAAAAAAGAATTTTATGTGTAGCAGTGAAGTGCGTTGATATATAAAAGAATGCCGAAAGCGAAAGCATTTTTCTGTAATAAAACTGACGCTTATATACGAAAGCGTGGGGAGCAAACAGG	198	0	0	0	0	0	47	0	0	0	26	0	0	0	0	0	0	0	0	0	0	0	0	0	0	0	0	10	0	17	0	0	0	0	0	0	0	0	0	0	0	0	0	0	0	0	25
otu039	Bacteria(1.00),Firmicutes(1.00),Bacilli(1.00),Bacillales(1.00),Bacillaceae(1.00),Geobacillus(1.00),uncultured_organism(1.00)	TACGTAGGGGGCGAGCGTTGTCCGGAATTATTGGGCGTAAAGCGCGCGCAGGCGGTCCCTTAAGTCTGATGTGAAAGCCCACGGCTCAACCGTGGAGGGTCATTGGAAACTGGGGGGCTTGAGTGCAGGAGAGGAGAGCGGAATTCCACGTGTAGCGGTGAAATGCGTAGAGATGTGGAGGAACACCAGTGGCGAAGGCGGCTCTCTGGCCTGCAACTGACGCTGAGGCGCGAAAGCGTGGGGAGCAAACAGG	182	0	0	0	0	0	0	0	0	0	0	0	3	0	0	0	0	0	2	0	0	0	0	0	0	5	0	0	0	0	0	0	0	0	6	0	0	0	0	2	0	0	0	0	0	0	0
otu085	Bacteria(1.00),Proteobacteria(1.00),Alphaproteobacteria(1.00),Rhizobiales(1.00),Xanthobacteraceae(1.00),Bradyrhizobium(1.00),Bradyrhizobiuelkanii(1.00)	TACGAAGGGGGCTAGCGTTGCTCGGAATCACTGGGCGTAAAGGGTGCGTAGGCGGGTCTTTAAGTCAGGGGTGAAATCCTGGAGCTCAACTCCAGAACTGCCTTTGATACTGAAGATCTTGAGTTCGGGAGAGGTGAGTGGAACTGCGAGTGTAGAGGTGAAATTCGTAGATATTCGCAAGAACACCAGTGGCGAAGGCGGCTCACTGGCCCGATACTGACGCTGAGGCACGAAAGCGTGGGGAGCAAACAGG	182	0	0	0	10	0	0	0	0	0	0	0	0	0	0	0	0	0	0	0	0	0	0	0	0	3	0	0	0	0	0	0	0	2	0	0	2	0	0	0	0	0	0	0	0	0	0
otu070	Bacteria(1.00),Bacteroidota(1.00),Bacteroidia(1.00),Flavobacteriales(1.00),Weeksellaceae(1.00),Chryseobacterium(1.00),uncultured_Chryseobacterium(0.98)	TACGGAGGGTGCAAGCGTTATCCGGATTTATTGGGTTTAAAGGGTCCGTAGGCTGATTTGTAAGTCAGTGGTGAAATCTCACAGCTCAACTGTGAAACTGCCATTGATACTGCAAGTCTTGAGTGTTGTTGAAGTAGCTGGAATAAGTAGTGTAGCGGTGAAATGCATAGATATTACTTAGAACACCAATTGCGAAGGCAGGTTACTAAGCAACAACTGACGCTGATGGACGAAAGCGTGGGGAGCGAACAGG	181	0	0	0	0	0	0	0	0	0	0	0	0	0	0	0	0	0	0	0	0	0	0	0	0	0	0	0	0	0	0	0	0	0	0	0	0	0	0	0	0	0	0	0	0	0	0
otu060	Bacteria(1.00),Firmicutes(1.00),Bacilli(1.00),Lactobacillales(1.00),Streptococcaceae(1.00),Streptococcus(1.00),unidentified(0.99)	TACGTAGGTCCCGAGCGTTGTCCGGATTTATTGGGCGTAAAGCGAGCGCAGGCGGTTAGATAAGTCTGAAGTTAAAGGCTGTGGCTTAACCATAGTACGCTTTGGAAACTGTTTAACTTGAGTGCAAGAGGGGAGAGTGGAATTCCATGTGTAGCGGTGAAATGCGTAGATATATGGAGGAACACCGGTGGCGAAAGCGGCTCTCTGGCTTGTAACTGACGCTGAGGCTCGAAAGCGTGGGGAGCAAACAGG	146	2	6	13	0	0	0	0	0	0	0	0	0	0	0	3	0	0	0	0	0	0	0	0	0	0	0	0	0	0	0	0	0	0	0	0	6	0	0	0	0	0	0	0	0	0	0
otu068	Bacteria(1.00),Proteobacteria(1.00),Gammaproteobacteria(1.00),Oceanospirillales(1.00),Halomonadaceae(1.00),Halomonas(0.99),Halomonasp.(0.66)	TACGGAGGGTGCGAGCGTTAATCGGAATTACTGGGCGTAAAGCGCGCGTAGGCGGCGTGATAAGCCGGTTGTGAAAGCCCCGGGCTCAACCTGGGAACGGCATCCGGAACTGTCAGGCTAGAGTGCAGGAGAGGAAGGTAGAATTCCCGGTGTAGCGGTGAAATGCGTAGAGATCGGGAGGAATACCAGTGGCGAAGGCGGCCTTCTGGACTGACACTGACGCTGAGGTGCGAAAGCGTGGGTAGCAAACAGG	132	0	0	0	0	0	0	0	0	0	0	0	0	0	0	0	0	0	0	2	3	0	0	0	0	0	0	0	0	0	0	0	0	0	0	0	0	0	0	0	0	0	0	0	0	0	0
otu144	Bacteria(1.00),Proteobacteria(1.00),Alphaproteobacteria(1.00),Sphingomonadales(1.00),Sphingomonadaceae(1.00),Altererythrobacter(0.99),uncultured_bacterium(0.99)	TACGGAGGGAGCTAGCGTTGTTCGGAATTACTGGGCGTAAAGCGCGCGTAGGCGGCTGCTCAAGTCAGAGGTGAAAGCCCGGGGCTCAACCCCGGAACTGCCTTTGAAACTAGGTAGCTAGAATCTTGGAGAGGTCAGTGGAATTCCGAGTGTAGAGGTGAAATTCGTAGATATTCGGAAGAACACCAGTGGCGAAGGCGACTGACTGGACAAGTATTGACGCTGAGGTGCGAAAGCGTGGGGAGCAAACAGG	127	0	0	0	0	0	0	0	0	0	0	0	0	0	2	0	0	0	0	4	0	0	0	0	0	0	0	0	0	0	0	0	0	0	0	0	0	0	0	0	0	0	0	0	0	0	0
otu043	Bacteria(1.00),Firmicutes(1.00),Bacilli(1.00),Lactobacillales(1.00),Carnobacteriaceae(0.95),Carnobacterium(0.95),Carnobacteriumaltaromaticum(0.89)	TACGTAGGTGGCAAGCGTTGTCCGGATTTATTGGGCGTAAAGCGAGCGCAGGCGGTTCTTTAAGTCTGATGTGAAAGCCCCCGGCTCAACCGGGGAGGGTCATTGGAAACTGGAGAACTTGAGTGCAGAAGAGGAGAGTGGAATTCCACGTGTAGCGGTGAAATGCGTAGATATGTGGAGGAACACCAGTGGCGAAGGCGACTCTCTGGTCTGTAACTGACGCTGAGGCTCGAAAGCGTGGGGAGCAAACAGG	121	0	0	0	0	0	0	0	0	0	0	0	0	0	0	0	0	0	0	0	0	4	0	0	0	0	0	0	0	0	0	0	0	0	0	0	0	0	0	0	0	0	0	0	0	0	0
otu069	Bacteria(1.00),Actinobacteriota(1.00),Actinobacteria(1.00),Micrococcales(1.00),Microbacteriaceae(1.00),Amnibacterium(0.95),uncultured_bacterium(0.88)	TACGTAGGGTGCAAGCGTTGTCCGGAATTATTGGGCGTAAAGAGCTCGTAGGCGGTTTGTCGCGTCTGCTGTGAAAACGCGAGGCTCAACCTCGCGCCTGCAGTGGGTACGGGCAGACTAGAGTGTGGTAGGGGAGATTGGAATTCCTGGTGTAGCGGTGGAATGCGCAGATATCAGGAGGAACACCGATGGCGAAGGCAGATCTCTGGGCCATTACTGACGCTGAGGAGCGAAAGCGTGGGGAGCGAACAGG	117	0	0	0	0	0	0	0	0	0	0	0	0	0	0	0	0	0	0	0	0	0	0	0	0	0	0	0	0	0	0	0	0	0	0	0	0	0	0	0	0	0	0	0	0	0	0
otu050	Bacteria(1.00),Proteobacteria(1.00),Alphaproteobacteria(1.00),Rhodobacterales(1.00),Rhodobacteraceae(1.00),Paracoccus(1.00),uncultured_Paracoccus(0.82)	TACGGAGGGGGCTAGCGTTGTTCGGAATTACTGGGCGTAAAGCGCACGTAGGCGGACTGGAAAGTTGGGGGTGAAATCCCGGGGCTCAACCTCGGAACTGCCTTCAAAACTATCAGTCTGGAGTTCGAGAGAGGTGAGTGGAATTCCGAGTGTAGAGGTGAAATTCGTAGATATTCGGAGGAACACCAGTGGCGAAGGCGGCTCACTGGCTCGATACTGACGCTGAGGTGCGAAAGCGTGGGGAGCAAACAGG	102	0	0	0	0	0	0	0	0	0	0	0	0	0	0	0	0	0	0	0	4	0	0	0	0	0	0	0	0	0	0	0	0	0	3	0	0	0	0	0	2	0	0	0	0	0	0
otu163	Bacteria(1.00),Firmicutes(1.00),Bacilli(1.00),Exiguobacterales(0.98),Exiguobacteraceae(0.98),Exiguobacterium(0.98),uncultured_bacterium(0.42)	TACGTAGGTGGCAAGCGTTGTCCGGAATTATTGGGCGTAAAGCGCGCGCAGGCGGCCTTTTAAGTCTGATGTGAAAGCCCCCGGCTCAACCGGGGAGGGTCATTGGAAACTGGAAGGCTTGAGTACAGAAGAGAAGAGTGGAATTCCATGTGTAGCGGTGAAATGCGTAGAGATGTGGAGGAACACCAGTGGCGAAGGCGACTCTTTGGTCTGTAACTGACGCTGAGGCGCGAAAGCGTGGGGAGCAAACAGG	100	0	0	0	0	0	0	0	0	0	0	0	0	0	0	0	0	0	0	0	0	0	0	5	6	0	0	0	0	0	0	0	0	0	3	0	0	4	0	0	0	0	0	0	0	0	0
otu075	Bacteria(1.00),Actinobacteriota(1.00),Actinobacteria(1.00),Frankiales(0.90),Geodermatophilaceae(0.90),Klenkia(0.90),uncultured_Blastococcus(0.90)	TACGTAGGGTGCAAGCGTTGTCCGGAATTATTGGGCGTAAAGAGCTCGTAGGCGGTTTGTCGCGTCGGCTGTGAAAGCCCGGAGCTCAACTCCGGGTCTGCAGTCGATACGGGCAGACTTGAGTGTTGCAGGGGAGACTGGAATTCCTGGTGTAGCGGTGAAATGCGCAGATATCAGGAGGAACACCGGTGGCGAAGGCGGGTCTCTGGGCAACAACTGACGCTGAGGAGCGAAAGCGTGGGGAGCGAACAGG	98	0	0	0	0	0	0	0	0	0	0	0	0	0	0	0	0	0	0	0	0	0	0	0	0	0	0	0	0	0	0	0	0	0	0	0	0	0	0	0	0	0	0	0	0	0	0
otu082	Bacteria(1.00),Proteobacteria(1.00),Alphaproteobacteria(1.00),Caulobacterales(1.00),Caulobacteraceae(1.00),Brevundimonas(1.00),Brevundimonasp.(1.00)	TACGAAGGGGGCTAGCGTTGCTCGGAATTACTGGGCGTAAAGGGAGCGTAGGCGGACATTTAAGTCAGGGGTGAAATCCCGGGGCTCAACCTCGGAATTGCCTTTGATACTGGGTGTCTTGAGTATGAGAGAGGTGTGTGGAACTCCGAGTGTAGAGGTGAAATTCGTAGATATTCGGAAGAACACCAGTGGCGAAGGCGACACACTGGCTCATTACTGACGCTGAGGCTCGAAAGCGTGGGGAGCAAACAGG	97	0	0	0	0	0	0	0	0	0	0	0	0	0	0	0	0	0	0	0	0	0	0	0	0	0	0	0	0	0	0	0	0	0	0	0	0	0	0	0	0	0	0	0	0	0	0
otu095	Bacteria(1.00),Firmicutes(1.00),Bacilli(1.00),Lactobacillales(1.00),Enterococcaceae(1.00),Enterococcus(1.00),Enterococcusaccharolyticus(0.59)	TACGTAGGTGGCAAGCGTTGTCCGGATTTATTGGGCGTAAAGCGAGCGCAGGCGGTTTCTTAAGTCTGATGTGAAAGCCCCCGGCTCAACCGGGGAGGGTCATTGGAAACTGGGAGACTTGAGTGCAGAAGAGGAGAGTGGAATTCCATGTGTAGCGGTGAAATGCGTAGATATATGGAGGAACACCAGTGGCGAAGGCGGCTCTCTGGTCTGTAACTGACGCTGAGGCTCGAAAGCGTGGGGAGCGAACAGG	97	7	0	0	0	5	0	0	0	0	0	0	0	0	0	0	0	0	0	0	0	0	0	0	0	0	0	0	0	0	0	0	0	0	0	0	0	0	0	0	0	0	0	0	0	0	0
otu058	Bacteria(1.00),Proteobacteria(1.00),Alphaproteobacteria(1.00),Rhizobiales(1.00),Beijerinckiaceae(1.00),Methylobacterium-Methylorubrum(1.00),uncultured_bacterium(1.00)	TACGAAGGGGGCTAGCGTTGCTCGGAATCACTGGGCGTAAAGGGCGCGTAGGCGGCGTTTTAAGTCGGGGGTGAAAGCCTGTGGCTCAACCACAGAATGGCCTTCGATACTGGGACGCTTGAGTATGGTAGAGGTTGGTGGAACTGCGAGTGTAGAGGTGAAATTCGTAGATATTCGCAAGAACACCGGTGGCGAAGGCGGCCAACTGGACCATCACTGACGCTGAGGCGCGAAAGCGTGGGGAGCAAACAGG	95	0	20	0	0	6	0	0	0	0	0	0	0	0	0	0	0	0	0	0	0	0	0	0	0	0	0	0	0	0	0	0	0	0	0	0	0	0	0	0	0	0	0	0	0	0	0
otu099	Bacteria(1.00),Bacteroidota(1.00),Bacteroidia(1.00),Flavobacteriales(1.00),Weeksellaceae(1.00),Chryseobacterium(1.00),Chryseobacteriusp.(1.00)	TACGGAGGGTGCAAGCGTTATCCGGATTTATTGGGTTTAAAGGGTCCGTAGGCGGACTCGTAAGTCAGTGGTGAAATCTCATAGCTTAACTATGAAACTGCCATTGATACTGCGGGTCTTGAGTAAAGTAGAAGTGGCTGGAATAAGTAGTGTAGCGGTGAAATGCATAGATATTACTTAGAACACCAATTGCGAAGGCAGGTCACTATGTTTTAACTGACGCTGATGGACGAAAGCGTGGGGAGCGAACAGG	94	0	3	0	0	0	0	0	0	0	0	0	0	9	0	4	0	0	0	0	6	0	0	0	0	0	0	0	0	0	0	0	0	0	0	0	0	0	0	0	0	0	0	0	0	0	0
otu139	Bacteria(1.00),Proteobacteria(1.00),Alphaproteobacteria(1.00),Rhizobiales(1.00),Rhizobiaceae(1.00),Allorhizobium-Neorhizobium-Pararhizobium-Rhizobium(0.94),uncultured_bacterium(0.85)	TACGAAGGGGGCTAGCGTTGTTCGGAATTACTGGGCGTAAAGCGCACGTAGGCGGATATTTAAGTCAGGGGTGAAATCCCAGAGCTCAACTCTGGAACTGCCTTTGATACTGGGTATCTTGAGTATGGAAGAGGTGAGTGGAATTCCGAGTGTAGAGGTGAAATTCGTAGATATTCGGAGGAACACCAGTGGCGAAGGCGGCTCACTGGTCCATAACTGACGCTGAGGTGCGAAAGCGTGGGGAGCAAACAGG	94	0	0	0	14	0	3	0	0	0	0	0	0	5	0	0	0	0	0	8	6	0	0	0	0	0	0	0	0	0	0	0	0	0	0	0	0	0	0	0	0	0	0	0	0	0	0
otu071	Bacteria(1.00),Actinobacteriota(1.00),Actinobacteria(1.00),Frankiales(1.00),Frankiaceae(1.00),Jatrophihabitans(1.00),uncultured_bacterium(1.00)	TACGTAGGGTCCAAGCGTTGTCCGGAATTATTGGGCGTAAAGAGCTCGTAGGCGGCTCGTCGCGTCGGCTGTGAAAACCTGGGGCTCAACCCCGGGCCTGCAGCCGATACGGGCGAGCTAGAATTCGGTAGGGGAGACTGGAACTCCTGGTGTAGCGGTGAAATGCGCAGATATCAGGAAGAACACCGGTGGCGAAGGCGGGTCTCTGGGCCGATATTGACGCTGAGGAGCGAAAGCGTGGGGAGCGAACAGG	93	0	0	4	0	0	0	0	0	0	0	0	0	0	0	0	0	0	0	0	0	0	0	0	0	0	0	0	0	0	0	0	0	0	0	0	0	0	0	0	0	0	0	0	0	0	0
otu016	Bacteria(1.00),Proteobacteria(1.00),Gammaproteobacteria(1.00),Burkholderiales(1.00),Burkholderiaceae(0.99),Robbsia(0.99),Robbsia_andropogonis(0.98)	TACGTAGGGTGCAAGCGTTAATCGGAATTACTGGGCGTAAAGCGTGCGCAGGCGGTTTGTTAAGACAGATGTGAAATCCCCGGGCTTAACCTGGGAACTGCATTTGTGACTGGCAGGCTAGAGTGTGGCAGAGGGGGGTGGAATTCCGCGTGTAGCAGTGAAATGCGTAGATATGCGGAGGAACATCGATGGCGAAGGCAGCCCCCTGGGCCAACACTGACGCTCATGCACGAAAGCGTGGGGAGCAAACAGG	92	0	0	0	0	0	0	0	0	0	0	0	0	0	0	0	0	0	0	0	0	0	0	0	0	0	0	0	0	0	0	0	0	0	0	0	0	0	0	0	0	0	0	0	0	0	0
otu020	Bacteria(1.00),Proteobacteria(1.00),Gammaproteobacteria(1.00),Pseudomonadales(1.00),Pseudomonadaceae(1.00),Pseudomonas(0.94),Pseudomonadaceae_bacterium(0.04)	TACAGAGGGTGCAAGCGTTAATCGGAATTACTGGGCGTAAAGCGCGCGTAGGTGGTTTGTTAAGTTGAATGTGAAAGCCCCGGGCTCAACCTGGGAACTGCATCCAAAACTGGCAAGCTAGAGTATGGTAGAGGGTGGTGGAATTTCCTGTGTAGCGGTGAAATGCGTAGATATAGGAAGGAACACCAGTGGCGAAGGCGACCACCTGGACTGATACTGACACTGAGGTGCGAAAGCGTGGGGAGCAAACAGG	92	0	0	0	0	0	0	0	0	0	0	0	0	0	0	0	0	0	0	0	0	0	0	0	0	0	0	0	0	0	0	0	0	0	0	0	0	0	0	0	0	0	0	0	0	0	0
otu145	Bacteria(1.00),Proteobacteria(1.00),Alphaproteobacteria(1.00),Rhizobiales(1.00),Beijerinckiaceae(1.00),Methylobacterium-Methylorubrum(1.00),Methylobacteriugossipiicola(0.17)	TACGAAGGGGGCTAGCGTTGCTCGGAATCACTGGGCGTAAAGGGCGCGTAGGCGGCCATTCAAGTCGGGGGTGAAAGCCTGTGGCTCAACCACAGAATTGCCTTCGATACTGTTTGGCTTGAGTATGGCAGAGGTCAGTGGAACTGCGAGTGTAGAGGTGAAATTCGTAGATATTCGCAAGAACACCAGTGGCGAAGGCGGCTGACTGGGCCATTACTGACGCTGAGGCGCGAAAGCGTGGGGAGCAAACAGG	89	0	0	0	0	0	0	0	0	0	0	0	0	0	0	0	0	0	0	0	0	0	0	0	0	0	0	0	0	0	0	0	0	0	0	0	0	0	0	0	0	0	0	0	0	0	0
otu097	Bacteria(1.00),Actinobacteriota(1.00),Actinobacteria(1.00),Micrococcales(1.00),Microbacteriaceae(1.00),Microbacteriaceae(0.31),Frondihabitansp.(0.31)	TACGTAGGGTGCAAGCGTTGTCCGGAATTATTGGGCGTAAAGAGCTCGTAGGCGGTTTGTCGCGTCTGCTGTGAAATCTGGGGGCTCAACCCCCAGCCTGCAGTGGGTACGGGCAGACTAGAGTGCGGTAGGGGAGATTGGAATTCCTGGTGTAGCGGTGGAATGCGCAGATATCAGGAGGAACACCGATGGCGAAGGCAGATCTCTGGGCCGTAACTGACGCTGAGGAGCGAAAGCGTGGGGAGCGAACAGG	88	0	0	0	0	0	0	0	0	0	0	0	0	0	0	0	0	0	0	0	0	0	0	0	0	0	0	0	0	0	0	0	0	0	0	0	0	0	0	0	0	0	0	0	0	0	0
otu136	Bacteria(1.00),Actinobacteriota(1.00),Actinobacteria(1.00),Corynebacteriales(1.00),Nocardiaceae(1.00),Rhodococcus(1.00),Rhodococcufascians(1.00)	TACGTAGGGTGCGAGCGTTGTCCGGAATTACTGGGCGTAAAGAGTTCGTAGGCGGTTTGTCGCGTCGTTTGTGAAAACCCGGGGCTCAACTTCGGGCTTGCAGGCGATACGGGCAGACTTGAGTGTTTCAGGGGAGACTGGAATTCCTGGTGTAGCGGTGAAATGCGCAGATATCAGGAGGAACACCGGTGGCGAAGGCGGGTCTCTGGGAAACAACTGACGCTGAGGAACGAAAGCGTGGGTAGCAAACAGG	84	0	0	0	0	0	4	0	0	0	0	0	0	0	0	0	3	0	0	0	0	0	0	0	0	0	0	0	0	0	0	0	0	0	0	0	0	0	0	0	0	0	0	0	0	0	0
otu123	Bacteria(1.00),Bacteroidota(1.00),Bacteroidia(1.00),Flavobacteriales(1.00),Weeksellaceae(1.00),Chryseobacterium(1.00),uncultured_bacterium(0.84)	TACGGAGGGTGCAAGCGTTATCCGGATTTATTGGGTTTAAAGGGTCCGTAGGCGGATCCGTAAGTCAGTGGTGAAATCTCATAGCTTAACTATGAAACTGCCATTGATACTGCGGGTCTTGAGTGAGATTGAGGTAGCTGGAATAAGTAGTGTAGCGGTGAAATGCATAGATATTACTTAGAACACCAATTGCGAAGGCAGGTTACCAAGTCTTAACTGACGCTGATGGACGAAAGCGTGGGGAGCGAACAGG	83	0	0	0	0	0	0	0	0	0	0	0	0	0	0	0	0	0	0	0	0	0	0	0	0	0	0	0	0	0	0	0	0	0	0	0	0	0	0	0	0	0	3	0	0	0	0
otu109	Bacteria(1.00),Actinobacteriota(1.00),Actinobacteria(1.00),Micrococcales(1.00),Intrasporangiaceae(1.00),Janibacter(0.55),Janibacter_melonis(0.39)	TACGTAGGGTGCGAGCGTTGTCCGGAATTATTGGGCGTAAAGAGCTTGTAGGCGGTTTGTCGCGTCTGCTGTGAAAATCCGGGGCTCAACCCCGGACTTGCAGTGGGTACGGGCAGACTAGAGTGTGGTAGGGGAGACTGGAATTCCTGGTGTAGCGGTGAAATGCGCAGATATCAGGAGGAACACCGATGGCGAAGGCAGGTCTCTGGGCCACTACTGACGCTGAGAAGCGAAAGCATGGGGAGCGAACAGG	82	0	0	0	9	0	0	0	0	0	0	0	0	0	0	0	0	0	0	0	0	0	0	0	0	0	0	0	0	0	0	0	0	0	0	0	0	0	0	0	0	0	0	0	0	0	0
otu152	Bacteria(1.00),Firmicutes(1.00),Clostridia(1.00),Clostridiales(1.00),Clostridiaceae(1.00),Clostridiusensu_stricto_1(1.00),Clostridiubeijerinckii(0.79)	TACGTAGGTGGCAAGCGTTGTCCGGATTTACTGGGCGTAAAGGGAGCGTAGGTGGATATTTAAGTGGGATGTGAAATACTCGGGCTTAACCTGGGTGCTGCATTCCAAACTGGATATCTAGAGTGCAGGAGAGGAAAGTAGAATTCCTAGTGTAGCGGTGAAATGCGTAGAGATTAGGAAGAATACCAGTGGCGAAGGCGACTTTCTGGACTGTAACTGACACTGAGGCTCGAAAGCGTGGGGAGCAAACAGG	79	0	0	0	0	0	0	0	0	0	0	0	0	0	0	0	0	0	0	0	0	0	0	0	0	0	0	0	0	0	0	0	0	0	0	0	0	0	0	0	0	0	0	0	0	0	0
otu100	Bacteria(1.00),Proteobacteria(1.00),Gammaproteobacteria(1.00),Enterobacterales(0.97),Morganellaceae(0.96),Arsenophonus(0.91),Arsenophonus_endosymbiont(0.77)	TACGGAGAGTGCGAGCGTTAATCAAAATTACTGGGCGTAAAAGGCACACAGGCGGTTAATTAAGTTGGGTGTAAAATCCCCGGGGCTTAGCCTAGTAATGGCATTCAAGACTAATTAGCTAGAGTCTTGTAGAGGAGAGTAAAATTCCATGTGTAGCGGTGAAATGCGTAGAGATGTAGAGGAATACCGGTGGCGAAGGCGGCCCCCTAGACAAAGACTGACGCTCATGTGCAAAAGCGTGGGAAGCAAACAGG	76	0	0	0	0	0	0	0	0	0	0	0	0	0	0	0	0	0	0	0	0	0	0	0	0	0	0	0	0	0	0	0	0	0	0	0	0	0	0	0	0	0	0	0	0	0	0
otu044	Bacteria(1.00),Firmicutes(1.00),Bacilli(1.00),Staphylococcales(1.00),Staphylococcaceae(1.00),Staphylococcus(1.00),uncultured_bacterium(0.92)	TACGTAGGTGGCAAGCGTTATCCGGAATTATTGGGCGTAAAGCGCGCGTAGGCGGTTTTTTAAGTCTGATGTGAAAGCCCACGGCTCAACCGTGGAGGGTCATTGGAAACTGGAAAACTTGAGTGCAGAAGAGGAAAGTGGAATTCCATGTGTAGCGGTGAAATGCGCAGAGATATGGAGGAACACCAGTGGCGAAGGCGACTTTCTGGTCTGCAACTGACGCTGATGTGCGAAAGCGTGGGGATCAAACAGG	73	0	0	7	8	0	0	0	0	0	0	0	0	2	0	0	0	0	0	0	0	0	0	0	0	0	0	0	0	0	0	0	0	0	0	0	0	0	0	0	0	0	0	0	0	0	0
otu160	Bacteria(1.00),Proteobacteria(1.00),Gammaproteobacteria(1.00),Pasteurellales(1.00),Pasteurellaceae(1.00),Haemophilus(0.98),uncultured_bacterium(0.98)	TACGGAGGGTGCGAGCGTTAATCGGAATAACTGGGCGTAAAGGGCACGCAGGCGGTGACTTAAGTGAGGTGTGAAAGCCCCGGGCTTAACCTGGGAATTGCATTTCATACTGGGTCGCTAGAGTACTTTAGGGAGGGGTAGAATTCCACGTGTAGCGGTGAAATGCGTAGAGATGTGGAGGAATACCGAAGGCGAAGGCAGCCCCTTGGGAATGTACTGACGCTCATGTGCGAAAGCGTGGGGAGCAAACAGG	72	0	0	7	0	0	0	0	0	0	0	0	0	0	0	0	0	0	0	0	0	0	0	0	0	0	0	0	0	0	0	0	0	0	0	0	0	0	0	0	0	0	0	0	0	0	0
otu346	Bacteria(1.00),Bacteroidota(1.00),Bacteroidia(1.00),Cytophagales(1.00),Hymenobacteraceae(1.00),Hymenobacter(1.00),uncultured_bacterium(0.84)	TACGGAGGGTGCGAGCGTTGTCCGGATTTATTGGGTTTAAAGGGTGCGTAGGCGGCTTTTTAAGTCTGGGGTGAAAGCCCGCTGCTCAACAGCGGAACTGCCCTGGATACTGGAGAGCTTGAGTACAGACGAGGTTGGCGGAATGGACGGAGTAGCGGTGAAATGCATAGATACCGTCCAGAACCCCGATTGCGAAGGCAGCTGACTAGGCTGTTACTGACGCTGAGGCACGAAAGCGTGGGGAGCGAACAGG	70	0	0	0	0	0	0	5	0	0	0	0	3	6	0	6	0	6	0	17	2	0	0	0	0	0	0	0	0	0	0	0	0	0	0	0	0	0	0	0	0	0	0	0	0	0	0
otu168	Bacteria(1.00),Proteobacteria(1.00),Alphaproteobacteria(1.00),Rhizobiales(1.00),Rhizobiaceae(1.00),Allorhizobium-Neorhizobium-Pararhizobium-Rhizobium(1.00),Neorhizobiuhuautlense(0.62)	TACGAAGGGGGCTAGCGTTGTTCGGAATTACTGGGCGTAAAGCGCACGTAGGCGGATATTTAAGTCAGGGGTGAAATCCCGCAGCTCAACTGCGGAACTGCCTTTGATACTGGGTATCTTGAGTATGGAAGAGGTAAGTGGAATTGCGAGTGTAGAGGTGAAATTCGTAGATATTCGCAGGAACACCAGTGGCGAAGGCGGCTTACTGGTCCATTACTGACGCTGAGGTGCGAAAGCGTGGGGAGCAAACAGG	68	0	0	0	0	0	0	3	0	0	0	0	0	0	0	0	0	0	0	0	0	0	2	0	0	0	0	0	0	0	0	0	0	0	0	0	0	0	0	0	0	0	0	0	0	0	0
otu134	Bacteria(1.00),Actinobacteriota(1.00),Actinobacteria(1.00),Kineosporiales(1.00),Kineosporiaceae(1.00),Kineococcus(0.99),uncultured_bacterium(1.00)	TACGTAGGGTGCAAGCGTTGTCCGGAATTATTGGGCGTAAAGAGCTCGTAGGCGGTGTGTCGCGTCTGCTGTGAAAACTCAGGGCTCAACTCTGAGCTTGCAGTGGGTACGGGCACACTAGAGTGCTGTAGGGGAGACTGGAATTCCTGGTGTAGCGGTGAAATGCGCAGATATCAGGAGGAACACCGGTGGCGAAGGCGGGTCTCTGGGCAGTTACTGACGCTGAGGAGCGAAAGCATGGGGAGCGAACAGG	67	0	0	0	0	0	0	0	0	0	0	0	0	2	0	0	0	0	0	0	3	0	0	0	0	0	0	0	0	0	0	0	0	0	0	0	0	0	0	0	0	0	0	0	0	0	0
otu113	Bacteria(1.00),Actinobacteriota(1.00),Actinobacteria(1.00),Propionibacteriales(1.00),Nocardioidaceae(1.00),Nocardioides(1.00),uncultured_bacterium(1.00)	TACGTAGGGTGCGAGCGTTGTCCGGAATTATTGGGCGTAAAGGGCTCGTAGGCGGTTTGTCGCGTCGGGAGTGAAAACACCGGGCTTAACTCGGTGCTTGCTTTCGATACGGGCAGACTAGAGGCATTCAGGGGAGAACGGAATTCCTGGTGTAGCGGTGAAATGCGCAGATATCAGGAGGAACACCGGTGGCGAAGGCGGTTCTCTGGGAATGTCCTGACGCTGAGGAGCGAAAGTGTGGGGAGCGAACAGG	64	0	0	0	0	0	0	0	0	0	0	0	0	0	0	0	0	0	0	0	0	0	0	0	0	0	0	0	0	0	0	0	0	0	0	0	0	0	0	0	0	0	0	0	0	0	0
otu120	Bacteria(1.00),Bacteroidota(1.00),Bacteroidia(1.00),Sphingobacteriales(1.00),Sphingobacteriaceae(1.00),Sphingobacterium(1.00),Sphingobacteriuanhuiense(1.00)	TACGGAGGATCCAAGCGTTATCCGGATTTATTGGGTTTAAAGGGTGCGTAGGCGGTCCTATAAGTCAGTGGTGAAAGACGGCAGCTTAACTGTCGCAGTGCCTTTGATACTGTAGGACTTGAATCTATTTGAAGTGGGCGGAATAAGACAAGTAGCGGTGAAATGCATAGATATGTCTTAGAACTCCGATTGCGAAGGCAGCTCACTAAGTTAGTATTGACGCTGATGCACGAAAGCGTGGGGATCAAACAGG	64	0	0	9	0	0	0	0	0	0	0	0	0	0	0	0	0	0	0	0	0	0	0	7	4	13	0	0	0	0	0	0	0	0	11	0	0	0	0	20	0	0	0	0	0	0	0
otu077	Bacteria(1.00),Firmicutes(1.00),Bacilli(1.00),Lactobacillales(1.00),Streptococcaceae(1.00),Streptococcus(1.00),Streptococcusalivarius(0.90)	TACGTAGGTCCCGAGCGTTGTCCGGATTTATTGGGCGTAAAGCGAGCGCAGGCGGTTTGATAAGTCTGAAGTAAAAGGCTGTGGCTTAACCATAGTATGCTTTGGAAACTGTCAAACTTGAGTGCAGAAGGGGAGAGTGGAATTCCATGTGTAGCGGTGAAATGCGTAGATATATGGAGGAACACCGGTGGCGAAAGCGGCTCTCTGGTCTGTAACTGACGCTGAGGCTCGAAAGCGTGGGGAGCAAACAGG	63	0	0	18	0	0	0	0	0	0	0	0	0	0	0	0	0	0	0	0	0	0	0	0	0	0	0	0	0	0	0	0	0	0	0	0	0	0	0	8	0	0	0	0	0	0	0
otu205	Bacteria(1.00),Proteobacteria(1.00),Alphaproteobacteria(1.00),Acetobacterales(1.00),Acetobacteraceae(1.00),Belnapia(0.94),Belnapia_sp.(0.80)	TACGAAGGGGGCTAGCGTTGCTCGGAATTACTGGGCGTAAAGGGCGCGTAGGCGGCGGTGTTAGTCAGGCGTGAAATTCCTGGGCTCAACCTGGGGACTGCGCTTGATACGGCATTGCTTGAGGATGGAAGAGGCTCGCGGAATTCCCAGTGTAGAGGTGAAATTCGTAGATATTGGGAAGAACACCGGTGGCGAAGGCGGCGAGCTGGTCCATTACTGACGCTGAGGCGCGACAGCGTGGGGAGCAAACAGG	63	0	0	0	0	0	0	0	0	0	0	0	0	0	0	0	6	0	0	0	0	0	0	0	0	0	0	0	0	0	0	0	0	0	0	0	0	0	0	0	0	0	0	0	0	0	0
otu184	Bacteria(1.00),Proteobacteria(1.00),Gammaproteobacteria(1.00),Burkholderiales(1.00),Comamonadaceae(1.00),Comamonas(1.00),uncultured_bacterium(1.00)	TACGTAGGGTGCGAGCGTTAATCGGAATTACTGGGCGTAAAGCGTGCGCAGGCGGTTTCGTAAGACCGATGTGAAATCCCCGGGCTCAACCTGGGAACTGCATTGGTGACTGCGAAACTGGAGTGCGGCAGAGGGAGATGGAATTCCGCATGTAGCAGTGAAATGCGTAGATATGCGGAGGAACACCGATGGCGAAGGCAGTCTCCTGGGCCTGCACTGACGCTCATGCACGAAAGCGTGGGGAGCAAACAGG	58	0	0	0	0	0	0	0	0	0	0	0	0	0	0	0	0	0	0	0	0	0	0	0	0	0	0	0	0	0	0	0	0	0	0	0	0	0	0	0	0	0	0	0	0	0	0
otu148	Bacteria(1.00),Proteobacteria(1.00),Alphaproteobacteria(1.00),Rhizobiales(1.00),Xanthobacteraceae(1.00),Rhodopseudomonas(0.89),Rhodopseudomonasp.(0.85)	TACGAAGGGGGCTAGCGTTGCTCGGAATCACTGGGCGTAAAGGGTGCGTAGGCGGGTTTTTAAGTCAGAGGTGAAATCCTGGAGCTCAACTCCAGAACTGCCTTTGATACTGAAAGTCTTGAGTATGGGAGAGGTGAGTGGAACTGCGAGTGTAGAGGTGAAATTCGTAGATATTCGCAAGAACACCAGTGGCGAAGGCGGCTCACTGGCCCATAACTGACGCTGAGGCACGAAAGCGTGGGGAGCAAACAGG	55	0	0	0	0	0	0	0	0	0	0	0	0	0	0	3	0	0	0	0	0	0	0	0	0	0	0	0	0	0	0	0	0	0	0	0	0	0	0	0	0	0	0	0	0	0	0
otu170	Bacteria(1.00),Proteobacteria(1.00),Alphaproteobacteria(1.00),Acetobacterales(1.00),Acetobacteraceae(1.00),Roseomonas(1.00),Roseomonasp.(0.99)	TACGAAGGGGGCTAGCGTTACTCGGAATTACTGGGCGTAAAGGGCGCGTAGGCGGCGCACCAAGTTAGGCGTGAAAGTCCTGGGCTCAACCTGGGAACTGCGCTTGATACTGGTGTGCTTGAGGATGGAAGAGGGTTGTGGAATTCCCAGTGTAGAGGTGAAATTCGTAGATATTGGGAAGAACACCGGTGGCGAAGGCGGCAACCTGGTCCATTACTGACGCTGAGGCGCGACAGCGTGGGGAGCAAACAGG	55	0	0	0	0	0	0	0	0	0	0	0	0	0	0	0	0	0	0	0	0	0	0	0	0	0	0	0	0	0	0	0	0	0	0	0	0	0	0	0	0	0	0	0	0	0	0
otu116	Bacteria(1.00),Proteobacteria(1.00),Gammaproteobacteria(1.00),Burkholderiales(1.00),Neisseriaceae(1.00),Neisseria(1.00),uncultured_bacterium(1.00)	TACGTAGGGTGCGAGCGTTAATCGGAATTACTGGGCGTAAAGCGAGCGCAGACGGTTACTTAAGCAGGATGTGAAATCCCCGGGCTCAACCTGGGAACTGCGTTCTGAACTGGGTAGCTAGAGTATGTCAGAGGGGGGTAGAATTCCACGTGTAGCAGTGAAATGCGTAGAGATGTGGAGGAATACCGATGGCGAAGGCAGCCCCCTGGGATAATACTGACGTTCATGCTCGAAAGCGTGGGTAGCAAACAGG	54	0	11	0	0	0	0	0	0	0	0	0	0	0	0	0	0	0	0	0	0	0	0	0	0	0	0	0	0	0	0	0	0	0	0	0	0	0	0	0	0	0	0	0	0	0	0
otu080	Bacteria(1.00),Bacteroidota(1.00),Bacteroidia(1.00),Cytophagales(1.00),Hymenobacteraceae(1.00),Hymenobacter(1.00),uncultured_bacterium(0.99)	TACGGAGGGTGCGAGCGTTGTCCGGATTTATTGGGTTTAAAGGGTGCGTAGGCGGCCTTTTAAGTCCGGGGTGAAAGCCCGTTGCTCAACAACGGAACTGCCCTGGATACTGGAAGGCTTGAGTACAGACGAGGTTGGCGGAATGGACTGAGTAGCGGTGAAATGCATAGATACAGTCCAGAACCCCGATTGCGAAGGCAGCTGACTAGGCTGTTACTGACGCTGAGGCACGAAAGCGTGGGGAGCGAACAGG	53	0	0	0	0	0	0	0	0	0	0	0	0	0	0	0	0	0	0	0	0	0	0	0	0	0	0	0	0	0	0	0	0	0	0	0	0	0	0	0	0	0	0	0	0	0	0
otu289	Bacteria(1.00),Proteobacteria(1.00),Gammaproteobacteria(1.00),Burkholderiales(1.00),Comamonadaceae(1.00),Aquabacterium(0.80),Aquabacteriucommune(0.62)	TACGTAGGGTGCGAGCGTTAATCGGAATTACTGGGCGTAAAGCGTGCGCAGGCGGCTTTGCAAGACAGATGTGAAATCCCCGGGCTCAACCTGGGAACTGCATTTGTGACTGCAAGGCTAGAGTACGGTAGAGGGGGATGGAATTCCGCGTGTAGCAGTGAAATGCGTAGATATGCGGAGGAACACCAATGGCGAAGGCAATCCCCTGGACCTGTACTGACGCTCATGCACGAAAGCGTGGGGAGCAAACAGG	53	0	0	0	0	0	0	0	0	0	0	0	0	0	0	0	0	0	0	0	0	0	0	0	0	0	0	0	0	0	0	0	0	0	0	0	0	0	0	0	0	0	0	0	0	0	0
otu106	Bacteria(1.00),Proteobacteria(1.00),Alphaproteobacteria(1.00),Caulobacterales(1.00),Caulobacteraceae(1.00),Brevundimonas(1.00),Brevundimonabacteroides(0.71)	TACGAAGGGGGCTAGCGTTGCTCGGAATTACTGGGCGTAAAGGGAGCGTAGGCGGACATTTAAGTCAGGGGTGAAATCCCAGAGCTCAACTCTGGAACTGCCTTTGATACTGGGTGTCTTGAGTGTGATAGAGGTATGTGGAACTCCGAGTGTAGAGGTGAAATTCGTAGATATTCGGAAGAACACCAGTGGCGAAGGCGACATACTGGATCACTACTGACGCTGAGGCTCGAAAGCGTGGGGAGCAAACAGG	51	0	0	0	0	0	0	0	0	0	0	0	0	0	0	0	0	0	0	0	0	0	0	0	0	0	0	0	0	0	0	0	0	0	0	0	0	0	0	0	0	0	0	0	0	0	0
otu204	Bacteria(1.00),Proteobacteria(1.00),Alphaproteobacteria(1.00),Acetobacterales(1.00),Acetobacteraceae(1.00),Roseomonas(1.00),Roseomonagilardii(1.00)	TACGAAGGGGGCTAGCGTTGCTCGGAATTACTGGGCGTAAAGGGCGCGTAGGCGGCGGCCCAAGTCAGGCGTGAAATTCCTGGGCTCAACCTGGGGACTGCGCTTGATACTGGGTTGCTTGAGGATGGAAGAGGCTCGTGGAATTCCCAGTGTAGAGGTGAAATTCGTAGATATTGGGAAGAACACCGGTGGCGAAGGCGGCGAGCTGGTCCATTACTGACGCTGAGGCGCGACAGCGTGGGGAGCAAACAGG	50	0	0	0	0	0	0	0	0	0	0	0	0	0	0	0	0	0	0	0	0	0	0	0	0	0	0	0	0	0	0	0	0	0	0	0	0	0	0	0	0	0	0	0	0	0	0
otu074	Bacteria(1.00),Proteobacteria(1.00),Gammaproteobacteria(1.00),Burkholderiales(1.00),Comamonadaceae(1.00),Comamonas(0.87),uncultured_Comamonas(0.12)	TACGTAGGGTGCGAGCGTTAATCGGAATTACTGGGCGTAAAGCGTGCGCAGGCGGTTTTGTAAGACAGAGGTGAAATCCCCGGGCTCAACCTGGGAACTGCCTTTGTGACTGCAAGGCTGGAGTGCGGCAGAGGGGGATGGAATTCCGCGTGTAGCAGTGAAATGCGTAGATATGCGGAGGAACACCGATGGCGAAGGCAATCCCCTGGGCCTGCACTGACGCTCATGCACGAAAGCGTGGGGAGCAAACAGG	49	0	0	0	0	16	0	0	0	0	0	0	0	0	0	0	0	0	0	0	0	0	0	0	0	0	0	0	0	0	0	0	0	0	0	0	0	0	0	0	0	0	0	0	0	0	0
otu126	Bacteria(1.00),Spikein(0.97),Spikein(0.97),Spikein(0.97),Spikein(0.97),Spikein(0.97),Ec5002_16S(0.97)	TACGGAGGGTGCAAGCGTTAATCGGAATTACTGGGCGTAAAGCGCACGCAGGCGGTTGTAAGGCGACTTCTCTTATGACCAAAGTGGGCGTCCATGGCTTAGACTCGTGTGGCTCGAACCGAAGTCTTGACGTGATCTCGGGAGGGATGGTCGAGCTACTACCACACTCTCGGCTCAATTACCGTGTGACATCGGATACTCCAACATGGCACGGCGACTGTATTACACGATCCTGGTGTGGGGAGCAAACAGG	49	0	0	0	0	0	0	0	0	0	0	0	0	0	0	0	0	0	0	0	0	0	0	0	0	0	0	0	0	0	0	0	0	0	0	0	0	0	0	0	0	0	0	0	0	0	0
otu087	Bacteria(1.00),Proteobacteria(1.00),Alphaproteobacteria(1.00),Caulobacterales(1.00),Caulobacteraceae(1.00),uncultured(0.99),Caulobacteraceae_bacterium(0.01)	TACGAAGGGGGCTAGCGTTGCTCGGAATTACTGGGCGTAAAGGGCGCGTAGGCGGACAGTTAAGTTGGGGGTGAAAGCCCGGGGCTCAACCTCGGAATTGCCTTCAATACTGGCTGTCTTGAGTACGGGAGAGGTGAGTGGAACTCCGAGTGTAGAGGTGAAATTCGTAGATATTCGGAAGAACACCAGTGGCGAAGGCGACTCACTGGCCCGTTACTGACGCTGAGGCGCGAAAGCGTGGGGAGCAAACAGG	48	0	0	0	0	0	0	0	0	0	0	0	0	0	0	0	0	0	0	0	0	0	0	0	0	0	0	0	0	0	0	0	0	0	0	0	0	0	0	0	0	0	0	0	0	0	0
otu212	Bacteria(1.00),Bacteroidota(1.00),Bacteroidia(1.00),Flavobacteriales(1.00),Weeksellaceae(1.00),Chryseobacterium(0.62),uncultured_bacterium(0.43)	TACGGAGGGTGCAAGCGTTATCCGGATTTATTGGGTTTAAAGGGTCCGTAGGCGGATCGGTAAGTCAGTGGTGAAATCTCATAGCTTAACTATGAAACTGCCATTGATACTGTCGGTCTTGAGTGTATTTGAAGTAGCTGGAATGAGTAGTGTAGCGGTGAAATGCATAGATATTACTCAGAACACCAATTGCGAAGGCAGGTTACTAAGATACAACTGACGCTGATGGACGAAAGCGTGGGGAGCGAACAGG	48	0	0	48	0	0	0	0	0	0	0	0	0	0	0	0	0	0	0	0	0	0	0	0	0	0	0	0	0	0	0	0	0	0	0	0	0	0	0	0	0	0	0	0	0	0	0
otu219	Bacteria(1.00),Bacteroidota(1.00),Bacteroidia(1.00),Chitinophagales(1.00),Chitinophagaceae(1.00),Segetibacter(1.00),uncultured_soil(0.35)	TACGGAGGGTGCGAGCGTTATCCGGATTCACTGGGTTTAAAGGGTGCGTAGGTGGGAATGTAAGTCAGTGGTGAAATCTCTGAGCTTAACTCAGAAACTGCCATTGATACTATGTTTCTTGAATTTTCTGGAGGTCAGCGGAATATGTCATGTAGCGGTGAAATGCTTAGATATGACATAGAACACCAATTGCGAAGGCAGCTGGCTACAGGGATATTGACACTGAGGCACGAAAGCGTGGGGATCAAACAGG	45	0	0	0	0	0	0	0	0	0	0	0	0	0	0	0	0	0	0	0	0	0	0	0	0	0	0	0	0	0	0	0	0	0	0	0	0	0	0	0	0	0	0	0	0	0	0
otu178	Bacteria(1.00),Proteobacteria(1.00),Alphaproteobacteria(1.00),Rhizobiales(1.00),Beijerinckiaceae(1.00),uncultured(1.00),uncultured_bacterium(1.00)	TACGAAGGGGGCTAGCGTTGCTCGGAATCACTGGGCGTAAAGGGCGCGTAGGCGGCCATTCAAGTCAGAGGTGAAAGCCCAAGGCTCAACCTTGGAATTGCCTTTGATACTGTTTGGCTTGAGACCGGAAGAGGTAAGTGGAACTGCGAGTGTAGAGGTGAAATTCGTAGATATTCGCAAGAACACCAGTGGCGAAGGCGGCTTACTGGTCCGGTTCTGACGCTGAGGCGCGAAAGCGTGGGGAGCAAACAGG	44	0	0	0	0	0	0	0	0	0	0	0	0	0	0	0	0	0	0	0	0	0	0	0	0	0	0	0	0	0	0	0	0	0	0	0	0	0	0	0	0	0	0	0	0	0	0
otu190	Bacteria(1.00),Proteobacteria(1.00),Gammaproteobacteria(1.00),Xanthomonadales(1.00),Xanthomonadaceae(1.00),Lysobacter(0.97),uncultured_bacterium(0.19)	TACGAAGGGTGCAAGCGTTACTCGGAATTACTGGGCGTAAAGCGTGCGTAGGTGGTTTGTTAAGTCTGATGTGAAAGCCCTGGGCTCAACCTGGGAACTGCATTGGATACTGGCAGGCTTGAGTGCGGTAGAGGATAGCGGAATTCCCGGTGTAGCAGTGAAATGCGTAGATATCGGGAGGAACATCTGTGGCGAAGGCGGCTATCTGGACCAGCACTGACACTGAGGCACGAAAGCGTGGGGAGCAAACAGG	44	0	0	0	0	0	0	0	0	0	0	0	0	0	0	0	0	0	0	0	0	0	0	0	0	0	0	0	0	0	0	0	0	0	0	0	0	0	0	0	0	0	0	0	0	0	0
otu198	Bacteria(1.00),Proteobacteria(1.00),Alphaproteobacteria(1.00),Sphingomonadales(1.00),Sphingomonadaceae(1.00),Sphingomonas(0.92),uncultured_bacterium(0.42)	TACGGAGGGGGCTAGCGTTGTTCGGAATTACTGGGCGTAAAGCGTACGTAGGCGGCTTTTTAAGTTAGAGGTGAAAGCCCGGGGCTCAACTCCGGAATTGCCTTTAAGACTGGATCGCTTGAACGTCGGAGAGGTGAGTGGAATTCCGAGTGTAGAGGTGAAATTCGTAGATATTCGGAAGAACACCAGTGGCGAAGGCGGCTCACTGGACGACTGTTGACGCTGAGGTACGAAAGCGTGGGGAGCAAACAGG	42	0	0	16	0	0	0	0	0	0	0	0	0	0	0	3	0	0	0	0	0	0	0	0	0	0	0	0	0	0	0	0	0	0	0	0	0	0	0	0	0	0	0	0	0	0	0
otu240	Bacteria(1.00),Firmicutes(1.00),Bacilli(1.00),Lactobacillales(1.00),Listeriaceae(1.00),Brochothrix(1.00),Brochothrix_thermosphacta(1.00)	TACGTAGGTGGCAAGCGTTGTCCGGAATTATTGGGCGTAAAGCGCGCGCAGGCGGTCTCTTAAGTCTGATGTGAAAGCCCCCGGCTCAACCGGGGAGGGTCATTGGAAACTGGGAGACTTGAGGACAGAAGAGGAGAGTGGAATTCCAAGTGTAGCGGTGAAATGCGTAGATATTTGGAGGAACACCAGTGGCGAAGGCGGCTCTCTGGTCTGTTACTGACGCTGAGGCGCGAAAGCGTGGGGAGCAAACAGG	42	0	3	0	0	0	0	0	0	0	0	0	0	0	0	0	0	0	0	0	0	0	0	0	0	0	0	0	0	0	0	0	0	0	0	0	0	0	0	0	0	0	0	0	0	0	0
otu227	Bacteria(1.00),Proteobacteria(1.00),Alphaproteobacteria(1.00),Rhizobiales(1.00),Devosiaceae(1.00),Devosia(0.99),Devosia_sp.(0.99)	TACGAAGGGGGCTAGCGTTGTTCGGATTTACTGGGCGTAAAGCGCACGTAGGCGGATTGTTAAGTCAGGGGTGAAATCCTGGAGCTCAACTCCAGAACTGCCTTTGATACTGGCAATCTAGAGTCCGGAAGAGGTGAGTGGAACTCCTAGTGTAGAGGTGGAATTCGTAGATATTAGGAAGAACACCAGTGGCGAAGGCGGCTCACTGGTCCGGTACTGACGCTGAGGTGCGAAAGCGTGGGGAGCAAACAGG	41	0	0	0	0	0	0	0	0	0	0	0	0	0	0	0	0	0	0	0	0	0	0	0	0	0	0	0	0	0	0	0	0	0	0	0	0	0	0	0	0	0	0	0	0	0	0
otu114	Bacteria(1.00),Bacteroidota(1.00),Bacteroidia(1.00),Flavobacteriales(1.00),Weeksellaceae(1.00),Cloacibacterium(1.00),uncultured_bacterium(1.00)	TACGGAGGGTGCAAGCGTTATCCGGATTTATTGGGTTTAAAGGGTCCGTAGGCGGACTTATAAGTCAGTGGTGAAATCCTGTCGCTTAACGATAGAACTGCCATTGATACTGTAAGTCTTGAGTATATTTGAGGTAGCTGGAATAAGTAGTGTAGCGGTGAAATGCATAGATATTACTTAGAACACCAATTGCGAAGGCAGGTTACCAAGATATAACTGACGCTGAGGGACGAAAGCGTGGGGAGCGAACAGG	40	0	0	0	0	0	0	0	0	0	0	0	0	0	0	0	0	0	0	0	0	0	0	0	0	0	0	0	0	0	0	0	0	0	0	0	0	0	0	0	0	0	0	0	0	0	0
otu172	Bacteria(1.00),Proteobacteria(1.00),Alphaproteobacteria(1.00),Sphingomonadales(1.00),Sphingomonadaceae(1.00),Sphingomonas(1.00),uncultured_bacterium(0.94)	TACGGAGGGGGCTAGCGTTGTTCGGAATTACTGGGCGTAAAGCGCGCGTAGGCGGCTTTGTAAGTTAGAGGTGAAAGCCCGGAGCTCAACTCCGGAACTGCCTTTAAGACTGCATCGCTAGAATTGTGGAGAGGTGAGTGGAATTCCGAGTGTAGAGGTGAAATTCGTAGATATTCGGAAGAACACCAGTGGCGAAGGCGACTCACTGGACACATATTGACGCTGAGGTGCGAAAGCGTGGGGAGCAAACAGG	40	0	0	0	0	0	0	0	0	0	0	0	0	0	0	0	0	0	0	0	0	0	0	0	0	0	0	0	0	0	0	0	0	0	0	0	0	0	0	0	0	2	0	0	0	0	0
otu135	Bacteria(1.00),Actinobacteriota(1.00),Actinobacteria(1.00),Micrococcales(1.00),Brevibacteriaceae(1.00),Brevibacterium(1.00),Brevibacteriupityocampae(0.94)	TACGTAGGGTACAAGCGTTGTCCGGAATTATTGGGCGTAAAGAGCTCGTAGGTGGTCTGTCACGTCTGCTGTGGAAACGCAAGGCTCAACCTTGCGCGTGCAGTGGGTACGGGCGGACTAGAGTGCAGTAGGGGAGTCTGGAATTCCTGGTGTAGCGGTGAAATGCGCAGATATCAGGAGGAACACCGGTGGCGAAGGCGGGACTCTGGGCTGTAACTGACGCTGAGGAGCGAAAGCATGGGGAGCGAACAGG	39	0	0	0	3	0	0	0	0	0	0	0	0	0	0	0	0	0	0	0	0	0	0	0	0	0	0	0	0	0	0	0	0	0	0	0	0	0	0	0	0	0	0	0	0	0	0
otu235	Bacteria(1.00),Proteobacteria(1.00),Gammaproteobacteria(1.00),Salinisphaerales(1.00),Solimonadaceae(1.00),uncultured(1.00),uncultured_bacterium(0.84)	TACAGAGGGTGCAAGCGTTAATCGGATTTACTGGGCGTAAAGGGTGCGTAGGTGGTTGTATAAGTCGGATGTGAAAGCCCGGGGCTTAACCTCGGAACTGCATTCGATACTGTATGACTAGAGTTCGGTAGAGGGCGGCGGAATTTCCGGTGTAGCGGTGAAATGCGTAGATATCGGAAGGAACATCAATGGCGAAGGCAGCCGCCTGGGCCTGAACTGACACTGAGGCACGAAAGCGTGGGTAGCAAACAGG	39	0	0	0	0	0	0	0	0	0	0	0	0	0	0	0	0	0	0	0	0	0	0	0	0	0	0	0	0	0	0	0	0	0	0	0	0	0	0	0	0	0	0	0	0	0	0
otu258	Bacteria(1.00),Proteobacteria(1.00),Alphaproteobacteria(1.00),Rhizobiales(1.00),Devosiaceae(1.00),Devosia(1.00),uncultured_bacterium(1.00)	TACGAAGGGGGCTAGCGTTGTTCGGATTTACTGGGCGTAAAGCGCACGTAGGCGGATTGGTCAGTTAGGGGTGAAATCCCAGAGCTCAACTCTGGAACTGCCTTTAATACTGCCAGTCTAGAGTCCGGAAGAGGTAAGTGGAACTCCTAGTGTAGAGGTGGAATTCGTAGATATTAGGAAGAACACCAGTGGCGAAGGCGGCTTACTGGTCCGGTACTGACGCTGAGGTGCGAAAGCGTGGGGAGCAAACAGG	36	0	0	0	0	0	0	0	0	0	0	0	0	0	0	0	0	0	0	0	0	0	0	0	0	0	0	0	0	0	0	0	0	0	0	0	0	0	0	0	0	0	0	0	0	0	0
otu151	Bacteria(1.00),Firmicutes(1.00),Bacilli(1.00),Lactobacillales(1.00),Aerococcaceae(0.99),Abiotrophia(0.99),uncultured_bacterium(0.62)	TACGTAGGTGGCGAGCGTTGTCCGGATTTATTGGGCGTAAAGGGAGTGTAGGCGGTCTTTTAAGTCTGATGTGAAAGCCCACGGCTCAACCGTGGAGGGTCATTGGAAACTGGGAGACTTGAGTGCAGAAGAGGAGAGCGGAATTCCATGTGTAGCGGTGAAATGCGTAGATATATGGAGGAACACCAGTGGCGAAGGCGGCTCTCTGGTCTGTAACTGACGCTGAGGCTCGAAAGCGTGGGGAGCAAACAGG	33	0	0	0	0	0	0	0	0	0	0	0	0	0	0	0	0	0	0	0	0	0	0	0	0	0	0	0	0	0	0	0	2	0	0	0	0	0	0	0	0	0	0	0	0	0	0
otu274	Bacteria(1.00),Firmicutes(1.00)	TACGTAGGGGGCTAGCGTTATCCGGATTTACTGGGCGTAAAGGGTGCGTAGGCGGTCTTTCAAGTCAGGAGTTAAAGGCTACGGCTCAACCGTAGTAAGCTCCTGATACTGTCTGACTTGAGTGCAGGAGAGGAAAGCGGAATTCCCAGTGTAGCGGTGAAATGCGTAGATATTGGGAGGAACACCAGTAGCGAAGGCGGCTTTCTGGACTGTAACTGACGCTGAGGCACGAAAGCGTGGGGAGCAAACAGG	30	0	0	0	0	0	0	0	0	0	0	0	0	0	0	0	0	0	0	0	0	0	0	0	0	0	0	0	0	0	0	0	0	0	0	0	0	0	0	0	0	0	0	0	0	0	0
otu327	Bacteria(1.00),Actinobacteriota(1.00),Actinobacteria(1.00),Micrococcales(1.00),Micrococcaceae(1.00),Paenarthrobacter(0.95),Paenarthrobacter_nitroguajacolicus(0.95)	TACGTAGGGCGCAAGCGTTATCCGGAATTATTGGGCGTAAAGAGCTCGTAGGCGGTTTGTCGCGTCTGCTGTGAAAGACCGGGGCTCAACTCCGGTTCTGCAGTGGGTACGGGCAGACTAGAGTGCAGTAGGGGAGACTGGAATTCCTGGTGTAGCGGTGAAATGCGCAGATATCAGGAGGAACACCGATGGCGAAGGCAGGTCTCTGGGCTGTAACTGACGCTGAGGAGCGAAAGCATGGGGAGCGAACAGG	30	0	0	7	8	0	0	0	0	0	0	0	0	0	0	0	0	0	0	0	0	0	0	0	0	0	0	0	0	0	0	0	0	0	0	0	0	0	0	0	0	0	0	0	0	0	0
otu137	Bacteria(1.00),Proteobacteria(1.00),Alphaproteobacteria(1.00),Rhizobiales(0.99),Rhizobiaceae(0.99),Corticibacterium(0.79),Corticibacteriupopuli(0.79)	TACGAAGGGGGCTAGCGTTGTTCGGAATTACTGGGCGTAAAGCGCACGTAGGCGGATACTTAAGTTAGGGGTGAAATCCCAGGGCTCAACCCTGGAACTGCCTTTAATACTGGGTATCTTGAGTTCGAGAGAGGTGAGTGGAATTCCGAGTGTAGAGGTGAAATTCGTAGATATTCGGAGGAACACCAGTGGCGAAGGCGGCTCACTGGCTCGATACTGACGCTGAGGTGCGAAAGCGTGGGGAGCAAACAGG	29	0	0	0	0	0	0	0	0	0	0	0	0	0	0	0	0	0	0	0	0	0	0	0	0	0	0	0	0	0	0	0	0	0	0	0	0	0	0	0	0	0	0	0	0	0	0
otu194	Bacteria(1.00),Firmicutes(1.00),Bacilli(1.00),Paenibacillales(1.00),Paenibacillaceae(1.00),Saccharibacillus(1.00),Saccharibacilludeserti(1.00)	TACGTAGGGGGCAAGCGTTGTCCGGAATTATTGGGCGTAAAGCGCGTGCAGGCGGCGGTTTAAGTCGGATGTTTAAGATCGGGGCTCAACCCCGATTCGCATCCGAAACTGGACCGCTTGAGTGTAGGAGAGGAAAGTGGAATTCCACGTGTAGCGGTGAAATGCGTAGAGATGTGGAGGAACACCAGTGGCGAAGGCGACTTTCTGGCCTATAACTGACGCTGAGGCGCGAAAGCGTGGGGAGCAAACAGG	29	0	0	0	0	0	0	0	0	0	0	0	0	0	0	0	0	0	0	0	0	0	0	0	0	0	0	0	0	0	0	0	0	0	0	0	0	0	0	0	0	0	0	0	0	0	0
otu277	Bacteria(1.00),Chloroflexi(1.00)	TACGTAGGTGGCGAGCGTTGTCCGGATTTATTGGGCGTAAAGCGCGCGCAGGCGGTTCGTTACGTCCGTTGTGAAAGCTCCCGGCTCAACTGGGAGAGGTCTTCGGATACGGGCGGACTCGAGGAAGGTAGAGGAAGGTGGAATTCCCGGTGTAGTGGTGAAATGCGTAGAGATCGGGAGGAACACCAGTGGCGAAGGCGGCCTTCTGGGCCTTTCCTGACGCTGAGGCGCGAAAGCGTGGGGAGCGAACCGG	29	0	0	0	0	0	0	0	0	0	0	0	0	0	0	0	0	0	0	0	0	0	0	0	0	0	0	0	0	0	0	0	0	0	0	0	0	0	0	0	0	0	0	0	0	0	0
otu314	Bacteria(1.00),Proteobacteria(1.00),Alphaproteobacteria(1.00),Rhodobacterales(1.00),Rhodobacteraceae(1.00),Rubellimicrobium(1.00),uncultured_bacterium(0.84)	TACGGAGGGGGTTAGCGTTGTTCGGAATGACTGGGCGTAAAGAGCGCGTAGGCGGATCGGCAAGTCGGGGGTGAAATCCCGGGGCTCAACCCCGGAATGGCCTTCGAGACTGTTGGTCTTGAGTTCGAGAGAGGTGGGTGGAATTCCGAGTGTAGAGGTGAAATTCGTAGATATTCGGAGGAACACCAGTGGCGAAGGCGGCCCACTGGCTCGACACTGACGCTGAGGCGCGAAAGCGTGGGGAGCAAACAGG	29	0	0	5	0	21	0	0	0	0	0	0	0	0	0	0	0	0	0	0	0	0	0	0	0	0	0	0	0	0	0	0	0	0	0	0	0	0	0	0	0	0	0	0	0	0	0
otu165	Bacteria(1.00),Proteobacteria(1.00),Gammaproteobacteria(1.00),Xanthomonadales(1.00),Xanthomonadaceae(1.00),Stenotrophomonas(1.00),Stenotrophomonasp.(1.00)	TACGAAGGGTGCAAGCGTTACTCGGAATTACTGGGCGTAAAGCGTGCGTAGGTGGTTGTTTAAGTCTGTTGTGAAAGCCCTGGGCTCAACCTGGGAACTGCAGTGGAAACTGGACAACTAGAGTGTGGTAGAGGGTAGCGGAATTCCTGGTGTAGCAGTGAAATGCGTAGAGATCAGGAGGAACATCCATGGCGAAGGCAGCTACCTGGACCAACACTGACACTGAGGCACGAAAGCGTGGGGAGCAAACAGG	28	0	0	0	0	0	0	0	0	0	0	0	0	5	0	0	0	0	0	0	0	0	0	9	0	0	0	0	0	0	0	0	0	2	0	0	0	0	0	10	0	0	0	0	0	0	0
otu278	Bacteria(1.00),Firmicutes(1.00),Clostridia(1.00),Clostridiales(1.00),Clostridiaceae(1.00),Hathewaya(1.00),uncultured_bacterium(1.00)	TACGTAGGTGGCAAGCGTTGTCCGGATTTATTGGGCGTAAAGCATGCGTAGGCGGATATTTAAGTGGGATGTGAAATCCCGGGGCTTAACCCCGGTGCTGCATTTCAAACTGGATATCTAGAGTGCAGGAGAGGAAAGCGGAATTCCTAGTGTAGCGGTGAAATGCGTAGATATTAGGAAGAACACCAGTGGCGAAGGCGGCTTTCTGGACTGTAACTGACGCTGAGGCATGAAAGCGTGGGTAGCAAACAGG	28	0	0	0	0	0	0	0	0	0	0	0	0	0	0	0	0	0	0	0	0	0	0	0	0	0	0	0	0	0	0	0	0	0	0	0	0	0	0	0	0	0	0	0	0	0	0
otu279	Bacteria(1.00),Bdellovibrionota(1.00),Oligoflexia(1.00),Oligoflexales(1.00),Oligoflexales(1.00),Oligoflexus(1.00),uncultured_bacterium(1.00)	TACGAAAGGTCCAAGCGTTACTCGGAATTACTGGGCGTAAAGCGCGCGTAGGCGGCTTTGTATGTCGATTGTGAAAGCCCCGGGCTCAACCTGGGAACTGCAGTCGAAACTGCAAAGCTTGAATGTTGGAGAGGTTGGGGGAATACCTAGTGGAGAAGTGAAATTCGTAGAGATTAGGTGGAACACCAGAGGCGAAGGCGCCTGACTGGCCAAACATTGACGCTGAGGCGCGAAAGCGTGGGTAGCAAACAGG	28	0	0	0	0	0	0	0	0	0	0	0	0	0	0	0	0	0	0	0	0	0	0	0	0	0	0	0	0	0	0	0	0	0	0	0	0	0	0	0	0	0	0	0	0	0	0
otu084	Bacteria(1.00),Actinobacteriota(1.00),Actinobacteria(1.00),Corynebacteriales(1.00),Corynebacteriaceae(1.00),Corynebacterium(1.00),uncultured_bacterium(1.00)	TACGTAGGGTGCGAGCGTTGTCCGGAATTACTGGGCGTAAAGGGCTCGTAGGTGGTTTGTCGCGTCGTCTGTGAAATTCTGGGGCTTAACTCCGGGCGTGCAGGCGATACGGGCATAACTTGAGTGCTGTAGGGGTAACTGGAATTCCTGGTGTAGCGGTGAAATGCGCAGATATCAGGAGGAACACCGATGGCGAAGGCAGGTTACTGGGCAGTTACTGACGCTGAGGAGCGAAAGCATGGGTAGCGAACAGG	27	0	0	20	0	0	0	0	0	0	0	0	0	0	0	0	0	0	0	0	0	0	0	0	0	0	0	0	0	0	0	0	0	3	0	0	0	0	0	0	0	0	0	0	0	0	0
otu086	Bacteria(1.00),Firmicutes(1.00),Bacilli(1.00),Paenibacillales(1.00),Paenibacillaceae(1.00),Paenibacillus(1.00),uncultured_bacterium(1.00)	TACGTAGGGGGCAAGCGTTGTCCGGAATTATTGGGCGTAAAGCGCGCGCAGGCGGCTTTTTAAGTCCGGTGTCACAGCCCAAGGCTCAACCTTGGGTCGCACTGGAAACTGGAGAGCTTGAGTACAGAAGAGGAAAGTGGAATTCCACGTGTAGCGGTGAAATGCGTAGAGATGTGGAGGAACACCAGTGGCGAAGGCGACTTTCTGGGCTGTAACTGACGCTGAGGCGCGAAAGCGTGGGGAGCAAACAGG	27	0	0	0	0	0	0	0	0	0	0	0	2	4	0	0	0	0	0	5	8	0	0	0	0	0	0	0	0	0	0	0	0	0	0	0	0	0	0	0	0	0	0	0	0	0	0
otu174	Bacteria(1.00),Proteobacteria(1.00),Alphaproteobacteria(1.00),Rhizobiales(1.00),Rhizobiaceae(1.00),Aureimonas(0.97),Aurantimonasp.(0.57)	TACGAAGGGGGCTAGCGTTGTTCGGAATTACTGGGCGTAAAGCGCACGTAGGCGGACATTTAAGTCAGGGGTGAAATCCCGGGGCTCAACCCCGGAACGGCCTTTGATACTGGGTGTCTTGAGTTCGGAAGAGGTGAGTGGAATTGCGAGTGTAGAGGTGAAATTCGTAGATATTCGCAGGAACACCAGTGGCGAAGGCGGCTCACTGGTCCGATACTGACGCTGAGGTGCGAAAGCGTGGGGAGCAAACAGG	27	0	0	0	0	0	0	0	0	0	0	0	0	0	0	0	0	0	0	0	0	0	0	0	0	0	0	0	0	0	0	0	0	0	0	0	0	0	0	0	0	0	0	0	0	0	0
otu202	Bacteria(1.00),Proteobacteria(1.00),Gammaproteobacteria(1.00),Burkholderiales(1.00),Neisseriaceae(1.00),Neisseria(1.00),Neisseria_perflava(0.17)	TACGTAGGGTGCGAGCGTTAATCGGAATTACTGGGCGTAAAGCGGGCGCAGACGGTTACTTAAGCAGGATGTGAAATCCCCGGGCTCAACCTGGGAACTGCGTTCTGAACTGGGTGACTAGAGTGTGTCAGAGGGAGGTAGAATTCCACGTGTAGCAGTGAAATGCGTAGAGATGTGGAGGAATACCGATGGCGAAGGCAGCCTCCTGGGATAACACTGACGTTCATGCCCGAAAGCGTGGGTAGCAAACAGG	27	0	0	0	0	0	0	0	0	0	0	0	0	0	0	0	0	0	0	0	0	0	0	0	0	0	0	0	0	0	0	0	0	2	0	0	0	0	0	0	0	0	0	0	0	0	0
otu341	Bacteria(1.00),Bacteroidota(1.00),Bacteroidia(1.00),Bacteroidales(1.00),Prevotellaceae(1.00),Prevotella(1.00),Prevotella_melaninogenica(0.03)	TACGGAAGGTCCAGGCGTTATCCGGATTTATTGGGTTTAAAGGGAGCGTAGGCTGGAGATTAAGTGTGTTGTGAAATGTAGACGCTCAACGTCTGAATTGCAGCGCATACTGGTTTCCTTGAGTACGCACAACGTTGGCGGAATTCGTCGTGTAGCGGTGAAATGCTTAGATATGACGAAGAACTCCGATTGCGAAGGCAGCTGACGGGAGCGCAACTGACGCTTAAGCTCGAAGGTGCGGGTATCAAACAGG	27	0	0	0	0	0	0	0	0	0	0	0	0	0	0	0	0	0	0	0	0	0	0	0	0	0	0	0	0	0	0	0	0	0	0	0	0	0	0	0	0	0	0	0	0	0	0
otu362	Bacteria(1.00),Actinobacteriota(1.00),Actinobacteria(1.00),Corynebacteriales(1.00),Mycobacteriaceae(1.00),Mycobacterium(1.00),uncultured_bacterium(0.03)	TACGTAGGGTGCGAGCGTTGTCCGGAATTACTGGGCGTAAAGAGCTCGTAGGTGGTTTGTCGCGTTGTTCGTGAAATCTCACGGCTTAACTGTGAGCGTGCGGGCGATACGGGCAGACTTGAGTACTGCAGGGGAGACTGGAATTCCTGGTGTAGCGGTGGAATGCGCAGATATCAGGAGGAACACCGGTGGCGAAGGCGGGTCTCTGGGCAGTAACTGACGCTGAGGAGCGAAAGCGTGGGGAGCGAACAGG	27	0	0	0	12	0	0	0	0	0	0	0	0	0	0	0	0	0	2	0	2	0	0	0	0	0	0	0	0	0	0	0	0	0	0	0	0	0	0	0	0	0	0	0	0	0	0
otu407	Bacteria(1.00),Proteobacteria(1.00),Alphaproteobacteria(1.00),Tistrellales(1.00),Geminicoccaceae(1.00),CandidatuAlysiosphaera(1.00),uncultured_bacterium(0.36)	GACGGAGGGTGCTAGCGTTGTTCGGATTTACTGGGCGTAAAGGGCGCGTAGGCGGCCTGATCAGTCGGGTGTGAAAGCCCGGGGCTCAACCCCGGAACGGCACCCGAGACGGTCAGGCTGGAGACCGGAAGAGGAGGGTGGAATAGCCAGTGTAGAGGTGAAATTCGTAGATATTGGCTGGAACACCGGTGGCGAAAGCGGCTCTCTGGCCCGGTTCTGACGCTGAGGCGCGAAAGCGTGGGGAGCAAACAGG	27	0	0	0	0	0	0	0	0	0	0	0	0	0	0	0	0	0	0	0	0	0	0	0	0	0	0	0	0	0	0	0	0	0	0	0	0	0	0	0	0	0	0	0	0	0	0
otu216	Bacteria(1.00),Proteobacteria(1.00),Gammaproteobacteria(1.00),Burkholderiales(1.00),Comamonadaceae(1.00),Ramlibacter(0.88),uncultured_Comamonadaceae(0.88)	TACGTAGGGTGCAAGCGTTAATCGGAATTACTGGGCGTAAAGCGTGCGCAGGCGGTGATGTAAGACAGTTGTGAAATCCCCGGGCTCAACCTGGGAACTGCATCTGTGACTGCATCGCTGGAGTGCGGCAGAGGGGGATGGAATTCCGCGTGTAGCAGTGAAATGCGTAGATATGCGGAGGAACACCGATGGCGAAGGCAATCCCCTGGGCCTGCACTGACGCTCATGCACGAAAGCGTGGGGAGCAAACAGG	26	0	0	0	0	0	0	0	0	0	0	0	0	0	0	0	0	0	0	0	0	0	0	0	0	0	0	0	0	0	0	0	0	0	0	0	0	0	0	0	0	0	0	0	0	0	0
otu296	Bacteria(1.00),Actinobacteriota(1.00),Actinobacteria(1.00),Actinomycetales(1.00),Actinomycetaceae(1.00),Actinomyces(1.00),uncultured_bacterium(1.00)	TACGTAGGGCGCGAGCGTTGTCCGGAATTATTGGGCGTAAAGGGCTTGTAGGCGGCTGGTCGCGTCTGCCGTGAAATCCTCTGGCTCAGCTGGGGGCGTGCGGTGGGTACGGGCTGGCTTGAGTGCGGTAGGGGAGGCTGGAACTCCTGGTGTAGCGGTGGAATGCGCAGATATCAGGAGGAACACCGGTGGCGAAGGCGGGTCTCTGGGCCGTTACTGACGCTGAGGAGCGAAAGCGTGGGGAGCGAACAGG	26	0	0	0	0	0	0	0	0	0	0	0	0	0	0	0	0	0	0	0	0	0	0	0	0	0	0	0	0	0	0	0	0	0	0	0	0	0	0	0	0	0	0	0	0	0	0
otu224	Bacteria(1.00),Proteobacteria(1.00),Alphaproteobacteria(1.00),Sphingomonadales(1.00),Sphingomonadaceae(1.00),Sphingomonas(1.00),uncultured_bacterium(1.00)	TACGGAGGGGGCTAGCGTTGTTCGGAATTACTGGGCGTAAAGCGCACGTAGGCGGCTTTGTAAGTTAGAGGTGAAAGCCCAGAGCTCAACTCTGGAACTGCCTTTAAGACTGCATCGCTTGAATCATGGAGAGGTTAGTGGAATTCCGAGTGTAGAGGTGAAATTCGTAGATATTCGGAAGAACACCAGTGGCGAAGGCGACTAACTGGACATGTATTGACGCTGAGGTGCGAAAGCGTGGGGAGCAAACAGG	25	0	0	0	0	0	0	0	0	0	0	0	0	0	0	0	0	0	0	0	0	0	0	0	0	0	0	0	0	0	0	0	0	0	0	0	0	0	0	0	0	0	0	0	0	0	0
otu308	Bacteria(1.00),Proteobacteria(1.00),Alphaproteobacteria(1.00),Rhizobiales(1.00),Hyphomicrobiaceae(1.00),Pedomicrobium(0.99),Pedomicrobiuferrugineum(0.99)	TACGAAGGGAGCTAGCGTTGTTCGGAATCACTGGGCGTAAAGCGCACGTAGGCGGATATGTCAGTCAGGGGTGAAATCCCGGAGCTCAACTTCGGAACTGCCTTTGATACAGCATATCTCGAGTCCGAGAGAGGTGAGTGGAATTCCTAGTGTAGAGGTGAAATTCGTAGATATTAGGAAGAACACCGGTGGCGAAGGCGGCTCACTGGCTCGGTACTGACGCTGAGGTGCGAAAGCGTGGGGAGCAAACAGG	25	0	0	0	0	0	0	0	0	0	0	0	0	0	0	0	0	0	0	0	0	0	0	0	0	0	0	0	0	0	0	0	2	0	0	0	0	0	0	0	0	0	0	0	0	0	0
otu312	Bacteria(1.00),Cyanobacteria(1.00),Vampirivibrionia(1.00),Obscuribacterales(1.00),Obscuribacteraceae(1.00),Obscuribacteraceae(1.00),uncultured_bacterium(1.00)	GACGTAGGATGCAAGCGTTGTCCGGATTTATTGGGCGTAAAGAGTTCGTAGGCGGTTATTTAAGTCTGATGTTAAATACTGTGGCCCAACCACAGAACTGCATTGGATACTGGATGACTTGAGTGCGGTAGAGGCAAGTGGAATTCCCAGTGTAGCGGTGAAATGCGTAGATATTGGGAAGAACACCAGTGGCGTAAGCGACTTGCTGGCCCGTAACTGACGCTGAGGAACGAAAGCCAGGGGAGCGAATGGG	25	0	0	0	0	0	0	0	0	0	0	0	0	0	0	0	0	0	0	0	0	0	0	0	0	0	0	0	0	0	0	0	0	0	0	0	0	0	0	0	0	0	0	0	0	0	0
otu111	Bacteria(1.00),Actinobacteriota(1.00),Actinobacteria(1.00),Frankiales(1.00),Geodermatophilaceae(1.00),Modestobacter(1.00),uncultured_bacterium(0.50)	TACGTAGGGTGCAAGCGTTGTCCGGAATTATTGGGCGTAAAGAGCTCGTAGGCGGTCTGTCACGTCGGCTGTGAAAACCCGAGGCTCAACCTCGGGCCTGCAGTCGATACGGGCAAACTAGAGTACTGCAGGGGAGACTGGAATTCCTGGTGTAGCGGTGAAATGCGCAGATATCAGGAGGAACACCGGTGGCGAAGGCGGGTCTCTGGGCAGTAACTGACGCTGAGGAGCGAAAGCGTGGGGAGCGAACAGG	24	0	0	0	0	0	0	0	0	0	0	0	0	0	0	0	0	0	0	0	0	0	0	0	0	0	0	0	0	0	0	0	0	0	0	0	0	0	0	0	0	0	0	0	0	0	0
otu238	Bacteria(1.00),Actinobacteriota(1.00),Actinobacteria(1.00),Corynebacteriales(1.00),Nocardiaceae(1.00),Williamsia(1.00),Williamsia_phyllosphaerae(0.69)	TACGTAGGGTGCGAGCGTTGTCCGGAATTACTGGGCGTAAAGAGCTCGTAGGCGGTTTGTCGCGTCGTTCGTGAAATCTTGATGCTTAACATCAAGCGTGCGGGCGATACGGGCAGACTTGAGTACTACAGGGGAGACTGGAATTCCTGGTGTAGCGGTGAAATGCGCAGATATCAGGAGGAACACCGGTGGCGAAGGCGGGTCTCTGGGTAGTAACTGACGCTGAGGAGCGAAAGCGTGGGTAGCGAACAGG	24	0	0	2	0	0	0	0	0	0	0	0	0	0	0	0	0	0	0	0	0	0	0	0	0	0	0	0	0	0	0	0	0	0	0	0	0	0	0	0	0	0	0	0	0	0	0
otu241	Bacteria(1.00),Bacteroidota(1.00),Bacteroidia(1.00),Cytophagales(1.00),Hymenobacteraceae(1.00),Hymenobacter(1.00),uncultured_bacterium(1.00)	TACGGAGGGTGCGAGCGTTGTCCGGATTTATTGGGTTTAAAGGGTGCGTAGGCGGCCTTGTAAGTCCGAGGTGAAAGCCCGTTGCTCAACAACGGAACTGCCTTGGATACTGCAGGGCTTGAGTACAGACGAGGTTGGCGGAATGGACCGAGTAGCGGTGAAATGCATAGATACGGTCCAGAACCCCGATTGCGAAGGCAGCTGACTAGGCTGTTACTGACGCTGAGGCACGACAGCGTGGGGAGCGAACAGG	24	0	0	0	0	0	0	0	0	0	0	0	0	0	0	0	0	0	0	0	0	0	0	0	0	0	0	0	0	0	0	0	0	0	0	0	0	0	0	0	0	0	0	0	0	0	0
otu272	Bacteria(1.00),Actinobacteriota(1.00),Actinobacteria(1.00),Corynebacteriales(1.00),Nocardiaceae(1.00),Rhodococcus(1.00),Rhodococcucorynebacterioides(0.99)	TACGTAGGGTGCAAGCGTTGTCCGGAATTACTGGGCGTAAAGAGCTCGTAGGCGGTTTGTCGCGTCGTCTGTGAAAACCAGCAGCTCAACTGTTGGCTTGCAGGCGATACGGGCAGACTTGAGTATTTCAGGGGAGACTGGAATTCCTGGTGTAGCGGTGAAATGCGCAGATATCAGGAGGAACACCGGTGGCGAAGGCGGGTCTCTGGGAAATAACTGACGCTGAGGAGCGAAAGCGTGGGTAGCGAACAGG	24	0	0	0	0	0	3	0	0	0	0	0	0	3	0	0	0	0	0	4	0	0	0	0	0	0	0	0	0	0	0	0	0	0	0	0	0	0	0	0	0	0	0	0	0	0	0
otu315	Bacteria(1.00),Actinobacteriota(1.00),Actinobacteria(1.00),Micrococcales(1.00),Micrococcaceae(1.00),Nesterenkonia(0.99),Nesterenkonia_sp.(0.98)	TACGTAGGGCGCGAGCGTTATCCGGAATTATTGGGCGTAAAGAGCTCGTAGGCGGTTTGCCACGTCTGCTGTGAAAGCCCGGGGCTCAACCTCGGGTGTGCAGTGGGTACGGGTAGGCTGGAGTGCAGTAGGGGAGACTGGAATTCCTGGTGTAGCGGTGAAATGCGCAGATATCAGGAGGAACACCGATGGCGAAGGCAGGTCTCTGGGCTGTTACTGACGCTGAGGAGCGAAAGCATGGGGAGCGAACAGG	24	0	0	0	0	24	0	0	0	0	0	0	0	0	0	0	0	0	0	0	0	0	0	0	0	0	0	0	0	0	0	0	0	0	0	0	0	0	0	0	0	0	0	0	0	0	0
otu333	Bacteria(1.00),Proteobacteria(1.00),Alphaproteobacteria(1.00),Caulobacterales(1.00),Caulobacteraceae(1.00),Caulobacter(1.00),uncultured_bacterium(0.70)	TACGAAGGGGGCTAGCGTTGCTCGGAATTACTGGGCGTAAAGGGAGCGTAGGCGGACTGTTTAGTCAGAGGTGAAAGCCCAGGGCTCAACCTTGGAATTGCCTTTGATACTGGCAGTCTTGAGTACGGAAGAGGTATGTGGAACTCCGAGTGTAGAGGTGAAATTCGTAGATATTCGGAAGAACACCAGTGGCGAAGGCGACATACTGGTCCGTTACTGACGCTGAGGCTCGAAAGCGTGGGGAGCAAACAGG	24	0	0	0	0	0	0	0	0	0	0	0	0	0	0	0	0	0	0	0	0	0	0	0	0	0	0	0	0	0	0	0	0	0	0	0	0	0	0	0	0	0	0	0	0	0	0
otu366	Bacteria(1.00),Proteobacteria(1.00),Gammaproteobacteria(1.00),Salinisphaerales(1.00),Solimonadaceae(1.00),Hydrocarboniphaga(1.00),Hydrocarboniphsp.(0.65)	TACAGAGGGTGCAAGCGTTAATCGGATTTACTGGGCGTAAAGCGTGCGTAGGCGGCTATTTAAGTCGGATGTGAAAGCCCTGGGCTTAACCTGGGAACTGCATTCGATACTGGGTAGCTGGAGATCGGTAGAGGGCGGCGGAATTCCGGGTGTAGCGGTGAAATGCGTAGATATCCGGAGGAACACCGATGGCGAAGGCAACCGCCTGGGCCTGATCTGACGCTGAGGCACGAAAGCGTGGGGAGCAAACAGG	24	0	0	0	0	0	0	0	0	0	0	0	0	0	0	0	0	0	0	0	0	0	0	0	0	0	0	0	0	0	0	0	0	0	0	0	0	0	0	0	0	0	0	0	0	0	0
otu102	Bacteria(1.00),Bacteroidota(1.00),Bacteroidia(1.00),Flavobacteriales(1.00),Flavobacteriaceae(1.00),Flavobacterium(1.00),Flavobacteriuhercynium(0.14)	TACGGAGGATCCAAGCGTTATCCGGAATCATTGGGTTTAAAGGGTCCGTAGGCGGTTTGGTAAGTCAGTGGTGAAAGCCCATCGCTCAACGGTGGAACGGCCATTGATACTGCTAAACTTGAATTATTAGGAAGTAACTAGAATATGTAGTGTAGCGGTGAAATGCTTAGAGATTACATGGAATACCAATTGCGAAGGCAGGTTACTACTAATGGATTGACGCTGATGGACGAAAGCGTGGGTAGCGAACAGG	23	0	0	0	0	0	0	0	0	0	0	0	0	0	0	0	0	0	0	0	0	0	0	0	0	0	0	0	0	0	0	0	0	0	0	0	0	0	0	0	0	0	0	0	0	0	0
otu324	Bacteria(1.00),Bacteroidota(1.00),Bacteroidia(1.00),Chitinophagales(1.00),Chitinophagaceae(1.00),uncultured(0.84),uncultured_Bacteroidetes(0.74)	TACGGAGGGTGCAAGCGTTATCCGGATTCACTGGGTTTAAAGGGTGCGTAGGTGGACAGGTAAGTCAGTGGTGAAATCTCCAAGCTTAACTTGGAAACTGCCGTTGATACTATCTGTCTTGAATATCGTGGAGGTAAGCGGAATATGTCATGTAGCGGTGAAATGCTTAGATATGACATAGAACACCGATTGCGAAGGCAGCTTACTACACGATCATTGACACTGAGGCACGAAAGCGTGGGGAGCAAACAGG	23	0	0	0	0	0	0	0	0	0	0	0	0	0	0	0	0	0	0	0	0	0	0	0	0	0	0	0	0	0	0	0	0	0	0	0	0	0	0	0	0	0	0	0	0	0	0
otu061	Bacteria(1.00),Actinobacteriota(1.00),Actinobacteria(1.00),Micrococcales(1.00),Micrococcaceae(1.00),Kocuria(1.00),Kocuria_rhizophila(1.00)	TACGTAGGGCGCAAGCGTTATCCGGAATTATTGGGCGTAAAGAGCTCGTAGGCGGTTTGTCGCGTCTGCTGTGAAAGCCCGGGGCTCAACCCCGGGTCTGCAGTGGGTACGGGCAGACTAGAGTGCAGTAGGGGAGACTGGAATTCCTGGTGTAGCGGTGAAATGCGCAGATATCAGGAGGAACACCGATGGCGAAGGCAGGTCTCTGGGCTGTAACTGACGCTGAGGAGCGAAAGCATGGGGAGCGAACAGG	22	0	0	0	0	0	0	0	0	0	0	0	0	0	0	0	0	0	0	0	0	0	0	0	0	0	0	0	0	0	0	0	0	0	0	0	0	0	0	0	0	0	0	0	0	0	0
otu108	Bacteria(1.00),Actinobacteriota(1.00),Actinobacteria(1.00),Micrococcales(1.00),Cellulomonadaceae(0.54),Oerskovia(0.51),Oerskovia_sp.(0.51)	TACGTAGGGCGCAAGCGTTGTCCGGAATTATTGGGCGTAAAGAGCTCGTAGGCGGTTTGTCGCGTCTGGTGTGAAAACTCAAGGCTCAACCTTGAGCTTGCATCGGGTACGGGCAGACTAGAGTGCGGTAGGGGTGACTGGAATTCCTGGTGTAGCGGTGGAATGCGCAGATATCAGGAGGAACACCGATGGCGAAGGCAGGTCACTGGGCCGCAACTGACGCTGAGGAGCGAAAGCATGGGGAGCGAACAGG	22	0	0	0	0	0	0	0	0	0	0	0	0	0	0	0	0	0	0	0	0	0	0	0	0	0	0	0	0	0	0	0	0	0	0	0	0	0	0	3	0	0	0	0	0	0	0
otu112	Bacteria(1.00),Actinobacteriota(1.00),Actinobacteria(1.00),Corynebacteriales(1.00),Corynebacteriaceae(1.00),Corynebacterium(1.00),Corynebacteriusp.(0.31)	TACGTAGGGTGCGAGCGTTGTCCGGAATTACTGGGCGTAAAGAGCTCGTAGGTGGTTTGTCGCGTCGTTTGTGTAAGTCCACGGCTTAACTGTGGGATGGCAGGCGATACGGGCATAACTTGAGTGCTGTAGGGGAGACTGGAATTCCTGGTGTAGCGGTGAAATGCGCAGATATCAGGAGGAACACCGATGGCGAAGGCAGGTCTCTGGGCAGTAACTGACGCTGAGGAGCGAAAGCATGGGTAGCGAACAGG	22	0	0	0	0	0	0	0	0	0	0	0	0	0	0	0	0	0	0	0	0	0	0	0	0	0	0	0	0	0	0	0	0	0	0	5	0	0	0	0	0	0	0	0	0	0	0
otu129	Bacteria(1.00),Actinobacteriota(1.00),Actinobacteria(1.00),Actinomycetales(1.00),Actinomycetaceae(1.00),Actinotignum(1.00),uncultured_bacterium(1.00)	TACGTAGGGCGCGAGCGTTGTCCGGAATTATTGGGCGTAAAGAGCTTGTAGGCGGCTTGTTGCGCCTGCTGTGAAAACTTGGGGCTTAACCCTGAGCGTGCAGTGGGTACGGGCAGGCTAGAGTGTGGTAGGGGTGATTGGAACTCCAGGTGTAGCGGTGGAATGCGCAGATATCTGGAAGAACACCGATGGCGAAGGCAGGTCACTGGGCCATTACTGACGCTGAGAAGCGAAAGCGTGGGGAGCGAACAGG	22	0	0	10	0	12	0	0	0	0	0	0	0	0	0	0	0	0	0	0	0	0	0	0	0	0	0	0	0	0	0	0	0	0	0	0	0	0	0	0	0	0	0	0	0	0	0
otu130	Bacteria(1.00),Actinobacteriota(1.00),Actinobacteria(1.00),Frankiales(1.00),Nakamurellaceae(1.00),Nakamurella(1.00),uncultured_bacterium(1.00)	TACGTAGGGTGCGAGCGTTGTCCGGAATTATTGGGCGTAAAGAGCTCGTAGGCGGTTCGTCGCGTCGAATGTGAAATCCCGGGGCTCAACTCCGGGTCTGCATTCGATACGGGCGGACTAGAGTTCGGTAGGGGAGACTGGAATTCCTGGTGTAGCGGTGAAATGCGCAGATATCAGGAGGAACACCGGTGGCGAAGGCGGGTCTCTGGGCCGATACTGACGCTGAGGAGCGAAAGCGTGGGGAGCGAACAGG	22	0	0	0	0	0	0	0	0	0	0	0	0	0	0	0	0	0	0	0	0	0	0	0	0	0	0	0	0	0	0	0	0	0	0	0	0	0	0	0	0	0	0	0	0	0	0
otu187	Bacteria(1.00),Proteobacteria(1.00),Gammaproteobacteria(1.00),Burkholderiales(1.00),Alcaligenaceae(1.00),Verticiella(1.00),uncultured_bacterium(0.89)	TACGTAGGGTGCAAGCGTTAATCGGAATTACTGGGCGTAAAGCGTGCGCAGGCGGTTCGGAAAGAAAGATGTGAAATCCCAGGGCTCAACCTTGGAACTGCATTTTTAACTACCGGACTAGAGTGTGTCAGAGGGGGGTGGAATTCCACGTGTAGCAGTGAAATGCGTAGATATGTGGAGGAACACCGATGGCGAAGGCAGCCCCCTGGGATAACACTGACGCTCAGGCACGAAAGCGTGGGGAGCAAACAGG	22	0	0	0	0	0	0	0	0	0	0	0	0	0	0	0	0	0	0	0	0	0	0	0	0	0	0	0	0	0	0	0	0	0	0	0	0	0	0	0	0	0	0	0	0	0	0
otu217	Bacteria(1.00),Actinobacteriota(1.00),Actinobacteria(1.00),Micrococcales(1.00),Micrococcaceae(0.99),Rothia(0.98),Rothia_endophytica(0.37)	TACGTAGGGCGCGAGCGTTGTCCGGAATTATTGGGCGTAAAGAGCTTGTAGGCGGTTTGTCGCGTCTGCTGTGAAAGCCCGGGGCTTAACCCCGGGTTTGCAGTGGGTACGGGCAGACTAGAGTGCAGTAGGGGAGACTGGAATTCCTGGTGTAGCGGTGAAATGCGCAGATATCAGGAGGAACACCAATGGCGAAGGCAGGTCTCTGGGCTGTAACTGACGCTGAGAAGCGAAAGCATGGGGAGCAAACAGG	22	0	0	0	0	0	0	0	0	0	0	0	0	0	0	0	0	0	0	0	0	0	0	0	0	0	0	0	0	0	0	0	0	0	0	0	0	0	0	0	0	0	0	0	0	0	0
otu329	Bacteria(1.00),Planctomycetota(1.00),Planctomycetes(1.00),Isosphaerales(1.00),Isosphaeraceae(1.00),Tundrisphaera(1.00),uncultured_bacterium(1.00)	GACGAACCGTGCGAACGTTATTCGGAATTACTGGGCTTAAAGCGCGTGTAGGCGGGCCGGCACGTCCGACGCTGAAATCCCCCGGCTCAACCGGGGAAGTGGCGGGGATACGACCGGCCTCGAGGGGGGTAGGGGGACCTGGAACTTCCGGTGGAGCGGTGAAATGCGTTGAGATCGGAAGGAACGCCCGTGGCGAAAGCGAGGTCCTGGACCCTTTCTGACGCTGAGACGCGAAAGCCAGGGGAGCGAACGGG	22	0	0	0	0	0	0	0	0	0	0	0	0	0	0	0	0	0	0	0	0	0	0	0	0	0	0	0	0	0	0	0	0	0	0	0	0	0	0	0	0	0	0	0	0	0	0
otu330	Bacteria(1.00),Proteobacteria(1.00),Gammaproteobacteria(1.00),Xanthomonadales(1.00),Xanthomonadaceae(1.00),Silanimonas(1.00),Silanimonalenta(0.06)	TACGAAGGGTGCAAGCGTTACTCGGAATTACTGGGCGTAAAGCGTGCGTAGGCGGTTCGTTAAGTCTGACGTGAAATCCCCGGGCTCAACCTGGGACGTGCGTTGGAAACTGGCGATCTAGAGTACGGTAGAGGGTGGTGGAATTCCCGGTGTAGCAGTGAAATGCGTAGAGATCGGGAGGAACACTCGTGGCGAAGGCGGCCACCTGGACCAGTACTGACGCTGAGGCACGAAAGCGTGGGGAGCAAACAGG	22	0	22	0	0	0	0	0	0	0	0	0	0	0	0	0	0	0	0	0	0	0	0	0	0	0	0	0	0	0	0	0	0	0	0	0	0	0	0	0	0	0	0	0	0	0	0
otu331	Bacteria(1.00),Proteobacteria(1.00),Gammaproteobacteria(1.00),Oceanospirillales(1.00),Marinomonadaceae(1.00),Marinomonas(1.00),Marinomonasp.(0.29)	TACAGAGGGTGCAAGCGTTAATCGGAATTACTGGGCGTAAAGCGCGCGTAGGTGGTTTGTTAAGTCGGATGTGAAATCCCAGGGCTCAACCTTGGAATGGCACCCGATACTGGCAGGCTAGAGTATGGTAGAGGGGTGTGGAATTTCCTGTGTAGCGGTGAAATGCGTAGATATAGGAAGGAACATCAGTGGCGAAGGCGACACCCTGGACTAATACTGACACTGAGGTGCGAAAGCGTGGGGAGCAAACAGG	22	6	0	0	0	0	0	0	0	0	0	0	0	0	0	0	0	0	0	0	2	0	0	0	0	0	0	0	0	0	0	0	0	0	0	0	0	0	0	0	0	0	0	0	0	0	0
otu167	Bacteria(1.00),Actinobacteriota(1.00),Actinobacteria(1.00),Propionibacteriales(1.00),Nocardioidaceae(1.00),Nocardioides(1.00),Nocardioidesp.(0.17)	TACGTAGGGTGCGAGCGTTGTCCGGAATTATTGGGCGTAAAGGGCTCGTAGGCGGTTTGTCGCGTCGGGAGTGAAAACCTTGGGCTTAACTCAGGGCTTGCTTTCGATACGGGCAGACTAGAGGTATGCAGGGGAGAACGGAATTCCTGGTGTAGCGGTGAAATGCGCAGATATCAGGAGGAACACCGGTGGCGAAGGCGGTTCTCTGGGCATGATCTGACGCTGAGGAGCGAAAGTGTGGGGAGCGAACAGG	21	0	0	0	0	0	0	0	0	0	0	0	2	0	0	0	0	0	0	0	0	0	0	0	0	0	0	0	0	0	0	0	0	0	0	0	0	0	0	0	0	0	0	0	0	0	0
otu340	Bacteria(1.00),Proteobacteria(1.00),Alphaproteobacteria(1.00),Acetobacterales(1.00),Acetobacteraceae(1.00),Roseomonas(1.00),Roseomonasp.(0.33)	TACGAAGGGGGCTAGCGTTGCTCGGAATTACTGGGCGTAAAGGGCGCGTAGGCGGTCATTTTAGTCAGGCGTGAAATTCCCGGGCTTAACCTGGGGACTGCGCTTGATACTGGGTGACTTGAGGGTGGAAGAGGGTCGTGGAATTCCCAGTGTAGAGGTGAAATTCGTAGATATTGGGAAGAACACCGGTGGCGAAGGCGGCGACCTGGTCCATTACTGACGCTGAGGCGCGACAGCGTGGGGAGCAAACAGG	21	0	0	0	0	0	0	0	0	0	0	0	0	0	0	0	0	0	0	0	0	0	0	0	0	0	0	0	0	0	0	0	0	0	0	0	0	0	0	0	0	0	0	0	0	0	0
otu344	Bacteria(1.00),Proteobacteria(1.00),Alphaproteobacteria(1.00),Rhodobacterales(0.99),Rhodobacteraceae(0.99),Amaricoccus(0.95),uncultured_bacterium(0.97)	TACGGAGGGGGCTAGCGTTGTTCGGAATTACTGGGCGTAAAGCGCACGTAGGCGGATCAGTCAGTCAGGGGTGAAATCCCGGGGCTCAACCCCGGAACTGCCTTTGATACTGCTGGTCTTGAGGTCGAGAGAGGTGAGTGGAATTCCGAGTGTAGAGGTGAAATTCGTAGATATTCGGAGGAACACCAGTGGCGAAGGCGGCTCACTGGCTCGATACTGACGCTGAGGTGCGAAAGCGTGGGGAGCAAACAGG	21	0	0	21	0	0	0	0	0	0	0	0	0	0	0	0	0	0	0	0	0	0	0	0	0	0	0	0	0	0	0	0	0	0	0	0	0	0	0	0	0	0	0	0	0	0	0
otu385	Bacteria(1.00),Proteobacteria(1.00),Alphaproteobacteria(1.00),Sphingomonadales(1.00),Sphingomonadaceae(1.00),Sphingomonas(0.91),uncultured_bacterium(0.92)	TACGGAGGGAGCTAGCGTTGTTCGGAATTACTGGGCGTAAAGCGCACGTAGGCGGCTTTGTAAGTTAGAGGTGAAAGCCCGGGGCTCAACCCCGGAACTGCCTTTGATACTGCATGGCTTGAATCCAGGAGAGGTGAGTGGAATTCCGAGTGTAGAGGTGAAATTCGTAGATATTCGGAAGAACACCAGTGGCGAAGGCGGCTCACTGGACTGGTATTGACGCTGAGGTGCGAAAGCGTGGGGAGCAAACAGG	21	7	0	0	0	0	0	0	0	0	0	0	4	0	0	0	0	0	0	0	0	0	0	0	0	0	0	0	0	0	0	0	0	0	0	0	0	0	0	0	0	0	0	0	0	0	0
otu081	Bacteria(1.00),Proteobacteria(1.00),Alphaproteobacteria(1.00),Rhodobacterales(1.00),Rhodobacteraceae(1.00),Paracoccus(0.84),uncultured_bacterium(0.91)	TACGGAGGGGGCTAGCGTTGTTCGGAATTACTGGGCGTAAAGCGCACGTAGGCGGACTGGAAAGTCAGAGGTGAAATCCCAGGGCTCAACCTTGGAACTGCCTTTGAAACTATCAGTCTGGAGTTCGAGAGAGGTGAGTGGAATTCCGAGTGTAGAGGTGAAATTCGTAGATATTCGGAGGAACACCAGTGGCGAAGGCGGCTCACTGGCTCGATACTGACGCTGAGGTGCGAAAGCGTGGGGAGCAAACAGG	20	0	0	2	0	0	0	0	0	0	0	0	0	0	0	0	0	0	0	0	0	0	0	0	0	2	0	0	2	0	0	0	0	0	0	0	0	0	0	0	0	0	0	0	0	0	0
otu290	Bacteria(1.00),Actinobacteriota(1.00),Actinobacteria(1.00),Propionibacteriales(1.00),Nocardioidaceae(1.00),Marmoricola(0.61),uncultured_bacterium(0.64)	TACGTAGGGTGCGAGCGTTGTCCGGAATTATTGGGCGTAAAGGGCTCGTAGGCGGTTTGTTGCGTCGGGAGTGAAAACTCAGGGCTTAACCCTGAGCCTGCTTCCGATACGGGCAGACTAGAGGTATGCAGGGGAGAACGGAATTCCTGGTGTAGCGGTGAAATGCGCAGATATCAGGAGGAACACCGGTGGCGAAGGCGGTTCTCTGGGCATTACCTGACGCTGAGGAGCGAAAGTGTGGGGAGCGAACAGG	20	0	0	7	0	0	0	0	0	0	0	0	0	0	0	0	0	0	0	0	4	0	0	0	0	0	0	0	0	0	0	0	0	0	0	0	0	0	0	0	0	0	0	0	0	0	0
otu352	Bacteria(1.00),Bacteroidota(0.01),Bacteroidia(0.01),Flavobacteriales(0.01),Flavobacteriaceae(0.01),Dokdonia(0.01),uncultured_bacterium(0.42)	TACGTAAGGGGCAAGCGTTGTTCGGAATTATTGGGCGTAAAGCGTACGTAGGCGGTTCTAAAGGTCTCTTGTAAAAGACCACGGCTTAACTGTGGGAATATAGGGGAAACCGGAGAACTAGAGTCTTCTAGAGGAAGCTGGAATTTCTGGTGTAGGGGTAAAATCTGTTGATATCAGAAGGAACACTCATGGCGAAAGCAAGCTTCTGGGGAATGACTGACGCTTAGGTACGAAAGCGTAGGTAGCAAACAGG	20	0	0	0	0	0	0	0	0	0	0	0	0	0	0	0	0	0	0	0	0	0	0	0	0	0	0	0	0	0	0	0	0	0	0	0	0	0	0	0	0	0	0	0	0	0	0
otu494	Bacteria(1.00),Bacteroidota(1.00),Bacteroidia(1.00),Cytophagales(1.00),Hymenobacteraceae(1.00),Hymenobacter(1.00),uncultured_bacterium(1.00)	TACGGAGGGTGCGAGCGTTGTCCGGATTTATTGGGTTTAAAGGGTGCGTAGGCGGCCCGTTAAGTCCGGGGTGAAAGCCCGCTGCTCAACAGCGGAACTGCCCTGGATACTGACGGGCTTGAGTACAGACGAGGTTGGCGGAATGGACCGAGTAGCGGTGAAATGCATAGATACGGTCCAGAACCCCGATTGCGAAGGCAGCTGACTAGGCTGTTACTGACGCTGAGGCACGAAAGCGTGGGGAGCGAACAGG	20	0	0	0	0	0	0	0	0	0	0	0	5	0	3	4	0	0	0	0	0	0	0	0	0	0	0	0	0	0	0	0	0	0	0	0	0	0	0	0	0	0	0	0	0	0	0
otu175	Bacteria(1.00),Proteobacteria(1.00),Gammaproteobacteria(1.00),Pseudomonadales(1.00),Pseudomonadaceae(1.00),Pseudomonas(1.00),Pseudomonacaeni(0.99)	TACGAAGGGTGCAAGCGTTAATCGGAATTACTGGGCGTAAAGCGCGCGTAGGTGGTTCAGTAAGTTAGGAGTGAAAGCCCCGGGCTTAACCTGGGAATTGCTTCTAAAACTGCTGAGCTAGAGTACGGTAGAGGGTGGTGGAATTTCCTGTGTAGCGGTGAAATGCGTAGATATAGGAAGGAACATCAGTGGCGAAGGCGACCACCTGGACTGATACTGACACTGAGGTGCGAAAGCGTGGGGAGCAAACAGG	19	0	0	0	0	0	0	0	0	0	0	0	0	0	0	0	0	0	0	0	0	0	0	0	0	0	0	0	0	0	0	0	0	0	0	0	0	0	0	0	0	0	0	0	0	0	0
otu356	Bacteria(1.00),Bacteroidota(1.00),Bacteroidia(1.00),Cytophagales(1.00),Hymenobacteraceae(1.00),Hymenobacter(1.00),Hymenobacter_arcticus(0.98)	TACGGAGGGTGCGAGCGTTGTCCGGATTTATTGGGTTTAAAGGGTGCGTAGGCGGCTTTTTAAGTCTGGGGTGAAAGCCCGCTGCTCAACAGCGGAACTGCCCTGGATACTGGAGAGCTTGAGAGTAGAGGAGGTTGGCGGAATGGACTGAGTAGCGGTGAAATGCATAGATACAGTCCAGAACCCCGATTGCGAAGGCAGCTGACTACACTACATCTGACGCTGAGGCACGAAAGCGTGGGGAGCGAACAGG	19	0	0	0	19	0	0	0	0	0	0	0	0	0	0	0	0	0	0	0	0	0	0	0	0	0	0	0	0	0	0	0	0	0	0	0	0	0	0	0	0	0	0	0	0	0	0
otu360	Bacteria(1.00),Proteobacteria(1.00),Gammaproteobacteria(1.00),Enterobacterales(0.94),Morganellaceae(0.74),CandidatuMoranella(0.19),CandidatuMoranella(0.18)	TACGGAGGGTGCAAGCGTTAATCGGAATTACTGGGCGTAAAGAGTACGTAGGCGGTTTTTTAAGTTAGATGTGAAATCCCTGGACTTAATCTTGGAACTGCATTTAAAACTGGCAAACTAGAGTCTCATAGAGGGGGGCAGAATTCCAGGTGTAGCGGTGAAATGTGTAGATATCTGGAGGAATACCAATGGCGAAGGCGGCCCCCTGGATGAAGACTGACGCTCAGGTACGAAAGCGTGGGGAGCAAACAGG	19	0	0	0	0	0	0	0	0	0	0	0	0	0	0	0	0	0	0	0	0	0	0	0	0	0	0	0	0	0	0	0	0	0	0	0	0	0	0	0	0	0	0	0	0	0	0
otu442	Bacteria(1.00),Firmicutes(1.00),Bacilli(1.00),Thermicanales(1.00),Thermicanaceae(1.00),Thermicanus(1.00),uncultured_bacterium(0.92)	TACGTAGGGGGCGAGCGTTGTCCGGAATGATTGGGCGTAAAGCGCGCGCAGGCGGTCCTTTAAGTCTGATGTAAAAGCCCGCGGCTTAACCGCGGAAGGTCATTGGAAACTGGGGGACTTGAGGCTAGGAGAGGGAAGTGGAATTCCTGGTGTAGCGGTGAAATGCGTAGAGATCAGGAGGAATACCGATGGCGAAAGCAACTTCCTGGCTTAGAACTGACGCTGAGGCGCGAAAGCGTGGGGAGCAAACAGG	19	0	0	0	0	0	0	0	0	0	0	0	0	0	0	0	0	0	0	0	0	0	0	0	0	0	0	0	0	0	0	0	0	0	0	0	0	0	0	0	0	0	0	0	0	0	0
otu464	Bacteria(1.00),Actinobacteriota(1.00),Actinobacteria(1.00),Frankiales(0.99),Acidothermaceae(0.99),Acidothermus(0.99),uncultured_Actinomycetales(0.02)	TACGTAGGGCGCGAGCGTTGTCCGGAATTATTGGGCGTAAAGAGCTCGTAGGCGGCCTGTCGCGTCCGCTGTGAAATCCCGGGGCTTAACCCCGGGCGTGCAGTGGATACGGGCTGGCTGGAGGCAGGCAGGGGAGAACGGAATTCCTGGTGTAGCGGTGAAATGCGCAGATATCAGGAGGAACACCGGTGGCGAAGGCGGTTCTCTGGGCCTGTTCTGACGCTGAGGAGCGAAAGCGTGGGGAGCGAACAGG	19	0	0	0	0	0	0	0	0	0	0	0	0	0	0	0	0	0	0	0	0	0	0	0	0	0	0	0	0	0	0	0	0	0	0	0	0	0	0	0	0	0	0	0	0	0	0
otu133	Bacteria(1.00),Deinococcota(1.00),Deinococci(1.00),Thermales(1.00),Thermaceae(1.00),Thermus(1.00),uncultured_bacterium(0.90)	TACGGAGGGCGCGAGCGTTACCCGGATTTACTGGGCGTAAAGGGCGTGTAGGCGGCCTGGGGCGTCCCATGTGAAAGGCCACGGCTCAACCGTGGAGGAGCGTGGGATACGCTCAGGCTAGAGGGTGGGAGAGGGTGGTGGAATTCCCGGAGTAGCGGTGAAATGCGCAGATACCGGGAGGAACGCCGATGGCGAAGGCAGCCACCTGGTCCACTTCTGACGCTGAGGCGCGAAAGCGTGGGGAGCAAACCGG	18	0	0	0	0	0	0	0	0	0	0	0	0	0	0	0	0	0	0	0	0	0	0	0	0	0	0	0	0	0	0	0	0	0	0	0	0	0	0	0	0	0	0	0	0	0	0
otu171	Bacteria(1.00),Actinobacteriota(1.00),Actinobacteria(1.00),Propionibacteriales(1.00),Nocardioidaceae(1.00),Nocardioides(1.00),uncultured_bacterium(0.22)	TACGTAGGGTGCGAGCGTTGTCCGGAATTATTGGGCGTAAAGGGCTCGTAGGCGGTTTGTCGCGTCGGGAGTGAAAACACACAGCTTAACTGTGTGCTTGCTTCCGATACGGGCAGACTAGAGGTATGCAGGGGAGAACGGAATTCCTGGTGTAGCGGTGAAATGCGCAGATATCAGGAGGAACACCGGTGGCGAAGGCGGTTCTCTGGGCATTACCTGACGCTGAGGAGCGAAAGTGTGGGGAGCGAACAGG	18	0	0	0	0	0	0	0	0	0	0	0	0	0	0	0	0	0	0	0	0	0	0	0	0	0	0	0	0	0	0	0	0	0	0	0	0	0	0	0	0	0	0	0	0	0	0
otu369	Bacteria(1.00),Planctomycetota(1.00),Planctomycetes(1.00),Isosphaerales(1.00),Isosphaeraceae(1.00),uncultured(0.97),uncultured_bacterium(0.96)	GACGAACCGTGCGAACGTTATTCGGAATCACTGGGCTTAAAGCGCGTGTAGGCGGCCCGGAGCATCGTCGGCTGAAATCCCCCGGCTCAACCGGGGAACGGGCCACGAGATGTCCGGGCTGGAGGGGGGTAGGGGGAGCCGGAACTCACGGTGGAGCGGTGAAATGCGTTGAGATCGTGAGGAACGCCCGTGGCGAAAGCGGGCTCCTGGACCCCGCCTGACGCTGAGACGCGAAAGCCAGGGGAGCGAACGGG	18	0	0	0	0	0	0	0	0	0	0	0	0	0	0	0	0	0	0	0	0	0	0	0	0	0	0	0	0	0	0	0	0	0	0	0	0	0	0	0	0	0	0	0	0	0	0
otu370	Bacteria(1.00),Firmicutes(1.00),Bacilli(1.00),Entomoplasmatales(1.00),Entomoplasmataceae(1.00),Mesoplasma(1.00),Mesoplasma_seiffertii(0.36)	TACATAGGTGGCAAGCGTTATCCGGATTTATTGGGCGTATAGGGTGCGTAGGCGGATTTGCAAGTTTGAGGTTAAAGCCCGGGGCTCAACCCCGGTTCGCCTTGAAAACTGCAGTTCTAGAATACAAGAGAGGTAAGCGGAATTCCATGTGTAGCGGTGAAATGCGTAGATATATGGAAGAACACCTGTGGCGAAAGCGGCTTACTGGCTTGTTATTGACGCTGAGGCACGAAAGCGTGGGGAGCAAATAGG	18	0	0	0	0	0	0	0	0	0	0	0	0	0	0	0	0	0	0	0	0	0	0	0	0	0	0	0	0	0	0	0	0	0	0	0	0	0	0	0	0	0	0	0	0	0	0
otu378	Bacteria(1.00),Proteobacteria(1.00),Gammaproteobacteria(1.00),Enterobacterales(1.00),Morganellaceae(1.00),CandidatuRegiella(1.00),CandidatuRegiella(0.66)	TACGGAGGGTGCGAGCGTTAATCGGAATAACTGGGCGTAAAGGGCATGTAGGCGGTAAGTTAAGTCAGATGTGAAATCCCCGAGCTTAACTTGGGAACGGCATTTGAGACTGGCTGGCTAGAGTTTTGTAGAGGGGGGTAGAATTCCAGGTGTAGCGGTGAAATGCGTAGAGATCTGGAGGAATACCGGTGGCGAAGGCGGCCCCCTGGACAAGGACTGACGCTGAGGTGCGAAAGCGTGGGTAGCAAACAGG	18	0	0	0	0	0	0	0	0	0	0	0	0	0	0	0	0	0	0	0	0	0	0	0	0	0	0	0	0	0	0	0	0	0	0	0	0	0	0	0	0	0	0	0	0	0	0
otu410	Bacteria(1.00),Bacteroidota(1.00),Bacteroidia(1.00),Cytophagales(1.00),Hymenobacteraceae(1.00),Pontibacter(1.00),Pontibacter_sp.(0.72)	TACGGAGGGTGCAAGCGTTGTCCGGATTTATTGGGTTTAAAGGGTGCGTAGGCGGCCCGTTAAGTCAGCGGTGAAATCCCAGGGCTCAACCCTGGAACTGCCGTTGATACTGGCGGGCTTGAGTTCGGTCGAGGCGGGCGGAACTGGTGGTGTAGCGGTGAAATGCATAGATACCACCAAGAACCCCGATTGCGTAGGCAGCTCGCTGGGCCGAAACTGACGCTGAGGCACGAAAGCGTGGGGAGCGAACAGG	18	0	0	0	0	0	0	0	0	0	0	0	0	0	0	0	0	0	0	0	0	0	0	0	0	0	0	0	0	0	0	0	0	0	0	0	0	0	0	0	0	0	0	0	0	0	0
otu416	Bacteria(1.00),Acidobacteriota(1.00),Blastocatellia(1.00),Blastocatellales(1.00),Blastocatellaceae(1.00),Aridibacter(0.94),uncultured_bacterium(1.00)	TACGTAGGGACCAAGCGTTGTTCGGATTTACTGGGCGTAAAGGGCGCGTAGGCGGCAATTCAAGTCAGCTGTGAAATCTCCGGGCTTAACTCGGAACGGTCAGCTGATACTGCTTTGCTAGAGTGCAGAAGGGGCAATCGGAATTCTTGGTGTAGCGGTGAAATGCGTAGATATCAAGAGGAACACCTGAGGTGAAGACGGGTTGCTGGGCTGACACTGACGCTGAGGCGCGAAAGCTAGGGTAGCAAACGGG	18	0	0	0	0	0	0	0	0	0	0	0	0	0	0	0	0	0	0	0	0	0	0	0	0	0	0	0	0	0	0	0	0	0	0	0	0	0	0	0	0	0	0	0	0	0	0
otu057	Bacteria(1.00),Firmicutes(1.00),Bacilli(1.00),Bacillales(1.00),Bacillaceae(1.00),Bacillus(1.00),bacteriuYTN085701-1(1.00)	TACGTAGGTGGCAAGCGTTGTCCGGAATTATTGGGCGTAAAGCGCGCGCAGGTGGTTCTTTAAGTCTGATGTGAAAGCCCACGGCTCAACCGTGGAGGGTCATTGGAAACTGGGGAACTTGAGTGCAGAAGAGGAAAGTGGAATTCCAAGTGTAGCGGTGAAATGCGTAGAGATTTGGAGGAACACCAGTGGCGAAGGCGACTTTCTGGTCTGTAACTGACACTGAGGCGCGAAAGCGTGGGGAGCAAACAGG	17	0	0	0	0	0	0	0	0	0	0	0	0	0	0	0	0	0	0	0	0	0	0	0	0	0	0	0	0	0	0	0	0	0	0	0	0	0	0	0	0	0	0	0	0	0	0
otu115	Bacteria(1.00),Proteobacteria(1.00),Gammaproteobacteria(1.00),Burkholderiales(1.00),Nitrosomonadaceae(0.99),DSSD61(0.99),uncultured_beta(0.30)	TACGTAGGGTGCGAGCGTTAATCGGAATTACTGGGCGTAAAGCGTGCGCAGGCGGTTTCGTAAGCTGGAGGTGAAATCCCCGGGCTTAACCTGGGAATGGCCTTCAGGACTGCGAGGCTAGAGTGCGGCAGAGGGAGGTGGAATTCCACGTGTAGCAGTGAAATGCGTAGATATGTGGAGGAACACCGATGGCGAAGGCAGCCTCCTGGGCCAGCACTGACGCTCATGCACGAAAGCGTGGGGAGCAAACAGG	17	0	0	0	0	0	0	0	0	0	0	0	0	0	0	0	0	0	0	0	0	0	0	0	0	0	0	0	0	0	0	0	0	0	0	0	0	0	0	0	0	0	0	0	0	0	0
otu159	Bacteria(1.00),Proteobacteria(1.00),Gammaproteobacteria(1.00),Gammaproteobacteria_Incertae_Sedis(1.00),Unknown_Family(1.00),Acidibacter(1.00),uncultured_bacterium(0.96)	TACAGAGGGTGCAAGCGTTAATCGGAATTACTGGGCGTAAAGCGTGCGTAGACGGTTACATAAGTCGGGTGTGAAAGCCCCGGGCTCAACCTGGGAATTGCATTCGAGACTGCGTAGCTAGGGTGCGGAAGAGGGAAGCGGAATTTCCGGTGTAGCGGTGAAATGCGTAGATATCGGAAGGAACACCAGTGGCGAAAGCGGCTTCCTGGTCCAGCACCGACGTTCAGGCACGAAAGCGTGGGGAGCAAACAGG	17	0	0	0	0	0	0	0	0	0	0	0	0	0	0	0	0	0	0	0	0	0	0	0	0	0	0	0	0	0	0	0	0	0	0	0	0	0	0	0	0	0	0	0	0	0	0
otu192	Bacteria(1.00),Proteobacteria(1.00),Alphaproteobacteria(1.00),Sphingomonadales(1.00),Sphingomonadaceae(1.00),Qipengyuania(0.99),uncultured_bacterium(1.00)	TACGGAGGGAGCTAGCGTTGTTCGGAATTACTGGGCGTAAAGCGCACGTAGGCGGCGATTCAAGTCAGAGGTGAAAGCCCGGGGCTCAACCCCGGAACTGCCTTTGAAACTAGATTGCTAGAATCCTGGAGAGGTTAGTGGAATTCCGAGTGTAGAGGTGAAATTCGTAGATATTCGGAAGAACACCAGTGGCGAAGGCGACTAACTGGACAGGTATTGACGCTGAGGTGCGAAAGCGTGGGGAGCAAACAGG	17	0	0	0	0	0	0	0	0	0	0	0	0	0	0	0	0	0	0	0	0	0	0	2	0	0	0	0	0	0	0	0	0	0	0	0	0	0	0	3	0	0	0	0	0	0	0
otu387	Bacteria(1.00),Bacteroidota(1.00),Bacteroidia(1.00),Cytophagales(1.00),Microscillaceae(1.00),uncultured(0.91),uncultured_bacterium(0.88)	TACGTAGGTGGCAAGCGTTGTCCGGATTTATTGGGTTTAAAGGGTGCGTAGGCGGCCTATTAAGTCAGTGGTGAAATATTTCAGCTCAACTGGAATTGTGCCATTGATACTGATGGGCTTGAGTACAGATGAGGTAGGCGGAATTGACGGTGTAGCGGTGAAATGCTTAGATATCGTCAAGAACACCTATAGCGAAGGCAGCTTACTAGGCTGTAACTGACGCTGAGGCACGAAAGTGTGGGGATCAAACAGG	17	0	0	0	17	0	0	0	0	0	0	0	0	0	0	0	0	0	0	0	0	0	0	0	0	0	0	0	0	0	0	0	0	0	0	0	0	0	0	0	0	0	0	0	0	0	0
otu389	Bacteria(1.00),Desulfobacterota(1.00),Desulfovibrionia(1.00),Desulfovibrionales(1.00),Desulfovibrionaceae(1.00),Desulfovibrio(1.00),uncultured_bacterium(0.27)	TACGGAGGGTGCAAGCGTTAATCGGAATTACTGGGCGTAAAGCGCACGTAGGCTGTAGTGTAAGTCAGGGGTGAAATCCCACGGCTCAACCGTGGAACTGCCTTTGATACTGCACAACTTGAATCCGGGAGAGGGTGGCGGAATTCCAGGTGTAGGAGTGAAATCCGTAGATATCTGGAGGAACATCAGTGGCGAAGGCGGCCACCTGGACCGGTATTGACGCTGAGGTGCGAAAGCGTGGGGAGCAAACAGG	17	11	0	0	0	0	0	0	0	0	0	0	0	0	0	0	0	0	0	0	0	0	0	0	0	0	0	0	0	0	0	0	0	0	0	0	0	0	0	0	0	0	0	0	0	0	0
otu415	Bacteria(1.00),Firmicutes(1.00),Bacilli(1.00),Brevibacillales(1.00),Brevibacillaceae(1.00),Brevibacillus(1.00),Brevibacilluborstelensis(0.57)	TACGTAGGTGGCAAGCGTTGTCCGGAATTATTGGGCGTAAAGCGCGCGCAGGCGGCTATGTAAGTCTGGTGTTAAAGCCCGGGGCTCAACCCCGGTTCGCATCGGAAACTGTGTAGCTTGAGTGCAGAAGAGGAAAGCGGTATTCCACGTGTAGCGGTGAAATGCGTAGAGATGTGGAGGAACACCAGTGGCGAAGGCGGCTTTCTGGTCTGTAACTGACGCTGAGGCGCGAAAGCGTGGGGAGCAAACAGG	17	0	0	0	0	0	0	0	0	0	0	0	0	0	0	0	0	0	0	0	0	0	0	0	0	0	0	0	0	0	0	0	0	0	0	0	0	0	0	0	0	0	0	0	0	0	0
otu536	Bacteria(1.00),Proteobacteria(1.00),Gammaproteobacteria(1.00),Enterobacterales(1.00),Yersiniaceae(0.01),Serratia(0.01),Serratia_marcescens(0.01)	TACGGAGGGTGCAAGCGTTAATCGGAATGACTGGGCGTAAAGCGCACGCAGGCGGTTTGTTAAGTTGGATGTGAAATCCCCGGGCTTAACCTGGGAACTGCATTCAAAACTGGCAAGCTAGAGTCTCGTAGAGGGGGGTAGAATTCCAGGTGTAGCGGTGAAATGCGTAGAGATCTGGAGGAATACCGGTGGCGAAGGCGGCCCCCTGGACGAAGACTGACGCTCAGGTGCGAAAGCGTGGGGAGCAAACAGG	17	0	0	0	0	0	0	0	0	0	0	0	0	0	0	0	0	0	0	0	0	0	0	0	0	0	0	0	0	0	0	0	0	0	0	0	0	0	0	0	0	0	0	0	0	0	0
otu089	Bacteria(1.00),Bacteroidota(1.00),Bacteroidia(1.00),Cytophagales(1.00),Hymenobacteraceae(1.00),Adhaeribacter(1.00),uncultured_bacterium(0.42)	TACGGAGGGTGCAAGCGTTGTCCGGATTTATTGGGTTTAAAGGGTGCGTAGGCGGCCCGTTAAGTCCGTGGTGAAAGCCAACAGCTCAACTGTTGAACTGCCATGGATACTGACGGGCTTGAGTACAGACGAGGTAGGCGGAATGGATGGTGTAGCGGTGAAATGCATAGATACCATCCAGAACACCGATTGCGTAGGCAGCTTACTAGGCTGTAACTGACGCTGAGGCACGAAAGCGTGGGGAGCGAACAGG	16	0	0	0	0	0	0	0	0	0	0	0	0	0	0	0	0	0	0	0	0	0	0	0	0	0	0	0	0	0	0	0	0	0	0	0	0	0	0	0	0	0	0	0	0	0	0
otu195	Bacteria(1.00),Proteobacteria(1.00),Gammaproteobacteria(1.00),Pseudomonadales(1.00),Moraxellaceae(1.00),Psychrobacter(1.00),Psychrobacter_sp.(1.00)	TACAGAGGGTGCAAGCGTTAATCGGAATTACTGGGCGTAAAGGGAGCGTAGGTGGCTCGATAAGTCAGATGTGAAATCCCCGGGCTCAACCTGGGAACTGCATCTGATACTGTTGAGCTAGAGTATGTGAGAGGAAGGTAGAATTCCAGGTGTAGCGGTGAAATGCGTAGAGATCTGGAGGAATACCGATGGCGAAGGCAGCCTTCTGGCATAATACTGACACTGAGGCTCGAAAGCGTGGGTAGCAAACAGG	16	0	0	0	0	0	0	0	0	0	0	0	0	0	0	0	0	0	0	0	0	0	0	0	0	0	0	0	0	0	0	0	0	0	0	0	0	0	0	0	0	0	0	0	0	0	0
otu304	Bacteria(1.00),Verrucomicrobiota(1.00),Verrucomicrobiae(1.00),Verrucomicrobiales(1.00),Rubritaleaceae(1.00),Luteolibacter(1.00),uncultured_bacterium(1.00)	TACGAAGGTCCCGAGCGTTGTTCGGAATCACTGGGCGTAAAGGGAGCGTAGGCGGCGCGGTAAGTCAGATGTGAAATCCCGGGGCTCAACCCCGGAACTGCATCCGATACTGCCGTGCTAGAGGATTGGAGAGGTAGCTGGAATTCTTGGTGTAGCAGTGAAATGCGTGGAGATCAAGAGGAACACTCGTGGCGAAAGCGAGCTACTGGACAATATCTGACGCTGAGGCTCGAAGGCCAGGGTAGCGAAAGGG	16	0	0	0	0	0	0	0	0	0	0	0	0	0	0	0	0	0	0	0	0	0	0	0	0	0	0	0	0	0	0	0	0	0	0	0	0	0	0	0	0	0	0	0	0	0	0
otu375	Bacteria(1.00),Firmicutes(1.00),Bacilli(1.00),Lactobacillales(1.00),Leuconostocaceae(1.00),Leuconostoc(1.00),Leuconostoc_carnosum(0.81)	TACGTATGTCCCGAGCGTTATCCGGATTTATTGGGCGTAAAGCGAGCGCAGACGGTTGGTTAAGTCTGATGTGAAAGCCCGGAGCTCAACTCCGGAAAGGCATTGGAAACTGGTTAACTTGAGTGCAGTAGAGGTAAGTGGAACTCCATGTGTAGCGGTGGAATGCGTAGATATATGGAAGAACACCAGCGGCGAAGGCGGCTTACTGGACTGTAACTGACGTTGAGGCTCGAAAGTGTGGGTAGCAAACAGG	16	0	0	0	0	0	0	0	0	0	0	0	0	0	0	4	0	0	0	0	0	0	0	0	0	0	0	0	0	0	0	0	0	0	0	4	0	0	0	0	0	0	0	0	0	0	0
otu396	Bacteria(1.00),Planctomycetota(1.00),Phycisphaerae(1.00),Tepidisphaerales(1.00),WD2101_soil_group(0.98),WD2101_soil_group(0.98),uncultured_planctomycete(0.17)	TACAGAGGTGCCGAGCGTTAGGCGGAATCACTGGGCTTAAAGCGCGCGTAGGCGGGTCGTTAAGTGTCTTGTGAAATCCCACGGCTCAACCGTGGAACTGTTGGGCATACTGGCGACCTTGAGGCACGCAGGGGCGAGCGGAACAAATGGTGGAGCGGTGAAATGCGTAGATATCATTTGGAACGCCGACGGTGAAAACAGCTCGCTGGGCGTGAACTGACGCTGAGGCGCGAAAGCCAGGGGAGCGAACGGG	16	0	0	0	0	0	0	0	0	0	0	0	0	0	0	0	0	0	0	0	0	0	0	0	0	0	0	0	0	0	0	0	0	0	0	0	0	0	0	0	0	0	0	0	0	0	0
otu400	Bacteria(1.00),Campilobacterota(1.00),Campylobacteria(1.00),Campylobacterales(1.00),Campylobacteraceae(1.00),Campylobacter(1.00),Campylobacter_showae(1.00)	TACGGAGGGTGCAAGCGTTACTCGGAATCACTGGGCGTAAAGGACGCGTAGGCGGATTATCAAGTCTCTTGTGAAATCTAACGGCTTAACCGTTAAACTGCTTGGGAAACTGATAATCTAGAGTAAGGGAGAGGCAGATGGAATTCTTGGTGTAGGGGTAAAATCCGTAGAGATCAAGAAGAATACCCATTGCGAAAGCGATCTGCTGGAACTTAACTGACGCTAATGCGTGAAAGCGTGGGGAGCAAACAGG	16	0	0	0	0	0	0	0	0	0	0	0	0	0	0	0	0	0	0	0	0	0	0	0	0	0	0	0	0	0	0	0	0	0	0	0	0	0	0	0	0	0	0	0	0	0	0
otu406	Bacteria(1.00),Firmicutes(0.23)	TACGTAGGGGGCTAGCGTTATCCGGATTTACTGGGCGTAAAGGGTGCGTAGGTGGTTTCTTAAGTCAGGAGTGAAAGGCTACGGCTTAACCGTAGTAAGCTCTTGAAACTGGGAAACTTGAGTGCAGGAGAGGAAAGTGGAATTCCTAGTGTAGCGGTGAAATGCGTAGATATTAGGAGGAACACCAGTAGCGAAGGCGGCTTTCTGGACTGTAACTGACACTGAGGCACGAAAGCGTGGGGAGCAAACAGG	16	0	0	0	0	0	0	0	0	0	0	0	0	0	0	0	0	0	0	0	0	0	0	0	0	0	0	0	0	0	0	0	0	0	0	0	0	0	0	0	0	0	0	0	0	0	0
otu477	Bacteria(1.00),Proteobacteria(1.00),Alphaproteobacteria(1.00),Sphingomonadales(1.00),Sphingomonadaceae(1.00),Sphingomonas(0.99),uncultured_bacterium(0.96)	TACGGAGGGGGCTAGCGTTGTTCGGAATTACTGGGCGTAAAGCGCACGTAGGCGGTTTTTTAAGTCAGAGGTGAAAGCCCGGAGCTCAACTCCGGAATTGCCTTTGAGACTGGAAGACTTGAACGTCGGAGAGGTGAGTGGAATTCCGAGTGTAGAGGTGAAATTCGTAGATATTCGGAAGAACACCAGTGGCGAAGGCGGCTCACTGGACGACTGTTGACGCTGAGGTGCGAAAGCGTGGGGAGCAAACAGG	16	0	0	0	0	13	0	0	0	0	0	0	0	0	0	0	0	0	0	0	0	0	0	0	0	0	0	0	0	0	0	0	0	0	0	0	0	0	0	0	0	0	0	0	0	0	0
otu119	Bacteria(1.00),Proteobacteria(1.00),Gammaproteobacteria(1.00),Xanthomonadales(1.00),Xanthomonadaceae(1.00),Stenotrophomonas(1.00),Stenotrophomonamaltophilia(0.88)	TACGAAGGGTGCAAGCGTTACTCGGAATTACTGGGCGTAAAGCGTGCGTAGGTGGTTATTTAAGTCCGTTGTGAAAGCCCTGGGCTCAACCTGGGAACTGCAGTGGATACTGGATGACTAGAATGTGGTAGAGGGTAGCGGAATTCCTGGTGTAGCAGTGAAATGCGTAGAGATCAGGAGGAACATCCATGGCGAAGGCAGCTACCTGGACCAACATTGACACTGAGGCACGAAAGCGTGGGGAGCAAACAGG	15	0	0	0	0	0	0	0	0	0	0	0	0	0	0	0	0	0	0	0	0	0	0	0	0	0	0	0	0	0	0	0	0	0	3	0	0	0	0	0	0	0	0	0	0	0	0
otu395	Bacteria(1.00),Proteobacteria(1.00),Gammaproteobacteria(1.00),Xanthomonadales(1.00),Xanthomonadaceae(1.00),Thermomonas(0.26),metagenome(0.26)	TACGAAGGGTGCAAGCGTTACTCGGAATTACTGGGCGTAAAGCGTGCGTAGGTGGTTTGTTAAGTCTGATGTGAAAGCCCTGGGCTCAACCTGGGAATTGCATTGGATACTGGCAGGCTAGAGTGCGGTAGAGGGTAGTGGAATTCCCGGTGTAGCAGTGAAATGCGTAGAGATCGGGAGGAACATCCGTGGCGAAGGCGACTACCTGGACCAGCACTGACACTGAGGCACGAAAGCGTGGGGAGCAAACAGG	15	0	0	0	0	0	0	0	0	0	0	0	0	0	0	0	0	0	0	0	0	0	0	0	0	0	0	0	0	0	0	0	0	0	0	0	0	0	0	0	0	0	0	0	0	0	0
otu500	Bacteria(1.00),Proteobacteria(1.00),Alphaproteobacteria(1.00),Sphingomonadales(1.00),Sphingomonadaceae(1.00),Novosphingobium(0.97),uncultured_bacterium(0.99)	TACGGAGGGAGCTAGCGTTGTTCGGAATTACTGGGCGTAAAGCGCGCGTAGGCGGCTGTTCAAGTCAGAGGTGAAAGCCCGGGGCTCAACCCCGGAACTGCCTTTGAAACTAGATAGCTAGAATCATGGAGAGGTCAGTGGAATTCCGAGTGTAGAGGTGAAATTCGTAGATATTCGGAAGAACACCAGTGGCGAAGGCGACTGACTGGACATGTATTGACGCTGAGGTGCGAAAGCGTGGGGAGCAAACAGG	15	0	0	0	0	0	0	0	0	0	0	0	0	0	0	0	0	0	0	0	0	0	0	0	0	0	0	0	0	0	0	0	0	0	2	0	0	0	0	0	0	0	0	0	0	0	0
otu059	Bacteria(1.00),Proteobacteria(1.00),Gammaproteobacteria(1.00),Diplorickettsiales(1.00),Diplorickettsiaceae(1.00),Diplorickettsia(0.90),Diplorickettsia_massiliensis(0.63)	TACAGAGGGTGCGAGCGTTAATCAGAATGACTGGGCGTAAAGGGCGTGTAGGTGGTTGACTAGGTTTGATGTGAAATCCCCGGGCTTAACCTGGGAACGGCGTCGAAAACGGGTCGACTCGAGTAAGACAGAGGGTTGTGGAATTTCCGGTGTAGCGGTGAAATGCGTAGATATCGGAAAGAACATCAGTGGCGAAGGCGACAACCTGGGTCTTAACTGACACTGAGGCGCGAAGGCGTGGGGAGCAAACAGG	14	0	0	0	0	0	0	0	0	0	0	0	0	0	0	0	0	0	0	0	0	0	0	0	0	0	0	0	0	0	0	0	0	0	0	0	0	0	0	0	0	0	0	0	0	0	0
otu098	Bacteria(1.00),Proteobacteria(1.00),Gammaproteobacteria(1.00),Pseudomonadales(1.00),Pseudomonadaceae(1.00),Pseudomonas(1.00),Acinetobacter_sp.(0.06)	TACGAAGGGTGCAAGCGTTAATCGGAATTACTGGGCGTAAAGCGCGCGTAGGTGGTTCAGTAAGTTGGAAGTGAAATCCCCGGGCTCAACCTGGGAACTGCTTTCAAAACTGCTGAGCTAGAGTACGGTAGAGGGTGGTGGAATTTCCTGTGTAGCGGTGAAATGCGTAGATATAGGAAGGAACACCAGTGGCGAAGGCGACCACCTGGACTGATACTGACACTGAGGTGCGAAAGCGTGGGGAGCAAACAGG	14	0	0	0	0	0	0	0	0	0	0	0	0	0	0	0	0	0	0	0	0	0	0	0	0	0	0	0	0	0	0	0	0	0	0	0	0	0	0	0	0	0	0	0	0	0	0
otu233	Bacteria(1.00),Fusobacteriota(1.00),Fusobacteriia(1.00),Fusobacteriales(1.00),Fusobacteriaceae(1.00),Fusobacterium(1.00),uncultured_bacterium(1.00)	TACGTATGTCACGAGCGTTATCCGGATTTATTGGGCGTAAAGCGCGTCTAGGTGGTTATGTAAGTCTGATGTGAAAATGCAGGGCTCAACTCTGTATTGCGTTGGAAACTGTATAACTAGAGTACTGGAGAGGTAAGCGGAACTACAAGTGTAGAGGTGAAATTCGTAGATATTTGTAGGAATGCCGATGGGGAAGCCAGCTTACTGGACAGATACTGACGCTGAAGCGCGAAAGCGTGGGTAGCAAACAGG	14	0	0	0	0	0	0	0	0	0	0	0	0	0	0	0	0	0	0	0	0	0	0	0	0	0	0	0	0	0	0	0	0	0	0	0	0	0	0	0	0	0	0	0	0	0	0
otu422	Bacteria(1.00),Firmicutes(1.00),Bacilli(1.00),Paenibacillales(1.00),Paenibacillaceae(1.00),Paenibacillus(1.00),Paenibacilluagaridevorans(0.58)	TACGTAGGGGGCAAGCGTTGTCCGGAATTATTGGGCGTAAAGCGCGCGCAGGCGGTTCATTAAGTCTGGTGTTTAAGGCTGGGGCTCAACCCTGGTTCGCACTGGAAACTGGTGGACTTGAGTGCAGAAGAGGAAAGTGGAATTCCACGTGTAGCGGTGAAATGCGTAGAGATGTGGAGGAACACCAGTGGCGAAGGCGACTTTCTGGGCTGTAACTGACGCTGAGGCGCGAAAGCGTGGGGAGCAAACAGG	14	0	0	0	0	0	0	0	0	0	0	0	0	0	0	0	0	0	0	0	0	0	0	0	0	0	0	0	0	0	0	0	0	0	0	0	0	0	0	0	0	0	0	0	0	0	0
otu459	Bacteria(1.00),Bacteroidota(1.00),Bacteroidia(1.00),Chitinophagales(1.00),Chitinophagaceae(1.00),Ferruginibacter(1.00),metagenome(1.00)	TACGGAGGGTGCAAGCGTTATCCGGATTTACTGGGTTTAAAGGGTGCGTAGGTGGGTCTGTAAGTCAGTGGTGAAATCTCCGGGCTTAACCCGGAAATTGCCATTGATACTATAGGTCTTGAATCATCTGGAGGTAAGCGGAATATGTCATGTAGCGGTGAAATGCTTAGATATGACATAGAACACCAATTGCGAAGGCAGCTTACTACGGATGTATTGACACTGAGGCACGAAAGCGTGGGGATCAAACAGG	14	0	0	0	0	0	0	0	0	0	0	0	0	0	0	0	0	0	0	0	0	0	0	0	0	0	0	0	0	0	0	0	0	0	0	0	0	0	0	0	0	0	0	0	0	0	0
otu517	Bacteria(1.00),Proteobacteria(1.00),Alphaproteobacteria(1.00),Micropepsales(1.00),Micropepsaceae(1.00),uncultured(1.00),uncultured_bacterium(1.00)	TACGAAGGGGGCTAGCGTTGTTCGGAATTACTGGGCGTAAAGCGCGCGCAGGCGGTCTTCCAAGTCAGTGGTGAAAGCCCGGAGCTCAACTCCGGAACTGCCATTGAAACTGTAAGACTTGAGGACGAGAGAGGTGAGTGGAATTCCCAGTGTAGAGGTGAAATTCGTAGATATTGGGAAGAACACCGGTGGCGAAGGCGGCTCACTGGCTCGTATCTGACGCTCAGGCGCGACAGCGTGGGGATCAAACAGG	14	0	0	0	0	0	0	0	0	0	0	0	0	0	0	0	0	0	0	0	0	0	0	0	0	0	0	0	0	0	0	0	0	0	0	0	0	0	0	0	0	0	0	0	0	0	0
otu181	Bacteria(1.00),Proteobacteria(1.00),Gammaproteobacteria(1.00),Pasteurellales(1.00),Pasteurellaceae(1.00),Aggregatibacter(0.68),uncultured_bacterium(0.78)	TACGGAGGGTGCGAGCGTTAATCGGAATAACTGGGCGTAAAGGGCACGCAGGCGGACTTTTAAGTGAGGTGTGAAATCCCCGGGCTTAACCTGGGAATTGCATTTCAGACTGGGGGTCTAGAGTACTTTAGGGAGGGGTAGAATTCCACGTGTAGCGGTGAAATGCGTAGAGATGTGGAGGAATACCGAAGGCGAAGGCAGCCCCTTGGGAATGTACTGACGCTCATGTGCGAAAGCGTGGGGAGCAAACAGG	13	0	0	0	0	0	0	0	0	0	0	0	0	0	0	0	0	0	0	0	0	0	0	0	0	0	0	0	0	0	0	0	0	0	0	0	0	0	0	0	2	0	0	0	0	0	0
otu253	Bacteria(1.00),Bacteroidota(1.00),Bacteroidia(1.00),Chitinophagales(1.00),Chitinophagaceae(1.00),Puia(1.00),uncultured_bacterium(0.97)	TACGGAGGGTGCAAGCGTTATCCGGATTCACTGGGTTTAAAGGGTGCGTAGGTGGGCAGGTAAGTCAGTGGTGAAATCTCCGGGCTTAACCCGGAAACTGCCGTTGATACTATTTGTCTTGAATATAGTGGAGGTGAGCGGAATATGTCATGTAGCGGTGAAATGCTTAGATATGACATAGAACATCGATTGCGAAGGCAGCTCGCTACACTATTATTGACACTGAGGCACGAAAGCGTGGGGATCAAACAGG	13	0	0	0	0	0	0	0	0	0	0	0	0	0	0	0	0	0	0	0	0	0	0	0	0	0	0	0	0	0	0	0	0	3	0	0	0	0	0	0	0	0	0	0	0	0	0
otu408	Bacteria(1.00),Proteobacteria(1.00),Gammaproteobacteria(1.00),Pseudomonadales(1.00),Moraxellaceae(1.00),Acinetobacter(1.00),uncultured_bacterium(0.80)	TACAGAGGGTGCGAGCGTTAATCGGATTTACTGGGCGTAAAGCGTGCGTAGGCGGCTTTTTAAGTCGGATGTGAAATCCCCGAGCTTAACTTGGGAATTGCATTCGATACTGGGAAGCTAGAGTATGGGAGAGGATGGTAGAATTCCAGGTGTAGCGGTGAAATGCGTAGAGATCTGGAGGAATACCGATGGCGAAAACAGCCATCTGGCCTAATACTGACGCTGAGGTACGAAAGCATGGGGAGCAAACAGA	13	0	0	0	0	0	0	0	0	0	0	0	0	0	0	0	0	0	0	0	0	0	0	0	0	0	0	0	0	0	0	0	0	0	0	0	0	0	0	0	0	0	0	0	0	0	0
otu427	Bacteria(1.00),Bacteroidota(1.00),Bacteroidia(1.00),Bacteroidales(1.00),Muribaculaceae(1.00),Muribaculaceae(1.00),uncultured_bacterium(1.00)	TACGGAGGATGCGAGCGTTATCCGGATTTATTGGGTTTAAAGGGTGCGTAGGCGGGACGCCAAGTCAGCGGTAAAATCGTGGGGCTCAACCCCATCCGGCCGTTGAAACTGGTGTTCTTGAGTGAGTGAGAGGTATGCGGAATGCGTGGTGTAGCGGTGAAATGCATAGATATCACGCAGAACCCCGATTGCGAAGGCAGCATACCGGTGCTCAACTGACGCTGAGGCACGAAAGCGTGGGGATCAAACAGG	13	0	0	0	0	13	0	0	0	0	0	0	0	0	0	0	0	0	0	0	0	0	0	0	0	0	0	0	0	0	0	0	0	0	0	0	0	0	0	0	0	0	0	0	0	0	0
otu428	Bacteria(1.00),Proteobacteria(0.73)	TACAGAGGGTGCGAGCGTTAATCGGAATTACTGGGCGTAAAGCGTGCGTAGACGGTTCTGTAAGTCGGATGTGAAATCCCCGGGCTCAACCTGGGAATTGCATTCGAGACTGCAAAGCTAGGGTGCGGAAGAGGGAAGCGGAATTTCCGGTGTAGCGGTGAAATGCGTAGATATCGGAAGGAACATCAGTGGCGAAAGCGGCTTCCTGGTCCAGCACCGACGTTCAGGCACGAAAGCGTGGGGAGCAAACAGG	13	0	0	0	0	13	0	0	0	0	0	0	0	0	0	0	0	0	0	0	0	0	0	0	0	0	0	0	0	0	0	0	0	0	0	0	0	0	0	0	0	0	0	0	0	0	0
otu432	Bacteria(1.00),Firmicutes(1.00),Bacilli(1.00),Lactobacillales(1.00),Leuconostocaceae(1.00),Weissella(1.00),Weissella_cibaria(1.00)	TACGTATGTTCCAAGCGTTATCCGGATTTATTGGGCGTAAAGCGAGCGCAGACGGTTATTTAAGTCTGAAGTGAAAGCCCTCAGCTCAACTGAGGAATTGCTTTGGAAACTGGATGACTTGAGTGCAGTAGAGGAAAGTGGAACTCCATGTGTAGCGGTGAAATGCGTAGATATATGGAAGAACACCAGTGGCGAAGGCGGCTTTCTGGACTGTAACTGACGTTGAGGCTCGAAAGTGTGGGTAGCAAACAGG	13	0	0	0	0	0	0	0	0	0	0	0	0	0	0	0	0	0	0	0	0	0	0	0	0	0	0	0	0	0	0	0	0	0	0	0	0	0	0	0	0	0	0	0	0	0	0
otu433	Bacteria(1.00),Actinobacteriota(1.00),Actinobacteria(1.00),Micrococcales(1.00),Microbacteriaceae(0.98),Allohumibacter(0.25),Allohumibacter_endophyticus(0.25)	TACGTAGGGCGCAAGCGTTGTCCGGAATTATTGGGCGTAAAGAGCTCGTAGGCGGTTTGTCGCGTCTGCTGTGAAAACCCGAGGCTCAACCTCGGGCCTGCAGTGGGTACGGGCAGACTAGAGTGCGGTAGGGGAGAATGGAACTCCTGGTGTAGCGGTGGAATGCGCAGATATCAGGAAGAACACCGATGGCGAAGGCAGTTCTCTGGGCCGTAACTGACGCTGAGGAGCGAAAGCGTGGGGAGCAAACAGG	13	0	0	13	0	0	0	0	0	0	0	0	0	0	0	0	0	0	0	0	0	0	0	0	0	0	0	0	0	0	0	0	0	0	0	0	0	0	0	0	0	0	0	0	0	0	0
otu436	Bacteria(1.00),Bacteroidota(1.00),Bacteroidia(1.00),Chitinophagales(1.00),Chitinophagaceae(1.00),Taibaiella(0.99),metagenome(0.96)	TACGGAGGGTGCAAGCGTTATCCGGATTCACTGGGTTTAAAGGGTGTGTAGGCGGGTTTTTAAGTCAGTGGTGAAATCCTACAGCTTAACTGTAGAACTGCCATTGATACTATTAATCTTGAATATTGTTGAGGTAGGCGGAATACATCATGTAGCGGTGAAATGCTTAGATATGATGTAGAACACCGATTGCGAAGGCAGCTTACTAAGCAAATATTGACGCTGAGGCACGAAAGCGTGGGGATCAAACAGG	13	0	0	0	0	0	0	0	0	0	0	0	0	0	0	0	0	0	0	0	0	0	0	0	0	0	0	0	0	0	0	0	0	0	0	0	0	0	0	0	0	0	0	0	0	0	0
otu469	Bacteria(1.00),Proteobacteria(1.00),Alphaproteobacteria(1.00),Rhodospirillales(0.97),Acetobacteraceae(1.00),Asaia(0.97),Asaia_endosymbiont_of_Phantia_subquadrata(0.97)	TACGAAGGGGGCTAGCGTTGCTCGGAATGACTGGGCGTAAAGGGCGCGTAGGCGGTTTAGACAGTCAGATGTGAAAATCCGGGGCTCAACCCTGGGACGGCATTTGATACGTTTAGGCTAGAGTGTGAGAGAGGGTTGTGGAATTCCCAGTGTAGAGGTGAAATTCGTAGATATTGGGAAGAACACCGGTGGCGAAGGCGGCAACCTGGCTCACTACTGACGCTGAGGCGCGAAAGCGTGGGGAGCAAACAGG	13	0	0	0	0	0	0	0	0	0	0	0	0	0	0	0	0	0	0	0	0	0	0	0	0	0	0	0	0	0	0	0	0	0	0	0	0	0	0	0	0	0	0	0	0	0	0
otu503	Bacteria(1.00),Bacteroidota(1.00),Bacteroidia(1.00),Flavobacteriales(1.00),Flavobacteriaceae(1.00),Capnocytophaga(1.00),Capnocytophgranulosa(0.42)	TACGGAGGATGCGAGCGTTATTCGGAATCATTGGGTTTAAAGGGTCTGTAGGCGGGCTATTAAGTCAGGGGTGAAAGGTTTCAGCTTAACTGAGAAATTGCCTTTGATACTGGTAGTCTTGAATATCTGTGAAGTTCTTGGAATGTGTAGTGTAGCGGTGAAATGCTTAGATATTACACAGAACACCGATTGCGGAGGCAGGGGACTAACAGACGATTGACGCTGAGAGACGAAAGCGTGGGGAGCGAACAGG	13	0	0	0	0	0	0	0	0	0	0	0	0	0	0	0	0	0	0	0	0	0	0	0	0	0	0	0	0	0	0	0	0	0	0	0	0	0	0	0	0	0	0	0	0	0	0
otu506	Bacteria(1.00),Proteobacteria(1.00),Alphaproteobacteria(1.00),Rhodobacterales(1.00),Rhodobacteraceae(1.00),Paracoccus(0.07),Bdellovibrio_sp.(0.05)	TACGGAGGGGGCTAGCGTTGTTCGGAATGACTGGGCGTAAAGCGCGCGTAGGCGGATCGGAAAGTTGGGGGTGAAATCCCGGGGCTCAACCCTGGAATTGCCTTCAAAACTCCCGGTCTTGAGTTCGAGAGAGGTGAGTGGAATTCCGAGTGTAGAGGTGAAATTCGTAGATATTCGGAGGAACACCAGTGGCGAAGGCGGCTCACTGGCTCGATACTGACGCTGAGGTGCGAAAGCGTGGGGAGCAAACAGG	13	0	0	0	0	0	0	0	0	0	0	0	0	0	0	0	0	0	0	0	0	0	0	0	0	0	0	0	0	0	0	0	0	0	0	0	0	0	0	0	0	0	0	0	0	0	0
otu548	Bacteria(1.00),Bacteroidota(1.00),Bacteroidia(1.00),Sphingobacteriales(1.00),Sphingobacteriaceae(1.00),Mucilaginibacter(1.00),metagenome(0.35)	TACGGAGGATCCAAGCGTTATCCGGATTTATTGGGTTTAAAGGGTGCGTAGGCGGCCTATTAAGTCAGGGGTGAAAGACGGTAGCTTAACTATCGCAGTGCCTTTGATACTGATGGGCTTGAATGTACTTGAGGTAGGCGGAATGTGACAAGTAGCGGTGAAATGCATAGATATGTCACAGAACACCAATTGCGAAGGCAGCTTACTAAAGTATGATTGACGCTGAGGCACGAAAGCGTGGGGATCAAACAGG	13	0	0	0	7	0	0	0	0	0	0	0	0	0	0	0	0	0	0	0	0	0	0	0	0	0	0	0	0	0	0	0	0	0	0	0	0	0	0	0	0	0	0	0	0	0	0
otu026	Bacteria(1.00),Proteobacteria(1.00),Gammaproteobacteria(1.00),Cardiobacteriales(1.00),Wohlfahrtiimonadaceae(1.00),Koukoulia(0.94),Koukoulia_aurantiaca(0.94)	TACGGGGGGTGCAAGCGTTAATCGGAATTACTGGGCGTAAAGGGCGCGTAGGTGGTTACTTAAGTCAGATGTGAAAGCCCCGGGCTCAACCTGGGAATTGCATTTGATACTGGGTAACTAGAGTGTGGTAGAGAGTAGCGGAATTTCTGGTGTAGCGGTGAAATGCGTAGATATCAGAAGGAACACCAATGGCGAAGGCAGCTACTTGGGCCAACACTGACGCTGAGGCGCGAAAGCATGGGGAGCAAACAGG	12	0	0	0	0	0	0	0	0	0	0	0	0	0	0	0	0	0	0	0	0	0	0	0	0	0	0	0	0	0	0	0	0	0	0	0	0	0	0	0	0	0	0	0	0	0	0
otu249	Bacteria(1.00),Firmicutes(1.00)	TACGTAGGGGGCTAGCGTTGTCCGGAATCACTGGGCGTAAAGGGTTCGCAGGCGGAAATGCAAGTCAGATGTAAAAGGCAGTAGCTTAACTACTGTAAGCATTTGAAACTGCATATCTTGAGAAGAGTAGAGGTAAGTGGAATTTTTAGTGTAGCGGTGAAATGCGTAGATATTAAAAAGAATACCGGTGGCGAAGGCGACTTACTGGGCTCATTCTGACGCTGAGGAACGAAAGCGTGGGTAGCAAACAGG	12	0	0	0	0	0	0	0	0	0	0	0	0	0	0	0	0	0	0	0	0	0	0	0	0	0	0	0	0	0	0	0	0	0	0	0	0	0	0	0	0	0	0	0	0	0	0
otu321	Bacteria(1.00),Bacteroidota(1.00),Bacteroidia(1.00),Sphingobacteriales(1.00),Sphingobacteriaceae(1.00),Mucilaginibacter(0.97),uncultured_bacterium(0.25)	TACGGAGGATCCAAGCGTTATCCGGATTTATTGGGTTTAAAGGGTGCGTAGGCGGCCTATTAAGTCAGGGGTGAAAGACGGTAGCTCAACTATCGCAGTGCCCTTGATACTGATGGGCTTGAATGAACTAGAGGTAGGCGGAATGTGACAAGTAGCGGTGAAATGCATAGATATGTCACAGAACACCGATTGCGAAGGCAGCTTACTATGGTTTTATTGACGCTGAGGCACGAAAGCGTGGGGATCAAACAGG	12	0	0	0	0	0	0	0	0	0	0	0	0	0	0	0	0	0	0	4	0	0	0	0	0	0	0	0	0	0	0	0	0	0	0	0	0	0	0	0	0	0	0	0	0	0	0
otu339	Bacteria(1.00),Actinobacteriota(1.00),Actinobacteria(1.00),Actinomycetales(1.00),Actinomycetaceae(1.00),Actinomyces(1.00),uncultured_bacterium(0.72)	TACGTAGGGTGCGAGCGTTGTCCGGAATTATTGGGCGTAAAGGGCTTGTAGGCGGTTTGTCGCGTCTGCCGTGAAATCCTCTGGCTTAACTGGGGGCGTGCGGTGGGTACGGGCAGGCTTGAGTGCGGTAGGGGAGACTGGAACTCCTGGTGTAGCGGTGGAATGCGCAGATATCAGGAAGAACACCGGTGGCGAAGGCGGGTCTCTGGGCCGTTACTGACGCTGAGGAGCGAAAGCGTGGGGAGCGAACAGG	12	7	0	0	0	0	0	0	0	0	0	0	0	0	0	0	0	0	0	0	0	0	0	0	0	0	0	0	0	0	0	0	0	0	0	0	0	0	0	0	0	0	0	0	0	0	0
otu382	Bacteria(1.00),Acidobacteriota(1.00),Acidobacteriae(1.00),Subgroup_2(1.00),Subgroup_2(1.00),Subgroup_2(1.00),uncultured_bacterium(1.00)	GACGTAGGGGGCCAGCGTTGTTCGGAATTACTGGGTGTAAAGGGTTCGTAGGCGGTGCGGCAAGTTGGGAGTGAAATCTCTGGGCTTAACCCAGAGGCTGCTTCCAAAACTGCTGTGCTTGAGTGTGAGAGAGGCTCGTGGAATTGCAGGTGTAGCGGTGAAATGCGTAGATATCTGCAGGAACACCCGTGGCGAAAGCGGCGAGCTGGATCACAACTGACGCTGAGGAACGAAAGCTAGGGGAGCAAACAGG	12	0	0	0	0	6	0	0	0	0	0	0	0	0	0	0	0	0	0	0	0	0	0	0	0	0	0	0	0	0	0	0	0	0	0	0	0	0	0	0	0	0	0	0	0	0	0
otu441	Bacteria(1.00),Proteobacteria(1.00),Gammaproteobacteria(1.00),Alteromonadales(1.00),Psychromonadaceae(1.00),Psychromonas(1.00),Psychromonasp.(0.30)	TACGGAGGGTGCGAGCGTTAATCGGAATTACTGGGCGTAAAGCGCGCGTAGGTGGTTAATTAAGTCAGATGTGAAATCCCAGGGCTCAACCTTGGAACTGCATTTGAAACTGGTTAACTAGAGTTTTGTAGAGGGTGGTAGAATTTCAGGTGTAGCGGTGAAATGCGTAGAGATCTGAAGGAATACCAGTGGCGAAGGCGGCCACCTGGACAAAGACTGACACTGAGGCGCGAAGGCGTGGGGAGCAAACGGG	12	0	0	0	0	0	0	0	0	0	0	0	0	0	0	6	0	3	0	0	0	0	0	0	0	0	0	0	0	0	0	0	0	0	0	0	0	0	0	0	0	0	0	0	0	0	0
otu443	Bacteria(1.00),Firmicutes(1.00),Bacilli(1.00),Lactobacillales(1.00),Aerococcaceae(0.94),Facklamia(0.51),uncultured_bacterium(0.85)	TACGTAGGTGGCAAGCGTTGTCCGGATTTATTGGGCGTAAAGGGAGCGCAGGCGGTGACTTAAGTCTGATGTGAAAGCCCACGGCTCAACCGTGGAGGGTCATTGGAAACTGGGTCACTTGAGTGCAGAAGAGGAAAGTGGAATTCCATGTGTAGCGGTGAAATGCGTAGATATATGGAGGAACACCAGTGGCGAAGGCGACTTTCTGGTCTGTAACTGACGCTGAGGCTCGAAAGCGTGGGGAGCAAACAGG	12	0	12	0	0	0	0	0	0	0	0	0	0	0	0	0	0	0	0	0	0	0	0	0	0	0	0	0	0	0	0	0	0	0	0	0	0	0	0	0	0	0	0	0	0	0	0
otu444	Bacteria(1.00),Actinobacteriota(1.00),Actinobacteria(1.00),Pseudonocardiales(0.89),Pseudonocardiaceae(0.89),Actinophytocola(0.05),uncultured_bacterium(0.14)	TACGTAGGGTGCGAGCGTTGTCCGGAATTATTGGGCGTAAAGAGCTCGTAGGCGGTTTGTCGCGTCGGCCGTGAAAACCTCAGGCTTAACTTGGGGCTTGCGGTCGATACGGGCAGACTTGAGTTCGGCAGGGGAGACTGGAATTCCTGGTGTAGCGGTGAAATGCGCAGATATCAGGAGGAACACCGGTGGCGAAGGCGGGTCTCTGGGCCGATACTGACGCTGAGGAGCGAAAGCGTGGGGAGCGAACAGG	12	0	0	0	0	0	0	0	0	0	0	0	0	0	0	0	0	0	0	0	0	0	0	0	0	0	0	0	0	0	0	0	0	0	0	0	0	0	0	0	0	0	0	0	0	0	0
otu449	Bacteria(1.00),Proteobacteria(1.00),Alphaproteobacteria(1.00),Rhizobiales(1.00),Beijerinckiaceae(1.00),Methylobacterium-Methylorubrum(1.00),Methylobacteriucerastii(0.89)	TACGAAGGGGGCTAGCGTTGCTCGGAATCACTGGGCGTAAAGGGCGCGTAGGCGGTCTTTTAAGTCGGGGGTGAAAGCCTGTGGCTCAACCACAGAATTGCCTTCGATACTGGGAGACTTGAGTTCGGTAGAGGTTGGTGGAACTGCGAGTGTAGAGGTGAAATTCGTAGATATTCGCAAGAACACCGGTGGCGAAGGCGGCCAACTGGACCGACACTGACGCTGAGGCGCGAAAGCGTGGGGAGCAAACAGG	12	0	0	0	0	0	0	0	0	0	0	0	2	0	0	0	0	0	0	0	0	0	0	0	0	0	0	0	0	0	0	0	0	0	0	0	0	0	0	0	0	0	0	0	0	0	0
otu451	Bacteria(1.00),Proteobacteria(1.00),Alphaproteobacteria(1.00),Sphingomonadales(1.00),Sphingomonadaceae(1.00),Sphingopyxis(1.00),Sphingopyxialaskensis(1.00)	TACGGAGGGAGCTAGCGTTGTTCGGAATTACTGGGCGTAAAGCGCGCGTAGGCGGTTTTTTAAGTCAGAGGTGAAAGCCCAGTGCTCAACACTGGAACTGCCTTTGAAACTGGAAAACTTGAATCTTGGAGAGGTCAGTGGAATTCCGAGTGTAGAGGTGAAATTCGTAGATATTCGGAAGAACACCAGTGGCGAAGGCGACTGACTGGACAAGTATTGACGCTGAGGTGCGAAAGCGTGGGGAGCAAACAGG	12	0	0	0	0	0	0	0	0	0	0	0	0	0	0	0	0	0	0	0	0	0	0	0	0	0	0	0	0	0	0	0	0	0	0	0	0	0	0	0	0	0	0	0	0	0	0
otu452	Bacteria(1.00),Verrucomicrobiota(1.00),Verrucomicrobiae(1.00),Verrucomicrobiales(1.00),Rubritaleaceae(1.00),Luteolibacter(1.00),uncultured_bacterium(0.87)	TACGAAGGTCCCAAGCGTTGTTCGGAATCACTGGGCGTAAAGGGAGCGTAGGCGGCGTGGTAAGTCAGATGTGAAATCCCGGGGCTCAACCCCGGAACTGCATCCGATACTGCCATGCTAGAGGATTGGAGAGGTAGCTGGAATTCTCGGTGTAGCAGTGAAATGCGTAGAGATCGAGAGGAACACTCGTGGCGAAAGCGAGCTACTGGACAATTCCTGACGCTGAGGCTCGAAGGCTAGGGTAGCGAAAGGG	12	0	0	0	0	0	0	0	0	0	0	0	0	0	0	0	0	0	0	0	0	0	0	0	0	0	0	0	0	0	0	0	0	0	0	0	0	0	0	0	0	0	0	0	0	0	0
otu485	Bacteria(1.00),Proteobacteria(1.00),Gammaproteobacteria(1.00),Xanthomonadales(1.00),Xanthomonadaceae(1.00),Luteimonas(1.00),uncultured_bacterium(1.00)	TACGAAGGGTGCAAGCGTTACTCGGAATTACTGGGCGTAAAGCGTGCGTAGGTGGTTTGTTAAGTCTGATGTGAAAGCCCTGGGCTCAACCTGGGAATTGCATTGGATACTGGCAGGCTAGAGTGCGGTAGAGGATGGCGGAATTCCTGGTGTAGCAGTGAAATGCGTAGAGATCAGGAGGAACATCCGTGGCGAAGGCGGCCATCTGGACCAGCACTGACACTGAGGCACGAAAGCGTGGGGAGCAAACAGG	12	0	0	0	0	0	0	0	0	0	0	0	0	0	0	0	0	0	0	0	0	0	0	0	0	0	0	0	0	0	0	0	0	0	0	0	10	0	0	0	0	0	0	0	0	0	0
otu505	Bacteria(1.00),Proteobacteria(1.00),Gammaproteobacteria(1.00),Cellvibrionales(1.00),Cellvibrionaceae(1.00),Cellvibrio(1.00),uncultured_Cellvibrio(0.96)	TACGGAGGGTGCAAGCGTTAATCGGAATTACTGGGCGTAAAGCGTACGTAGGTGGTTTGTTAAGCCAGCTGTGAAATCCCCGGGCTCAACCTGGGCACTGCAGTTGGAACTGGCAAGCTAGAGTAGGGTAGAGGGGTGTGGAATTCCAGGTGTAGCGGTGAAATGCGTAGATATCTGGAGGAACATCAGTGGCGAAGGCGACACCCTGGACTCATACTGACACTGAGGTACGAAAGCGTGGGGAGCAAACAGG	12	0	0	0	0	0	0	0	0	0	0	0	0	0	0	0	0	0	0	0	0	0	0	0	0	0	0	0	0	0	0	0	0	0	0	0	0	0	0	0	0	0	0	0	0	0	0
otu572	Bacteria(1.00),Acidobacteriota(1.00),Vicinamibacteria(1.00),Vicinamibacterales(1.00),uncultured(0.93),uncultured(0.93),uncultured_bacterium(0.86)	TACGGGGGGGGCAAGCGTTGTTCGGAATTACTGGGCGTAAAGGGCTCGTAGGCGGCCAACTAAGTCGGATGTGAAATCCCCAGGCTTAACCTGGGAACTGCATCCGATACTGGATGGCTTGAATCCGGGAGAGGGATGCAGAATTCCAGGTGTAGCGGTGAAATGCGTAGATATCTGGAGGAATACCGGTGGCGAAGGCGGCATCCTGGACCGGCATTGACGCTGATGAGCGAAAGCTAGGGGAGCAAACGGG	12	0	0	0	0	0	0	0	0	0	0	0	0	0	0	0	0	0	0	0	0	0	0	0	0	0	0	0	0	0	0	0	0	0	0	0	0	0	0	0	0	0	0	0	0	0	0
otu239	Bacteria(1.00),Bacteroidota(1.00),Bacteroidia(1.00),Cytophagales(1.00),Spirosomaceae(1.00),Dyadobacter(1.00),uncultured_bacterium(0.89)	TACGGAGGGTGCGAGCGTTGTCCGGATTTATTGGGTTTAAAGGGTGCGTAGGTGGCTTAATAAGTCAGTGGTGAAATACAGCCGCTCAACGGTTGAGGTGCCATTGATACTGTTAAGCTTGAAACAATTGGAGGCTGCCGGAATGGATGGTGTAGCGGTGAAATGCATAGATATCATCCAGAACACCGATTGCGAAGGCAGGTGGCTACGATTGATTTGACACTGAGGCACGAAAGCATGGGGAGCAAACAGG	11	0	0	0	0	0	0	0	0	0	0	0	0	0	0	0	0	0	0	0	0	0	0	0	0	0	0	0	0	0	0	0	0	0	0	0	0	0	0	0	0	0	0	0	0	0	0
otu460	Bacteria(1.00),Bacteroidota(0.99),Bacteroidia(0.99),Flavobacteriales(0.98),Weeksellaceae(0.94),Moheibacter(0.91),uncultured_bacterium(0.62)	TACGGAGGATGCAAGCGTTATCCGGATTTATTGGGTTTAAAGGGTCCGTAGGCGGACTGGTAAGTCAGAGGTGAAATCCGGCAGCTCAACTGTCGAACTGCCTTTGAAACTGCCCGTCTTGAGTAAGAATGAAGCAGCTGGAATGTGTGGTGTAGCGGTGAAATGCATAGATATCACACAGAACACCGATAGCGAAGGCAGGTTGCTAATTCTTTACTGACGCTGATGGACGAAAGCGTGGGGAGCGAACAGG	11	0	0	0	0	11	0	0	0	0	0	0	0	0	0	0	0	0	0	0	0	0	0	0	0	0	0	0	0	0	0	0	0	0	0	0	0	0	0	0	0	0	0	0	0	0	0
otu461	Bacteria(1.00),Proteobacteria(1.00),Alphaproteobacteria(1.00),Sphingomonadales(1.00),Sphingomonadaceae(1.00),Sphingomonas(1.00),uncultured_bacterium(0.22)	TACGGAGGGGGCTAGCGTTATTCGGAATTACTGGGCGTAAAGCGCACGTAGGCGGCTTGATAAGTAAGAGGTGAAAGCCTGGAGCTCAACTCCAGAACTGCCTTTTAGACTGTCTCGCTTGAATCCAGGAGAGGTGAGTGGAATTCCGAGTGTAGAGGTGAAATTCGTAGATATTCGGAAGAACACCAGTGGCGAAGGCGGCTCACTGGACTGGTATTGACGCTGAGGTGCGAAAGCGTGGGGAGCAAACAGG	11	0	0	0	0	0	0	0	0	0	0	0	0	0	0	0	0	0	0	0	0	0	0	0	0	0	0	0	0	0	0	0	0	0	0	0	0	0	0	0	0	0	0	0	0	0	0
otu462	Bacteria(1.00),Gemmatimonadota(1.00),Gemmatimonadetes(1.00),Gemmatimonadales(1.00),Gemmatimonadaceae(1.00),Roseisolibacter(1.00),uncultured_bacterium(1.00)	TACAGAGGGTGCGAGCGTTGTCCGGAATTACTGGGCGTAAAGGGCGCGTAGGTGGCGGGTCACGCGTGCCGTGAAAGCCCGGGGCTCAACCCCGGGTCGGCGGTGCGAACGGGCTTGCTTGAGCGTACGAGAGGCAGGCGGAATTCCGGGTGTAGCGGTGGAATGCGTAGAGATCCGGAAGAACACCGGTGGCGAAGGCGGCCTGCTGGCGTACGGCTGACACTGAGGCGCGACAGCGTGGGGAGCAAACAGG	11	0	0	0	0	0	0	0	0	0	0	0	0	0	0	0	0	0	0	0	0	0	0	0	0	0	0	0	0	0	0	0	0	0	0	0	0	0	0	0	0	0	0	0	0	0	0
otu463	Bacteria(1.00),Deinococcota(1.00),Deinococci(1.00),Deinococcales(1.00),Deinococcaceae(1.00),Deinococcus(1.00),bacteriuEllin510(0.99)	TACGGAGGGTGCAAGCGTTACCCGGAATCACTGGGCGTAAAGGGCGTGTAGGCGGGAACTTAAGTCTGGTTTTAAAGACTGGGGCTCAACCCCGGGGATGGACTGGATACTGGGTTTCTAGACCTCTGGAGAGATACTCGGAATTTCTGGTGTAGCGGTGGAATGCGTAGATACCAGAAGGAACACCGATGGCGAAGGCAGAGTATTGGACAGAAGGTGACGCTGAGGCGCGAAAGTGTGGGGAGCGAACCGG	11	0	0	0	0	0	0	0	0	0	0	0	0	0	0	0	0	0	0	0	0	0	0	0	0	0	0	0	0	0	0	0	0	0	0	0	0	0	0	0	0	0	0	0	0	0	0
otu465	Bacteria(1.00),Bacteroidota(1.00),Bacteroidia(1.00),Flavobacteriales(1.00),Weeksellaceae(1.00),Chishuiella(0.94),Empedobacter_sp.(0.88)	TACGGAGGGTGCGAGCGTTATCCGGATTTATTGGGTTTAAAGGGTCCGTAGGCGGATTAATCAGTCAGTGGTGAAATCCCTTAGCTTAACTAAGGAACTGCCATTGATACTGTTAATCTTGAGTGAGGTTGCAGTGGCTGGAATGTGTAGTGTAGCGGTGAAATGCTTAGATATTACGCAGAACACCAATTGCGAAGGCAGGTCACTAAGTCTCAACTGACGCTGATGGACGAAAGCGTGGGGAGCGAACAGG	11	0	0	0	0	0	0	0	0	0	0	0	0	0	0	0	0	0	0	11	0	0	0	0	0	0	0	0	0	0	0	0	0	0	0	0	0	0	0	0	0	0	0	0	0	0	0
otu468	Bacteria(1.00),Bacteroidota(1.00),Bacteroidia(1.00),Bacteroidales(1.00),Paludibacteraceae(1.00),F0058(1.00),uncultured_bacterium(1.00)	TACGGAGGATGCAAGCGTTATCCGGATTTATTGGGTTTAAAGGGTGCGTAGGCGGTATTACAAGTCAGGGGTGAAATCTTGGTGCTTAACATTAAAATTGCCTTTGAAACTGTGGTACTTGAGTGTAAAAGAGGTAGGCGGAATGTGTTGTGTAGCGGTGAAATGCATAGATATAACACAGAACCCCGATTGCGAAGGCAGCTTACTATCATACAACTGACGCTGATGCACGAAAGCGTGGGGATCAAACAGG	11	0	0	0	0	0	0	0	0	0	0	0	0	0	0	0	0	0	0	0	0	0	0	0	0	0	0	0	0	0	0	0	0	0	0	0	0	0	0	0	0	0	0	0	0	0	0
otu470	Bacteria(1.00),Cyanobacteria(1.00),Sericytochromatia(1.00),Sericytochromatia(1.00),Sericytochromatia(1.00),Sericytochromatia(1.00),uncultured_bacterium(0.84)	TACGTAGGATGCAAGCGTTGTTCGGAATTACTGGGCGTAAAGAGTACGTAGGCGGCATATCAAGTCTGATATTAAAGACCGGGGCTTAACTTCGGGAATGTATCGGAAACTGATAAGCTAGAGGACAGTAGAGGAAACCGGAATTCTCAGTGTAGCGGTGAAATGCGTAGATATTGGGAAGAACACCAGTGGCGAAAGCGGGTTTCTGGGCTGTTACTGACGCTGAGGTACGAAAGTGTGGGGAGCAAACGGG	11	0	0	0	0	0	0	0	0	0	0	0	0	0	0	0	0	0	0	0	0	0	0	0	0	0	0	0	0	0	0	0	0	0	0	0	0	0	0	0	0	0	0	0	0	0	0
otu471	Bacteria(1.00),Proteobacteria(1.00),Alphaproteobacteria(1.00),Rhodobacterales(1.00),Rhodobacteraceae(1.00),Rhodobacter(0.88),uncultured_soil(0.87)	TACGGAGGGGGCTAGCGTTGTTCGGAATTACTGGGCGTAAAGCGCACGTAGGCGGATCAGAAAGTCAGAGGTGAAATCCCAGGGCTCAACCTTGGAACTGCCTTTGAAACTTCTGATCTTGAGATCGAGAGAGGTGAGTGGAATTCCGAGTGTAGAGGTGAAATTCGTAGATATTCGGAGGAACACCAGTGGCGAAGGCGGCTCACTGGCTCGATACTGACGCTGAGGTGCGAAAGCGTGGGGAGCAAACAGG	11	0	0	0	0	0	0	0	0	0	0	0	0	0	0	0	0	0	0	0	0	0	0	0	0	0	0	0	0	0	0	0	0	0	0	0	0	0	0	0	0	0	0	0	0	0	0
otu475	Bacteria(1.00),Bdellovibrionota(1.00),Bdellovibrionia(1.00),Bacteriovoracales(1.00),Bacteriovoracaceae(1.00),Peredibacter(1.00),uncultured_prokaryote(0.99)	TACGAAGGGTCCAAGCGTTGTTCGGATTTATTGGGCGTAAAGCGCGCGCAGGCGGATCAGTAAGTCAGGTGTGAAATCTCGAAGCTCAACTTCGAAACTGCGCCTGAAACTACTAGTCTAGAATATCAGAGGGGGTAGGGGAATTTCACGTGTAGGGGTAAAATCCGTAGAGATGTGAAGGAACACCGGAGGCGAAGGCGCCTACCTGGATGATCATTGACGCTGAGGCGCGAAAGCGTGGGGAGCAAACAGG	11	0	0	0	0	0	0	0	0	0	0	0	0	0	0	0	0	0	0	0	0	0	0	0	0	0	0	0	0	0	0	0	0	0	0	0	0	0	0	0	0	0	0	0	0	0	0
otu515	Bacteria(1.00),Bdellovibrionota(1.00),Bdellovibrionia(1.00),Bdellovibrionales(1.00),Bdellovibrionaceae(1.00),Bdellovibrio(1.00),uncultured_bacterium(1.00)	GACGAGGGGTCCTAGCGTTGTTCGGAATCATTGGGCGTAAAGCGTATGTAGGCGGCCTAGCAAGTCAGTTGTGAAAGCCCCGGGCTCAACCCGGGAAGTGCTTCTGATACTGCTTGGCTTGAGTACTGGAGAGGATAGTGGAATTCCAGGTGTAGTGGTGAAATACGTAGATATCTGGAGGAACACCGGTGGCGAAGGCGGCTATCTGGCCATGTACTGACGCTGAGATACGAAAGCGTGGGGAGCAAACAGG	11	0	0	0	0	0	0	0	0	0	0	0	0	0	0	0	0	0	0	0	0	0	0	0	0	0	0	0	0	0	0	0	0	0	0	0	0	0	0	0	0	0	0	0	0	0	0
otu524	Bacteria(1.00),Bacteroidota(1.00),Bacteroidia(1.00),Sphingobacteriales(1.00),Sphingobacteriaceae(1.00),Pedobacter(0.96),uncultured_bacterium(0.84)	TACGGAGGATCCAAGCGTTATCCGGATTTATTGGGTTTAAAGGGTGCGTAGGCGGCCTATTAAGTCAGGGGTGAAAGACGGTGGCTCAACCATCGCAGTGCCTTTGATACTGATGGGCTTGATTACACTTGAGGTAGGCGGAATGTGACAAGTAGCGGTGAAATGCATAGATATGTCACAGAACACCAATTGCGAAGGCAGCTTACTAAGGTGTCAATGACGCTGAGGCACGAAAGCGTGGGGATCAAACAGG	11	0	0	0	0	0	0	0	0	0	0	0	0	0	0	0	0	0	0	0	0	0	0	0	0	0	0	0	0	0	0	0	0	0	0	0	0	0	0	0	0	0	0	0	0	0	0
otu593	Bacteria(1.00),Fibrobacterota(1.00),Fibrobacteria(1.00),Fibrobacterales(1.00),Fibrobacteraceae(1.00),uncultured(1.00),metagenome(0.39)	TACGAGGGGGGCAAGTGTTGTTCGGAATTACTGGGCGTAAAGGGAGCGTAGGCGGATGTTTAAGTTGGATGTTTAAAACCGGGGCCTAACCCCGGAGCGGCATCCAAAACTGGGCATCTTGAATAGGTCAGAGGCTAGTGGAATTGGAGGTGTAGCGGTGGAATGCGTAGAGATCTCCAAGAACACCTATTGCGAAGGCAGCTAGCTGGGACCATATTGACGCTGAGGCTCGAAAGCATGGGGAGCAAACAGG	11	0	0	0	0	0	0	0	0	0	0	0	0	0	0	0	0	0	0	0	0	0	0	0	0	0	0	0	0	0	0	0	0	0	0	0	0	0	0	0	0	0	0	0	0	0	0
otu117	Bacteria(1.00),Proteobacteria(1.00),Alphaproteobacteria(1.00),Sphingomonadales(1.00),Sphingomonadaceae(1.00),Sphingomonas(1.00),uncultured_bacterium(0.56)	TACGGAGGGGGCTAGCGTTGTTCGGAATTACTGGGCGTAAAGCGCACGTAGGCGGCTTTGTAAGTCAGAGGTGAAAGCCTGGAGCTCAACTCCAGAACTGCCTTTGAGACTGCATCGCTTGAATCCAGGAGAGGTGAGTGGAATTCCGAGTGTAGAGGTGAAATTCGTAGATATTCGGAAGAACACCAGTGGCGAAGGCGGCTCACTGGACTGGTATTGACGCTGAGGTGCGAAAGCGTGGGGAGCAAACAGG	10	0	0	0	0	0	0	0	0	0	0	0	0	0	0	0	0	0	0	0	0	0	0	0	0	0	0	0	0	0	0	0	0	0	0	2	0	0	0	0	0	0	0	0	0	0	0
otu157	Bacteria(1.00),Bacteroidota(1.00),Bacteroidia(1.00),Chitinophagales(1.00),Chitinophagaceae(1.00),Ferruginibacter(1.00),uncultured_bacterium(1.00)	TACGGAGGGTGCAAGCGTTATCCGGATTTACTGGGTTTAAAGGGTGCGTAGGTGGATAAGAAAGTCAGTGGTGAAATCTTCGGGCTTAACCCGGAAACTGCCATTGATACTATTTATCTTGAATACTCTGGAGGTAAGCGGAATATGTCATGTAGCGGTGAAATGCTTAGATATGACATAGAACACCAATTGCGAAGGCAGCTTACTACATAGTTATTGACACTGAGGCACGAAAGCGTGGGGATCAAACAGG	10	0	0	0	0	0	0	0	0	0	0	0	0	0	0	0	0	0	0	0	0	0	0	0	0	0	0	0	0	0	0	0	0	0	0	0	0	0	0	0	0	0	0	0	0	0	0
otu206	Bacteria(1.00),Actinobacteriota(1.00),Actinobacteria(1.00),Kineosporiales(1.00),Kineosporiaceae(1.00),Kineosporiaceae(1.00),uncultured_bacterium(1.00)	TACGTAGGGTGCAAGCGTTGTCCGGAATTATTGGGCGTAAAGAGCTCGTAGGCGGTCTGTCGCGTCGGCTGTGAAAACTTGGGGCTCAACCCCAAGCCTGCAGTCGATACGGGCAGACTAGAGTGCGGTAGGGGAGACTGGAATTCCTGGTGTAGCGGTGAAATGCGCAGATATCAGGAGGAACACCGGTGGCGAAGGCGGGTCTCTGGGCCGTAACTGACGCTGAGGAGCGAAAGCGTGGGGAGCGAACAGG	10	0	0	0	0	0	0	0	0	0	0	0	0	0	0	0	0	0	0	0	0	0	0	0	0	0	0	0	0	0	0	0	0	0	0	0	0	0	0	0	0	0	0	0	0	0	0
otu332	Bacteria(1.00),Bacteroidota(1.00),Bacteroidia(1.00),Flavobacteriales(1.00),Flavobacteriaceae(1.00),Flavobacterium(1.00),uncultured_bacterium(0.96)	TACGGAGGATCCAAGCGTTATCCGGAATCATTGGGTTTAAAGGGTCCGTAGGCGGCCCTGTAAGTCAGTGGTGAAATCTCCCGGCTCAACCGGGAAATTGCCATTGATACTGCAGGGCTTGAATTATTGGGAAGTAACTAGAATATGTAGTGTAGCGGTGAAATGCTTAGATATTACATGGAATACCGATTGCGAAGGCAGGTTACTACCAATACATTGACGCTGATGGACGAAAGCGTGGGTAGCGAACAGG	10	0	0	0	0	0	0	0	0	0	0	0	0	0	0	0	0	0	0	0	0	0	0	0	0	0	0	0	0	0	0	0	0	0	0	0	0	0	0	0	0	0	0	0	0	0	0
otu439	Bacteria(1.00),Proteobacteria(1.00),Alphaproteobacteria(1.00),Rhizobiales(1.00),Devosiaceae(1.00),Devosia(1.00),Devosia_terrae(0.61)	TACGAAGGGGGCTAGCGTTGTTCGGATTTACTGGGCGTAAAGCGCACGTAGGCGGTTTGTTAAGTCAGGGGTGAAATCCCGGAGCTCAACTCCGGAACTGCCCTTGATACTGGCAAGCTAGAGTCCGGAAGAGGTAAGTGGAACTCCTAGTGTAGAGGTGGAATTCGTAGATATTAGGAAGAACACCAGTGGCGAAGGCGGCTTACTGGTCCGGAACTGACGCTGAGGTGCGAAAGCGTGGGGAGCAAACAGG	10	0	0	0	0	0	0	0	0	0	0	0	0	0	0	0	0	0	0	0	0	0	0	0	0	0	0	0	0	0	0	0	0	0	0	0	0	0	0	0	0	0	0	0	0	0	0
otu479	Bacteria(1.00),Actinobacteriota(1.00),Actinobacteria(1.00),Micrococcales(1.00),Micrococcaceae(1.00),Kocuria(0.99),unidentified(0.36)	TACGTAGGGCGCAAGCGTTGTCCGGAATTATTGGGCGTAAAGAGCTCGTAGGCGGCTTGTCGCGTCTGCTGTGAAAGCCCGGGGCTTAACTCCGGGTGTGCAGTGGGTACGGGCAGGCTAGAGTGCAGTAGGGGTAACTGGAATTCCTGGTGTAGCGGTGAAATGCGCAGATATCAGGAGGAACACCGATGGCGAAGGCAGGTTACTGGGCTGTTACTGACGCTGAGGAGCGAAAGCATGGGGAGCGAACAGG	10	0	0	0	0	0	0	0	0	0	0	0	0	0	0	0	0	0	0	0	0	0	0	0	0	0	0	0	0	0	0	0	0	0	0	0	0	0	0	0	0	0	0	0	0	0	0
otu481	Bacteria(1.00),Proteobacteria(1.00),Alphaproteobacteria(1.00),Caulobacterales(1.00),Caulobacteraceae(1.00),Phenylobacterium(1.00),uncultured_Phenylobacterium(0.49)	TACGAAGGGGGCTAGCGTTGCTCGGAATTACTGGGCGTAAAGGGCGCGTAGGCGGACAGTTAAGTCAGAGGTGAAAGCCCAGGGCTCAACCTTGGAATTGCCTTTGATACTGGCTGTCTTGAGTTCGGGAGAGGTGAGTGGAATGCCGAGTGTAGAGGTGAAATTCGTAGATATTCGGCGGAACACCAGTGGCGAAGGCGACTCACTGGCCCGATACTGACGCTGAGGCGCGAAAGCGTGGGGAGCAAACAGG	10	0	0	0	0	0	0	0	0	0	0	0	0	0	0	0	0	0	0	0	0	0	0	0	0	0	0	0	0	0	0	0	0	0	0	0	0	0	0	0	0	0	0	0	0	0	0
otu482	Bacteria(1.00),Proteobacteria(1.00),Alphaproteobacteria(1.00),Rhizobiales(1.00),Beijerinckiaceae(1.00),Methylobacterium-Methylorubrum(0.95),Methylobacteriuorganophilum(0.38)	TACGAAGGGGGCTAGCGTTGCTCGGAATCACTGGGCGTAAAGGGCGCGTAGGCGGCCATTTAAGTCGGGGGTGAAAGCCTGTGGCTCAACCACAGAATTGCCTTCGATACTGGATGGCTTGAGTTCGGAAGAGGTTGGTGGAACTGCGAGTGTAGAGGTGAAATTCGTAGATATTCGCAAGAACACCGGTGGCGAAGGCGGCCAACTGGTCCGATACTGACGCTGAGGCGCGAAAGCGTGGGGAGCAAACAGG	10	0	0	0	0	0	0	0	0	0	0	0	0	0	0	0	0	0	0	0	0	0	0	0	0	0	0	0	0	0	0	0	0	0	0	0	0	0	0	0	0	0	0	0	0	0	0
otu486	Bacteria(1.00),Bacteroidota(1.00),Bacteroidia(1.00),Bacteroidales(1.00),Dysgonomonadaceae(0.99),Dysgonomonas(0.99),uncultured_bacterium(0.53)	TACGGAGGATGCGAGCGTTATCCGGATTTATTGGGTTTAAAGGGTGCGTAGGCGGGAGATTAAGTCAGCGGTGAAAGTTTGAGGCTCAACCTTAAAATTGCCGTTGAAACTGGTTTTCTTGAGTATAGATGAAGTAGGCGGAATTCGTGGTGTAGCGGTGAAATGCATAGATATCACGAAGAACTCCAATTGCGAAGGCAGCTTACTAAGGTATAACTGACGCTGAGGCACGAAAGCGTGGGTATCAAACAGG	10	0	0	0	0	0	0	0	0	0	0	0	0	0	0	0	0	0	0	0	0	0	0	0	0	0	0	0	0	0	0	0	0	0	0	0	0	0	0	0	0	0	0	0	0	0	0
otu487	Bacteria(1.00),Bacteroidota(1.00),Bacteroidia(1.00),Chitinophagales(1.00),Chitinophagaceae(1.00),Flaviaesturariibacter(0.98),uncultured_bacterium(1.00)	TACGGAGGGTGCAAGCGTTATCCGGATTCACTGGGTTTAAAGGGTGCGTAGGAGGGCGGATAAGTCAGTGGTGAAATCTTCGAGCTTAACTCGGAAACTGCCGTTGATACTATTTGTCTTGAATATCGTGGAGGTGAGCGGAATATGTCATGTAGCGGTGAAATGCTTAGATATGACATAGAACACCAATTGCGAAGGCAGCTCGCTACACGAATATTGACTCTGAGGCACGAAAGCGTGGGGATCAAACAGG	10	0	0	0	0	0	0	0	0	0	0	0	0	0	0	0	0	0	0	0	0	0	0	0	0	0	0	0	0	0	0	0	0	0	0	0	0	0	0	0	0	0	0	0	0	0	0
otu488	Bacteria(1.00),Bacteroidota(1.00),Bacteroidia(1.00),Chitinophagales(1.00),Chitinophagaceae(1.00),Aurantisolimonas(1.00),uncultured_bacterium(1.00)	TACGGAGGGTGCAAGCGTTATCCGGATTTACTGGGTTTAAAGGGAGCGCAGGCGGATTAGTAAGTCAGTGGTGAAAGCCTTGAGCTTAACTCGAGAACTGCCATTGATACTATTAGTCTTGAATGTTGTTGAGGTTTGCGGAATGGGTCATGTAGCGGTGAAATGCATAGATATGACCCGGAACACCTATTGCGAAGGCAGCAGGCTAAACAAATATTGACGCTGAGGCTCGAAAGCGTGGGGATCAAACAGG	10	0	0	0	0	0	0	0	0	0	0	0	0	0	0	0	0	0	0	0	0	0	0	0	0	0	0	0	0	0	0	0	0	0	0	0	0	0	0	0	0	0	0	0	0	0	0
otu489	Bacteria(1.00),Proteobacteria(1.00),Gammaproteobacteria(1.00),Xanthomonadales(1.00),Xanthomonadaceae(1.00),Luteimonas(0.89),uncultured_bacterium(0.37)	TACGAAGGGTGCAAGCGTTACTCGGAATTACTGGGCGTAAAGCGTGCGTAGGTGGTGGTTTAAGTCAGATGTGAAAGCCCTGGGCTCAACCTGGGAACTGCATTTGATACTGGGTCACTAGAGTGTGGTAGAGGATAGCGGAATTCCTGGTGTAGCAGTGAAATGCGTAGAGATCAGGAGGAACATCCGTGGCGAAGGCGGCTATCTGGGCCAACACTGACACTGAGGCACGAAAGCGTGGGGAGCAAACAGG	10	0	0	0	0	0	0	0	0	0	0	0	0	0	0	0	0	0	0	0	0	0	0	0	0	0	0	0	0	0	0	0	0	0	0	0	0	0	0	0	0	0	0	0	0	0	0
otu490	Bacteria(1.00),Bacteroidota(1.00),Bacteroidia(1.00),Flavobacteriales(1.00),Flavobacteriaceae(1.00),Flavobacterium(1.00),uncultured_bacterium(0.89)	TACGGAGGGTCCAAGCGTTATCCGGAATCATTGGGTTTAAAGGGTCCGTAGGCGGTCTTATAAGTCAGTGGTGAAATCTCCTAGCTCAACTAGGAAACTGCCATTGATACTGTAAGACTTGAATTTTTGTGAAGTAACTAGAATATGTAGTGTAGCGGTGAAATGCTTAGATATTACATGGAATACCAATTGCGAAGGCAGGTTACTAACAAACGATTGACGCTGATGGACGAAAGCGTGGGGAGCGAACAGG	10	0	0	0	0	0	0	0	0	0	0	0	0	0	0	0	0	0	0	0	0	0	0	0	0	0	0	0	0	0	0	0	0	0	0	0	0	0	0	0	0	0	0	0	0	0	0
otu491	Bacteria(1.00),Proteobacteria(1.00),Gammaproteobacteria(1.00),Burkholderiales(1.00),Burkholderiaceae(0.99),Limnobacter(0.99),uncultured_organism(0.84)	TACGTAGGGTGCAAGCGTTAATCGGAATTACTGGGCGTAAAGCGTGCGCAGGCGGTTGTGTAAGACAGGTGTGAAATCCCCGGGCTTAACCTGGGAATTGCATTTGTGACTGCACGACTAGAGTGTGTCAGAGGGGGGTGGAATTCCACGTGTAGCAGTGAAATGCGTAGATATGTGGAGGAACACCAATGGCGAAGGCAGCCCCCTGGGATAACACTGACGCTCATGCACGAAAGCGTGGGGAGCAAACAGG	10	0	0	0	0	0	0	0	0	0	0	0	0	0	0	0	0	0	0	0	0	0	0	0	0	0	0	0	0	0	0	0	0	0	0	0	0	0	0	0	0	0	0	0	0	0	0
otu523	Bacteria(1.00),Proteobacteria(1.00),Betaproteobacteria(1.00),Betaproteobacteria_incertae_sedis(1.00),CandidatuVidania(1.00),Vidania_endosymbiont_of_Dictyophara_multireticulata(0.92)	TACGTAAGGTGCTAGCGTTATTCGGTTTTATTTGGCGTAAAGCGTGTGTAGGCGGTTTATTGTGATAAGAGTTAAAGCTTAAAGCTCAACTTTATTAGGCTCTTTTTACTAATAATCTAGAACTTAAATAGAGATAGTGGAATTTTGCAAGTAACAGTGAAATGTGTAAATATGCAAAGGAACACCAATAGCGAAGGCAACTATCTGATTTATTTTGACGCTGATACACTAAAGCGTGGGGAGCAAACAGG	10	0	0	0	0	0	0	0	0	0	0	0	0	0	0	0	0	0	0	0	0	0	0	0	0	10	0	0	0	0	0	0	0	0	0	0	0	0	0	0	0	0	0	0	0	0	0
otu589	Bacteria(1.00),Chloroflexi(1.00)	TACGTAGGGGTCGAGCGTTGTCCGGAGTTACTGGGCGTAAAGCGCATGCAGGCGGCTCATTACGCATGGCGTGAAAGCCCCCGGCTTAACCGGGGAGGGTCGTCGTGAACGGGTGAGCTTGAGGGTATCAGGGGCTGGTGGAATTCCCGGTGTAGTGGTGAAATGCGTAGAGATCGGGAGGAACACCTGTGGCGAAGGCGGCCAGCTGGGATACACCTGACGCTGAGATGCGAAGGCGTGGGGAGCGAACGGG	10	0	0	0	0	0	0	0	0	0	0	0	0	0	0	0	0	0	0	0	0	0	0	0	0	0	0	0	0	0	0	0	0	0	0	0	0	0	0	0	0	0	0	0	0	0	0
otu600	Bacteria(1.00),Firmicutes(1.00),Bacilli(1.00),Mycoplasmatales(1.00),Mycoplasmataceae(1.00),Mycoplasma(1.00),Mesomycoplasma_molare(0.59)	TACATAGGTCGCAAGCGTTATCCGGAATTATTGGGCGTAAAGAGTTCGTAGGTTGTTTGTTAAGTCTGAAGTTAAATACTGGAGCTCAACTCCAGCCTGCTTTGGATACTGACAAACTAGAATTACAAAGAGGTTAGCGGAATTCCTAGTGAAGCGGTGGAATGCGTAGATATTAGGAAGAACACCAATTGGCGAAGGCAGCTAACTGGGTGTATATTGACACTGAGGAACGAAAGCGTGGGGAGCAAACAGG	10	0	0	0	0	0	0	0	0	0	0	0	0	0	0	10	0	0	0	0	0	0	0	0	0	0	0	0	0	0	0	0	0	0	0	0	0	0	0	0	0	0	0	0	0	0	0
otu091	Bacteria(1.00),Actinobacteriota(1.00),Rubrobacteria(1.00),Rubrobacterales(1.00),Rubrobacteriaceae(1.00),Rubrobacter(1.00),Rubrobacter_calidifluminis(0.56)	TACGTAGGGGGCGAGCGTTGTCCGGAATCACTGGGCGTAAAGAGCGTGTAGGCGGCCCGGTAAGTCTGCTGTGAAAACCCGGGGCTCAACCCCGGGCGTGCAGTGGAAACTGCCGGGCTAGAGGGCGGCAGAGGCGAGTGGAATTCCCGGTGTAGCGGTGAAATGCGCAGATATCGGGAGGAACACCAGTAGCGAAGGCGGCTCGCTGGGCCGTCCCTGACGCTGAGACGCGAAAGCTAGGGGAGCGAACAGG	9	0	0	7	0	0	0	0	0	0	0	0	0	0	0	0	0	0	0	0	0	0	0	0	0	0	0	0	0	0	0	0	0	0	0	0	0	0	0	0	0	0	0	0	0	0	0
otu104	Bacteria(1.00),Proteobacteria(1.00),Alphaproteobacteria(1.00),Sphingomonadales(1.00),Sphingomonadaceae(1.00),Altererythrobacter(0.94),uncultured_bacterium(0.58)	TACGGAGGGGGCTAGCGTTGTTCGGAAATACTGGGCGTAAAGCGCACGTAGGCGGCGCAGCAAGTCAGGGGTGAAATCCCGGAGCTCAACTCCGGAACTGCCTTTGAAACTGCAGTGCTAGAATCTTGGAGAGGCGAGTGGAATTCCGAGTGTAGAGGTGAAATTCGTAGATATTCGGAAGAACACCAGTGGCGAAGGCGACTCGCTGGACAAGTATTGACGCTGAGGTGCGAAAGCGTGGGGAGCAAACAGG	9	0	0	0	0	0	0	0	0	0	0	0	0	0	0	0	0	0	0	0	0	0	0	0	0	0	0	0	0	0	0	0	0	0	0	0	0	0	0	0	0	0	0	0	0	0	0
otu132	Bacteria(1.00),Bacteroidota(1.00),Bacteroidia(1.00),Cytophagales(1.00),Hymenobacteraceae(1.00),Adhaeribacter(1.00),uncultured_bacterium(1.00)	TACGGAGGGTGCAAGCGTTGTCCGGATTTATTGGGTTTAAAGGGTGCGTAGGCGGCTTGATAAGTCCGTGGTGAAAGCCAACAGCTCAACTGTTGAACTGCCATGGATACTGTCAGGCTTGAGTACAGACGAGGTAGGCGGAATGGATCGTGTAGCGGTGAAATGCATAGATACGATCCAGAACTCCGATTGCGAAGGCAGCTTACTAGGCTGTAACTGACGCTGAGGCACGAAAGCGTGGGGAGCGAACAGG	9	0	0	0	0	0	0	0	0	0	0	0	0	0	0	0	0	0	0	0	0	0	0	0	0	0	0	0	0	0	0	0	0	0	0	0	0	0	0	0	0	0	0	0	0	0	0
otu154	Bacteria(1.00),Actinobacteriota(1.00),Actinobacteria(1.00),Corynebacteriales(1.00),Corynebacteriaceae(1.00),Corynebacterium(1.00),uncultured_bacterium(1.00)	TACGTAGGGTGCGAGCGTTGTCCGGAATTACTGGGCGTAAAGAGCTCGTAGGTGGTTTGTCGCGTCGTTTGTGTAAGCCCGCAGCTTAACTGCGGGACTGCAGGCGATACGGGCATAACTTGAGTGCTGTAGGGGAGACTGGAATTCCTGGTGTAGCGGTGGAATGCGCAGATATCAGGAGGAACACCGATGGCGAAGGCAGGTCTCTGGGCAGTAACTGACGCTGAGGAGCGAAAGCATGGGGAGCGAACAGG	9	0	0	0	0	0	0	0	0	0	0	0	0	0	0	0	0	0	0	0	0	0	0	0	0	0	0	0	0	0	0	0	0	0	0	0	0	0	0	0	0	0	0	0	0	0	0
otu209	Bacteria(1.00),Proteobacteria(1.00),Alphaproteobacteria(1.00),Rhizobiales(1.00),Beijerinckiaceae(1.00),Psychroglaciecola(0.95),uncultured_bacterium(0.99)	TACGAAGGGGGCTAGCGTTGCTCGGAATCACTGGGCGTAAAGGGTGCGTAGGCGGATTTCTAAGTCAGGGGTGAAAGCCTGAGGCTCAACCTCAGAATTGCCTTTGATACTGGAAGTCTTGAGACCGGAAGAGGTAAGTGGAACTGCGAGTGTAGAGGTGAAATTCGTAGATATTCGCAAGAACACCAGTGGCGAAGGCGGCTTACTGGTCCGGTTCTGACGCTGAGGCACGAAAGCGTGGGGAGCAAACAGG	9	0	0	0	0	0	0	0	0	0	0	0	0	0	0	0	0	0	0	0	0	0	0	0	0	0	0	0	0	0	0	0	0	0	0	0	0	0	0	0	0	0	0	0	0	0	0
otu424	Bacteria(1.00),Actinobacteriota(1.00),Actinobacteria(1.00),Corynebacteriales(1.00),Corynebacteriaceae(1.00),Corynebacterium(1.00),uncultured_bacterium(1.00)	TACGTAGGGTGCGAGCGTTGTCCGGAATTACTGGGCGTAAAGAGCTCGTAGGTGGTCTGTCGCGTCATTTGTGAAAGCCCGGGGCTTAACTCCGGGTTGGCAGGTGATACGGGCATGACTGGAGTACTGTAGGGGAGACTGGAATTCCTGGTGTAGCGGTGAAATGCGCAGATATCAGGAGGAACACCGGTGGCGAAGGCGGGTCTCTGGGCAGTAACTGACGCTGAGGAGCGAAAGCATGGGTAGCGAACAGG	9	0	0	0	0	0	0	0	0	0	0	0	0	0	0	0	0	0	0	0	0	0	0	0	0	0	0	0	0	0	0	0	0	0	0	0	0	0	0	0	0	0	0	0	0	0	0
otu495	Bacteria(1.00),Actinobacteriota(1.00),Thermoleophilia(1.00),Solirubrobacterales(1.00),Solirubrobacteraceae(1.00),Patulibacter(1.00),Bactoderma_rosea(0.99)	TACGTAGGGCGCGAGCGTTGTCCGGAATCATTGGGCGTAAAGCGCGTGTAGGCGGCTGAGTAAGTCTGCTGTGAAAGTCCAGGGCTCAACCCTGGAATGTCGGCGGATACTGCTCAGCTGGAGTACGGGAGGGGCGAGTGGAATTCCTGGTGTAGCGGTGGAATGCGCAGATATCAGGAGGAACACCTATGGCGAAGGCAGCTCGCTGGAACGTTACTGACGCTGAGACGCGAAAGCGTGGGGAGCAAACAGG	9	0	0	0	0	0	0	0	0	0	0	0	0	0	0	0	0	0	0	0	0	0	0	0	0	0	0	0	0	0	0	0	0	0	0	0	0	0	0	0	0	0	0	0	0	0	0
otu501	Bacteria(1.00),Actinobacteriota(1.00),Actinobacteria(1.00),Micrococcales(1.00),MicrococcaleIncertae_Sedis(1.00),Timonella(1.00),Populibacteriucorticicola(0.95)	TACGTAGGGCGCAAGCGTTGTCCGGAATTATTGGGCGTAAAGAGCTCGTAGGCGGCTTGTCGCGTCTGCCGTGAAAGTCTAAGGCTTAACCTTAGATCTGCGGTGGGTACGGGCAGGCTAGAGTGCGGTAGGGGTGACTGGAATTCCTGGTGTAGCGGTGGAATGCGCAGATATCAGGAGGAACACCGATGGCGAAGGCAGGTCACTGGGCCGCAACTGACGCTGAGGAGCGAAAGCATGGGGAGCGAACAGG	9	0	0	9	0	0	0	0	0	0	0	0	0	0	0	0	0	0	0	0	0	0	0	0	0	0	0	0	0	0	0	0	0	0	0	0	0	0	0	0	0	0	0	0	0	0	0
otu502	Bacteria(1.00),Actinobacteriota(1.00),Actinobacteria(1.00),Micrococcales(0.96),Promicromonosporaceae(0.70),Cellulosimicrobium(0.08),Cellulosimicrobiufunkei(0.05)	TACGTAGGGCGCAAGCGTTGTCCGGAATTATTGGGCGTAAAGAGCTCGTAGGTGGTTTGTCGCGTCTGGTGTGAAATCCCGGGGCTTAACTTCGGGCGTGCATCGGGTACGGGCAGGCTAGAGTGCGGTAGGGGAGACTGGAATTCCTGGTGTAGCGGTGGAATGCGCAGATATCAGGAGGAACACCGATGGCGAAGGCAGGTCTCTGGGCCGCAACTGACGCTGAGGAGCGAAAGCATGGGGAGCGAACAGG	9	0	0	9	0	0	0	0	0	0	0	0	0	0	0	0	0	0	0	0	0	0	0	0	0	0	0	0	0	0	0	0	0	0	0	0	0	0	0	0	0	0	0	0	0	0	0
otu508	Bacteria(1.00),Methylomirabilota(1.00),Methylomirabilia(1.00),Methylomirabilales(1.00),Methylomirabilaceae(1.00),CandidatuMethylomirabilis(1.00),uncultured_bacterium(1.00)	GACGTAGGGGGCGAGCGTTGTTCGGATTTACTGGGCGTAAAGCGCGCGTAGGCGGCCAGATAAGTCGGGTGTGAAAGCCCTCGGCTCAACCGAGGTTCCGCATCCGATACTGCTTGGCTGGAGTCTAGGAGAGGAGAGCGGAATTCCCAGTGTAGCGGTGAAATGCGTAGATATTGGGAGGAACACCCGTGGCGAAGGCGGCTCTCTGGACTAGTACTGACGCTGAGGCGCGAAAGCTAGGGGAGCGAACGGG	9	0	0	0	0	0	0	0	0	0	0	0	0	0	0	0	0	0	0	0	0	0	0	0	0	0	0	0	0	0	0	0	0	0	0	0	0	0	0	0	0	0	0	0	0	0	0
otu509	Bacteria(1.00),Firmicutes(1.00),Bacilli(1.00),Lactobacillales(1.00),Aerococcaceae(1.00),Facklamia(1.00),uncultured_bacterium(0.64)	TACGTAGGTCACAAGCGTTGTCCGGATTTATTGGGCGTAAAGGGAGCGCAGGCGGTTTGTTAAGTCTGATGTGAAAGCCCACGGCTCAACCGTGGAACGGCATTGGAAACTGGCAAACTTGAGTATAGAAGAGGAAAGTGGAATTCCATGTGTAGCGGTGAAATGCGTAGATATATGGAGGAACACCAGTGGCGAAGGCGACTTTCTGGTCTATAACTGACGCTGAGGCTCGAAAGCGTGGGGAGCGAACAGG	9	0	0	0	0	0	0	0	0	0	0	0	0	0	0	0	0	0	0	0	0	0	0	0	0	0	0	0	0	0	0	0	0	0	0	0	0	0	0	0	0	0	0	0	0	0	0
otu544	Bacteria(1.00),Bacteroidota(1.00),Bacteroidia(1.00),Cytophagales(1.00),Hymenobacteraceae(1.00),Hymenobacter(1.00),Hymenobacter_sp.(0.87)	TACGGAGGGTGCAAGCGTTGTCCGGATTTATTGGGTTTAAAGGGTGCGTAGGTGGCTTGTTAAGTCCGGGGTGAAAGCCCACAGCTCAACTGTGGAACTGCCCTGGATACTGGCGAGCTTGAGTCCAGACGAGGTTGGCGGAATGGATGCTGTAGCGGTGAAATGCATAGATAGCATCCAGAACCCCGATTGCGTAGGCAGCTGACTAGGCTGGTACTGACACTGAGGCACGAAAGCGTGGGGAGCGAACAGG	9	0	0	0	0	0	0	0	0	0	0	0	0	0	0	0	0	0	0	0	0	0	0	0	0	0	0	0	0	0	0	0	0	0	0	0	0	0	0	0	0	0	0	0	0	0	0
otu551	Bacteria(1.00),Proteobacteria(1.00),Gammaproteobacteria(1.00),Legionellales(1.00),Legionellaceae(1.00),Legionella(1.00),Legionella-like_amoebal(0.06)	TACGGAGGGTGCGAGCGTTAATCGGAATTACTGGGCGTAAAGGGTGCGTAGGTGGTTTGGTAAGTTATCTGTAAAATCCCCGGGCTCAACCTGGGCAGGTCAGATAATACTGCTAGACTCGAGTATGGGAGAGGGTAGTGGAATTTCCGGTGTAGCGGTGAAATGCGTAGAGATCGGAAGGAACACCAGTGGCGAAGGCGGCTACCTGGCCCAATACTGACACTGAGGCACGAAAGCGTGGGGAGCAAACAGG	9	0	0	0	0	0	0	0	0	0	0	0	0	0	0	0	0	0	0	0	0	0	0	0	0	0	0	0	0	0	0	0	0	0	0	0	0	0	0	0	0	0	0	0	0	0	0
otu563	Bacteria(1.00),Firmicutes(1.00),Bacilli(1.00),Bacillales(1.00),Bacillaceae(1.00),Bacillus(0.99),Bacillumurimartini(0.65)	TACGTAGGTGGCAAGCGTTGTCCGGAATTATTGGGCGTAAAGCGCGCGCAGGCGGCCTTTTAAGTCTGATGTGAAATCTTGCGGCTCAACCGCAAGCGGTCATTGGAAACTGGAGGGCTTGAGTACAGAAGAGGAGAGTGGAATTCCACGTGTAGCGGTGAAATGCGTAGATATGTGGAGGAACACCAGTGGCGAAGGCGACTCTCTGGTCTGTAACTGACGCTGAGGCGCGAAAGCGTGGGGAGCAAACAGG	9	0	0	0	0	0	0	0	0	0	0	0	0	0	0	0	0	0	0	0	0	0	0	0	2	0	0	0	0	0	0	0	0	4	0	0	0	0	0	0	0	0	0	0	0	0	0
otu583	Bacteria(1.00),Proteobacteria(1.00),Gammaproteobacteria(1.00),Pseudomonadales(1.00),Moraxellaceae(1.00),Moraxella(0.95),uncultured_bacterium(0.97)	TACAGAGGGTGCAAGCGTTAATCGGAATTACTGGGCGTAAAGCGAGCGTAGGTGGTCATTTAAGTCAGATGTGAAATCCCTGGGCTTAACCTGGGAACTGCATCTGATACTGGGTGACTAGAGTAGGTGAGAGGGAAGTAGAATTCCAGGTGTAGCGGTGAAATGCGTAGAGATCTGGAGGAATACCGATGGCGAAGGCAGCTTCCTGGCATCATACTGACACTGAGGTTCGAAAGCGTGGGTAGCAAACAGG	9	0	0	0	0	0	0	0	0	0	0	0	0	0	0	0	0	0	0	0	0	0	0	0	0	0	0	0	0	0	0	0	0	0	0	0	0	0	0	0	0	0	0	0	0	0	0
otu610	Bacteria(1.00),Actinobacteriota(1.00),Actinobacteria(1.00),Micrococcales(1.00),Micrococcaceae(1.00),Rothia(1.00),uncultured_bacterium(0.98)	TACGTAGGGCGCGAGCGTTGTCCGGAATTATTGGGCGTAAAGAGCTTGTAGGCGGTTGGTCGCGTCTGCTGTGAAAGGCTGGGGCTTAACCCTGGTTTTGCAGTGGGTACGGGCTAACTAGAGTGCAGTAGGGGAGACTGGAATTCCTGGTGTAGCGGTGGAATGCGCAGATATCAGGAGGAACACCGATGGCGAAGGCAGGTCTCTGGGCTGTAACTGACGCTGAGAAGCGAAAGCATGGGGAGCGAACAGG	9	0	0	0	0	0	0	0	0	0	0	0	0	0	0	0	0	0	0	0	0	0	0	0	0	0	0	0	0	0	0	0	0	0	0	0	0	0	0	0	0	0	0	0	0	0	0
otu624	Bacteria(1.00),Proteobacteria(1.00),Gammaproteobacteria(1.00),Pseudomonadales(1.00),Pseudomonadaceae(1.00),Thiopseudomonas(0.96),uncultured_prokaryote(0.26)	TACGAAGAGTGCGAGCGTTAATCGGAATTACTGGGCGTAAAGCGCGCGTAGGTGGTTTGTTAAGTTGGAAGTGAAAGCCCCGGGCTCAACCTGGGAATTGCTTTCAAAACTGACAGGCTAGAGTACGGTAGAGGGTAGTGGAATTTCCTGTGTAGCGGTGAAATGCGTAGATATAGGAAGGAACATCAGTGGCGAAGGCGACTACCTGGACTGATACTGACACTGAGGTGCGAAAGCGTGGGGAGCAAACAGG	9	0	0	0	0	0	0	0	0	0	0	0	0	0	0	0	0	0	0	0	0	0	0	0	0	0	0	0	0	0	0	0	0	0	0	0	0	0	0	0	0	0	0	0	0	0	0
otu629	Bacteria(1.00),Firmicutes(1.00),Bacilli(1.00),Bacillales(1.00),Bacillaceae(1.00),Caldibacillus(1.00),uncultured_compost(1.00)	AACGTAGGGGGCGAGCGTTGTCCGGAATTACTGGGCGTAAAGCGCGCGCAGGTGGTCCTTTAAGTCTGATGTGAAATTCCGCGGCTCAACCGCGGGTGTGCATTGGAAACTGGGGGACTTGAGTGCGGAAGAGGGGAGCGGAATTCCCGGTGTAGCGGTGAAATGCGTAGAGATCGGGAGGAACACCAGTGGCGAAGGCGGCTCTCTGGTCCGCAACTGACGCTGAGGCGCGAAAGCGTGGGGAGCGAACAGG	9	0	0	0	0	0	0	0	0	0	0	0	0	0	0	0	0	0	0	0	0	0	0	0	0	0	0	0	0	0	0	0	0	0	0	0	0	0	0	0	0	0	0	0	0	0	0
otu107	Bacteria(1.00),Proteobacteria(1.00),Gammaproteobacteria(1.00),Xanthomonadales(1.00),Xanthomonadaceae(1.00),Xanthomonas(0.99),Xanthomonaphaseoli(0.68)	TACGAAGGGTGCAAGCGTTACTCGGAATTACTGGGCGTAAAGCGTGCGTAGGTGGTGGTTTAAGTCTGTTGTGAAAGCCCTGGGCTCAACCTGGGAATTGCAGTGGATACTGGGTCACTAGAGTGTGGTAGAGGGTAGCGGAATTCCTGGTGTAGCAGTGAAATGCGTAGAGATCGGGAGGAACATCCGTGGCGAAGGCGGCTACCTGGACCAACACTGACACTGAGGCACGAAAGCGTGGGGAGCAAACAGG	8	0	0	0	0	0	0	0	0	0	0	0	0	0	0	0	0	0	0	0	0	0	0	0	0	0	0	0	0	0	0	0	0	0	0	0	0	0	0	0	0	0	0	0	0	0	0
otu229	Bacteria(1.00),Proteobacteria(1.00),Alphaproteobacteria(1.00),Rhodobacterales(0.99),Rhodobacteraceae(0.99),Rhodobacter(0.94),uncultured_bacterium(0.95)	TACGGAGGGGGCTAGCGTTGTTCGGAATTACTGGGCGTAAAGCGCACGTAGGCGGACTGGAAAGTCAGGGGTGAAATCCCGGGGCTCAACCCCGGAACTGCCTTTGAAACTCCCAGTCTTGAGGTCGAGAGAGGTGAGTGGAATTCCGAGTGTAGAGGTGAAATTCGTAGATATTCGGAGGAACACCAGTGGCGAAGGCGGCTCACTGGCTCGATACTGACGCTGAGGTGCGAAAGCGTGGGGAGCAAACAGG	8	0	0	0	0	0	0	0	0	0	0	0	0	0	0	0	0	0	0	0	0	0	0	0	0	0	0	0	0	0	0	0	0	0	0	0	0	0	0	0	0	0	0	0	0	0	0
otu236	Bacteria(1.00),Proteobacteria(1.00),Gammaproteobacteria(1.00),Xanthomonadales(1.00),Xanthomonadaceae(1.00),Pseudoxanthomonas(1.00),uncultured_Xanthomonadales(0.98)	TACGAAGGGTGCAAGCGTTACTCGGAATTACTGGGCGTAAAGCGTGCGTAGGTGGTTGTTTAAGTCTGCTGTGAAAGCCCTGGGCTCAACCTGGGAATTGCAGTGGATACTGGGCGACTAGAGTGTGGTAGAGGATAGTGGAATTTCCGGTGTAGCAGTGAAATGCGTAGAGATCGGAAGGAACATCTGTGGCGAAGGCGACTATCTGGGCCAACACTGACACTGAGGCACGAAAGCGTGGGGAGCAAACAGG	8	0	0	0	0	0	0	0	0	0	0	0	0	0	0	0	0	0	0	0	0	0	0	0	0	0	0	0	0	0	0	0	0	0	0	0	0	0	0	0	0	0	0	0	0	0	0
otu457	Bacteria(1.00),Firmicutes(1.00),Bacilli(1.00),Lactobacillales(1.00),Vagococcaceae(0.96),Vagococcus(0.96),Vagococcufluvialis(0.92)	TACGTAGGTGGCAAGCGTTGTCCGGATTTATTGGGCGTAAAGCGAGCGCAGGCGGTTTCTTAAGTCTGATGTGAAAGCCCTCGGCTCAACCGAGGAAGGTCATTGGAAACTGGGGAACTTGAATGCAGAAGAGGAGAGTGGAATTCCATGTGTAGCGGTGAAATGCGTAGATATATGGAGGAACACCAGTGGCGAAGGCGACTCTCTGGTCTGTAATTGACGCTGAGGCTCGAAAGCGTGGGGAGCAAACAGG	8	0	0	0	0	0	0	0	0	0	0	0	0	0	0	0	0	0	0	0	0	0	0	0	0	0	0	0	0	0	0	0	0	0	0	0	0	0	0	0	0	0	0	0	0	0	0
otu513	Bacteria(1.00),Proteobacteria(1.00),Gammaproteobacteria(1.00),Burkholderiales(1.00),Hydrogenophilaceae(1.00),Tepidiphilus(1.00),uncultured_bacterium(0.86)	TACGTAGGGTGCGAGCGTTAATCGGAATTACTGGGCGTAAAGGGTGCGCAGGCGGCCCTGTAAGACCGGTGTGAAATCCCCGGGCTCAACCTGGGAATTGCGCTGGTGACTGCAGGGCTAGAGTACGGTAGAGGGGGGTGGAATTCCTGGTGTAGCAGTGAAATGCGTAGAGATCAGGAGGAACACCGATGGCGAAGGCAGCCCCCTGGGCCTGTACTGACGCTCATGCACGAAAGCGTGGGGAGCAAACAGG	8	0	0	0	0	8	0	0	0	0	0	0	0	0	0	0	0	0	0	0	0	0	0	0	0	0	0	0	0	0	0	0	0	0	0	0	0	0	0	0	0	0	0	0	0	0	0
otu514	Bacteria(1.00),Spirochaetota(0.72),Spirochaetia(0.70),Spirochaetales(0.70),Spirochaetaceae(0.70),Spirochaeta_2(0.25),uncultured_organism(0.21)	TACGTAAGGGGCAAGCGTTGTTCGGAATTATTGGGCGTAAAGAGTACGTAGGCGGTTCTATAGGTCTCTTGTAAAAGACCACGGCTTAACTGTGGGACTATGGGAGAAACCGGAGAACTAGAATTTTCTAGGGGAAGCTAGAATTCCTGGTGTAGGGGTAAAATCTGTTGATATCAGGAGGAATACTCGTGGCGAAAGCGAGCTTCTGGGGAATAATTGACGCTTAGGTACGAAAGCATAGGTAGCAAACAGG	8	0	0	0	0	0	0	0	0	0	0	0	0	0	0	0	0	0	0	0	0	0	0	0	0	0	0	0	0	0	0	0	0	0	0	0	0	0	0	0	0	0	0	0	0	0	0
otu516	Bacteria(1.00),Proteobacteria(1.00),Gammaproteobacteria(1.00),Oceanospirillales(1.00),Alcanivoracaceae1(1.00),Alcanivorax(1.00),Alcanivorax_dieselolei(0.45)	TACGAAAGGTGCGAGCGTTAATCGGAATTACTGGGCGTAAAGCGCGCGTAGGTGGTGTGTTAAGTCGGATGTGAAAGCCCTGGGCTCAACCTGGGAACTGCATCCGATACTGGCACGCTAGAGTGCAGTAGAGGGAGGTGGAATTTCCGGTGTAGCGGTGAAATGCGTAGAGATCGGAAGGAACACCAGTGGCGAAGGCGGCCTCCTGGACTGACACTGACACTGAGGTGCGAAAGCGTGGGGAGCAAACAGG	8	0	4	0	0	0	0	0	0	0	0	0	0	0	0	0	0	0	0	0	0	0	0	0	0	0	0	0	0	0	0	0	0	0	0	0	0	0	0	0	0	0	0	0	0	0	0
otu519	Bacteria(1.00),Bacteroidota(1.00),Bacteroidia(1.00),Bacteroidales(1.00),Muribaculaceae(0.99),Muribaculaceae(0.99),uncultured_bacterium(0.98)	TACGGAGGATGCGAGCGTTATCCGGATTTATTGGGTTTAAAGGGTGCGCAGGCGGCCCGTTAAGTCAGCGGTAAAATCGCGGGGCTCAACCCCGTCCGGCCGTTGAAACTGACGGGCTTGATTAGGAGAAAGGCAGGCGGAATGCGCGGTGTAGCGGTGAAATGCATAGATATCGCGCAGAACCCCGATTGCGAAGGCAGCCTGCCGGCTCCTCAATGACGCTGAGGCACGAAAGCGTGGGGATCGAACAGG	8	0	0	8	0	0	0	0	0	0	0	0	0	0	0	0	0	0	0	0	0	0	0	0	0	0	0	0	0	0	0	0	0	0	0	0	0	0	0	0	0	0	0	0	0	0	0
otu520	Bacteria(1.00),Firmicutes(1.00),Bacilli(1.00),Lactobacillales(1.00),Carnobacteriaceae(1.00),Atopostipes(0.99),uncultured_bacterium(0.85)	TACGTAGGTGACAAGCGTTGTCCGGAATTATTGGGCGTAAAGGGAGCGCAGGCGGTTGGAATAGTCTGATGTGAAAGCCCACGGCTTAACCGTGGAATTGCATTGGAAACTGTCCAACTTGAATGCAGAAGAGGAAAGCGGAATTCCATGTGTGGCGGTGAAATGCGTAGATATATGGAGGAACACCAGTGGCGAAGGCGGCTTTCTGGTCTGTGATTGACGCTGAGGCTCGAAAGCGTGGGGAGCGAACAGG	8	0	0	8	0	0	0	0	0	0	0	0	0	0	0	0	0	0	0	0	0	0	0	0	0	0	0	0	0	0	0	0	0	0	0	0	0	0	0	0	0	0	0	0	0	0	0
otu521	Bacteria(1.00),Bacteroidota(1.00),Bacteroidia(1.00),Flavobacteriales(1.00),Flavobacteriaceae(1.00),Capnocytophaga(1.00),uncultured_Capnocytophaga(0.59)	TACGGAGGATGCGAGCGTTATCCGGAATCATTGGGTTTAAAGGGTCTGTAGGCGGGCTGGTAAGTCAGAGGTGAAAGCGCTTAGCTCAACTAAGCAACTGCCTTTGAAACTGCTGGTCTTGAATGGTTGTGAAGTAGTTGGAATGTGTAGTGTAGCGGTGAAATGCTTAGATATTACACAGAACACCGATAGCGAAGGCATATTACTAACAATTAATTGACGCTGATGGACGAAAGCGTGGGGAGCGAACAGG	8	0	0	0	0	0	0	0	0	0	0	0	0	0	0	0	0	0	0	0	0	0	0	0	0	0	0	0	0	0	0	0	0	0	0	0	0	0	0	0	0	0	0	0	0	0	0
otu525	Bacteria(1.00),Bacteroidota(1.00),Bacteroidia(1.00),Cytophagales(1.00),Spirosomaceae(1.00),uncultured(1.00),uncultured_bacterium(1.00)	TACGTAGGTGGCGAGCGTTATCCGGATTTATTGGGTTTAAAGGGTGCGTAGGCGGCTTAATAAGTCGGTGGTCAAAGGTAGCAGCTTAACTGTTTTACATGCCACCGATACTGTTGAGCTTGAGATATGTGGAGGCAGATGGAATTTCCGGTGTAGCGGTGAAATGCATAGATACCGGAAGGAACTCCTATTGCGAAGGCAATCTGCTACAGATAAACTGACGCTGATGCACGAAAGCGTGGGGATCAAACAGG	8	0	0	0	0	0	0	0	0	0	0	0	0	0	0	0	0	0	0	0	0	0	0	0	0	0	0	0	0	0	0	0	0	0	0	0	0	0	0	0	0	0	0	0	0	0	0
otu526	Bacteria(1.00),Bacteroidota(1.00),Bacteroidia(1.00),Flavobacteriales(1.00),Flavobacteriaceae(1.00),Flavobacterium(1.00),uncultured_bacterium(1.00)	TACGGAGGATCCAAGCGTTATCCGGAATCATTGGGTTTAAAGGGTCCGTAGGCGGCTTAATAAGTCAGCGGTGAAAGTTTTTGGCTTAACCAAAAAATTGCCATTGATACTGTTAGGCTTGAATTTTTGTGAAGTAACTAGAATATGTAGTGTAGCGGTGAAATGCTTAGATATTACATGGAATACCAATTGCGAAGGCAGGTTACTAACAAACGATTGACGCTGATGGACGAAAGCGTGGGTAGCGAACAGG	8	0	0	0	0	0	0	0	0	0	0	0	0	0	0	0	0	0	0	0	0	0	0	0	0	0	0	0	0	0	0	0	0	0	0	0	0	0	0	0	0	0	0	0	0	0	0
otu569	Bacteria(1.00),Proteobacteria(1.00),Alphaproteobacteria(1.00),Rhizobiales(1.00),Xanthobacteraceae(0.93),uncultured(0.69),unidentified(0.03)	TACGAAGGGGGCTAGCGTTGCTCGGAATCACTGGGCGTAAAGCGCACGTAGGCGGCTCTTTAAGTCAGAGGTGAAATCCTGGGGCTCAACCCCAGAACTGCCTTTGATACTGAGGAGCTTGAGTCCGGGAGAGGTGAGTGGAACTGCGAGTGTAGAGGTGAAATTCGTAGATATTCGCAAGAACACCAGTGGCGAAGGCGGCTCACTGGCCCGGTACTGACGCTGAGGTGCGAAAGCGTGGGGAGCAAACAGG	8	0	0	0	0	0	0	0	0	0	0	0	0	0	0	0	0	0	0	0	0	0	0	0	0	0	0	0	0	0	0	0	0	0	0	0	0	0	0	0	0	0	0	0	0	0	0
otu573	Bacteria(1.00),Proteobacteria(1.00),Gammaproteobacteria(1.00),Salinisphaerales(1.00),Solimonadaceae(1.00),Nevskia(1.00),Nevskia_ramosa(0.29)	TACAGAGGGTGCTAGCGTTAATCGGATTTACTGGGCGTAAAGCGTGCGTAGGCGGTTTGATAAGTCGATTGTGAAAGCCCCGGGCTTAACCTGGGAATTGCGGTCGATACTGTCAGACTCGAAAACGGTAGAGGGAGGCGGAACTCCAGGTGTAGCGGTGAAATGCGTAGATATCTGGAAGAACACCGATGGCGAAGGCAACCTCCTGGGCCTGTTTTGACGCTGAGGCACGAAAGCGTGGGTAGCAAACAGG	8	0	0	0	0	0	0	0	0	0	0	0	0	0	0	0	0	0	0	0	0	0	0	0	0	0	0	0	0	0	0	0	0	0	0	0	0	0	0	0	0	0	0	0	0	0	0
otu651	Bacteria(1.00),Actinobacteriota(1.00),Actinobacteria(1.00),Micrococcales(1.00),Micrococcaceae(1.00),Rothia(1.00),uncultured_bacterium(1.00)	TACGTAGGGCGCGAGCGTTGTCCGGAATTATTGGGCGTAAAGAGCTTGTAGGCGGTTTGTCGCGTCTGCTGTGAAAGGCCGGGGCTTAACCCCGTGTATTGCAGTGGGTACGGGCAGACTAGAGTGCAGTAGGGGAGACTGGAACTCCTGGTGTAGCGGTGGAATGCGCAGATATCAGGAAGAACACCGATGGCGAAGGCAGGTCTCTGGGCTGTAACTGACGCTGAGAAGCGAAAGCATGGGGAGCGAACAGG	8	0	0	0	0	0	0	0	0	0	0	0	0	0	0	0	0	0	0	0	0	0	0	0	0	0	0	0	0	0	0	0	0	0	0	0	0	0	0	0	0	0	0	0	0	0	0
otu664	Uncultured bacterium	CACGAAGGGGGCGAGCGTTACTCGCACGTACTGGGCGTAAAGCGTTTGTAGGCGGCCGCCCACGACGGGCGGCTCGGTGTTTCGAACCACCCCGCCGGGTTAACCATTTCGAGCTCGAAACCGACGCGATCGGTCGACGAGCGGTTAACGTCACGGACCTTTCTGGGTCCGTCCGCGGGTGCTCAGTTACCGGGTGATTTCGAGGTGCAAGGTACCCTTGATGGAGGGGTGGAATCCGGAAAGATCAATGGGGACCCTCCGCGGCGAAGGCGTTGTCACCCGTTTTCACCGACGCTGAAAAACGAAGGCGTGGGGAGCAAACAGG	8	0	0	0	0	0	0	0	0	0	0	0	0	0	0	0	0	0	0	0	0	0	0	0	0	0	0	0	0	0	0	0	0	0	0	0	0	0	0	0	0	0	0	0	0	0	0
otu670	Bacteria(1.00),Proteobacteria(1.00),Gammaproteobacteria(1.00),Legionellales(1.00),Legionellaceae(1.00),Legionella(1.00),Legionella_sp.(0.02)	TACGGAGGGTGCAAGCGTTAATCGGAATTACTGGGCGTAAAGAGTGCGTAGGTGGTTAATTAAGTTATCTGTGAAATCCCTGGGCTCAACCTGGGCAGGTCAGATAAAACTGGTTAACTCGAGTATGGGAGAGGGTAGTGGAATTTCCGGTGTAGCGGTGAAATGCGTAGAGATCGGAAGGAACACCAGTGGCGAAGGCGGCTACCTGGCCCAATACTGACACTGAGGCACGAAAGCGTGGGGAGCAAACAGG	8	0	0	0	0	0	0	0	0	0	0	0	0	0	0	0	0	0	0	0	0	0	0	0	0	0	0	0	0	0	0	0	0	0	0	0	0	0	0	0	0	0	0	0	0	0	0
otu690	Bacteria(1.00),Proteobacteria(1.00),Gammaproteobacteria(1.00),Enterobacterales(1.00),Morganellaceae(1.00),Buchnera(1.00),Buchnera_aphidicola(0.98)	TACGGAGGGTGCAAGCGTTAATCAGAATTACTGGGCGTAAAGAGCGCGTAGGTGGTTTTTTAAGTCAGATGTGAAATCCCTAGGCTCAACCTAGGAACTGCATTTGAAACTGAAAAACTAGAGTATCGTAGAGGGAGGTAGAATTCTAGGTGTAGCGGTGAAATGCGTAGATATCTGGAGGAATACCCGTGGCGAAAGCGGCCTCCTAAACGAATACTGACACTGAGGTGCGAAAGCGTGGGGAGCAAACAGG	8	0	0	0	0	0	0	0	0	0	0	0	0	0	0	0	0	0	0	0	0	0	0	0	0	0	0	0	0	0	0	0	0	0	0	0	0	0	0	0	0	0	0	0	0	0	0
otu703	Uncultured bacterium	GACGAAGGGCGCGGGTGTTATTCGTTTTGATTGGGTGTAAAGGGTAGGTAGGCGGTTTCTTGCTTTCTTTGGATAAAATCGCGGAGTATTCCTACGCGAAGTCCTTTTAAAAACAGAATCTTGTGTTGGGTATGGGTTGAGGCAAGTTCGCTTTAGTAGGGGTAGAATCCTTTAATATGCGAACGAACGTCAGTAGGCGGAGGCGCTTTTCCGGTCCCAACAGACGCTGAGCTACGGAAGCTTAGGGAGCAAACGGG	8	0	0	0	0	0	0	0	0	0	0	0	0	0	0	4	0	0	0	0	0	0	0	0	0	0	0	0	0	0	0	0	0	0	0	0	0	0	0	0	0	0	0	0	0	0	0
otu193	Bacteria(1.00),Proteobacteria(1.00),Gammaproteobacteria(1.00),Burkholderiales(1.00),Burkholderiaceae(1.00),Burkholderia-Caballeronia-Paraburkholderia(1.00),Paraburkholderia_fungorum(0.97)	TACGTAGGGTGCAAGCGTTAATCGGAATTACTGGGCGTAAAGCGTGCGCAGGCGGTCCGCTAAGACAGATGTGAAATCCCCGGGCTTAACCTGGGAACTGCATTTGTGACTGGCGGGCTAGAGTATGGCAGAGGGGGGTAGAATTCCACGTGTAGCAGTGAAATGCGTAGAGATGTGGAGGAATACCGATGGCGAAGGCAGCCCCCTGGGCCAATACTGACGCTCATGCACGAAAGCGTGGGGAGCAAACAGG	7	0	0	0	0	0	0	0	0	0	0	0	0	0	0	0	0	0	0	0	0	0	0	0	0	0	0	0	0	0	0	0	0	0	0	0	0	0	0	0	0	0	0	0	0	0	0
otu259	Bacteria(1.00),Bacteroidota(1.00),Bacteroidia(1.00),Cytophagales(1.00),Hymenobacteraceae(1.00),Hymenobacter(1.00),uncultured_Bacteroidetes(0.38)	TACGGAGGGTGCAAGCGTTGTCCGGATTTATTGGGTTTAAAGGGTGCGTAGGCGGCTGATTAAGTCTGGGGTGAAAGCCCGTTGCTCAACAACGGAACTGCCCTGGAAACTGGTTAGCTTGAGTACAGACGAGGGTGGCGGAATGGATGCTGTAGCGGTGAAATGCATAGATAGCATCCAGAACCCCGATTGCGAAGGCAGCTGCCTAGACTGTAACTGACGCTGAGGCACGAAAGCGTGGGGAGCGAACAGG	7	0	0	0	0	0	0	0	0	0	0	0	0	0	0	0	0	0	0	0	2	0	0	0	0	0	0	0	0	0	0	0	0	0	0	0	0	0	0	0	0	0	0	0	0	0	0
otu388	Bacteria(1.00),Firmicutes(1.00)	TACGTAGGGGGCTAGCGTTATCCGGAATTACTGGGCGTAAAGGGTGCGTAGGTGGTTTCTTAAGTCAGAGGTGAAAGGCTACGGCTCAACCGTAGTAAGCCTTTGAAACTGGGAAACTTGAGTGCAGGAGAGGAGAGTGGAATTCCTAGTGTAGCGGTGAAATGCGTAGATATTAGGAGGAACACCAGTTGCGAAGGCGGCTCTCTGGACTGTAACTGACACTGAGGCACGAAAGCGTGGGGAGCAAACAGG	7	0	0	0	7	0	0	0	0	0	0	0	0	0	0	0	0	0	0	0	0	0	0	0	0	0	0	0	0	0	0	0	0	0	0	0	0	0	0	0	0	0	0	0	0	0	0
otu537	Bacteria(1.00),Actinobacteriota(1.00),Actinobacteria(1.00),Kineosporiales(1.00),Kineosporiaceae(1.00),Angustibacter(1.00),uncultured_bacterium(1.00)	TACGTAGGGTGCAAGCGTTGTCCGGAATTATTGGGCGTAAAGAGCTCGTAGGCGGTCTGTCGCGTCTGGTGTGAAAATCCAGGGCTTAACCCTGGACCTGCATCGGGTACGGGCAGACTAGAGTGCGGTAGGGGAGATCGGAATTCCTGGTGTAGCGGTGAAATGCGCAGATATCAGGAGGAACACCGGTGGCGAAGGCGGATCTCTGGGCCGTAACTGACGCTGAGGAGCGAAAGCATGGGGAGCGAACAGG	7	0	0	0	0	0	0	0	0	0	0	0	0	0	0	0	0	0	0	0	0	0	0	0	0	0	0	0	0	0	0	0	0	0	0	0	0	0	0	0	0	0	0	0	0	0	0
otu538	Bacteria(1.00),Armatimonadota(1.00),Armatimonadia(1.00),Armatimonadales(1.00),Armatimonadales(1.00),Armatimonadales(1.00),uncultured_bacterium(1.00)	TACGTAGGGGGCGAGCGTTGTCCGAAGTTACTGGGCGTAAAGCGCGCGTAGGCGGCTTTTTAAGTTTGAGGTGAAAGGTTCAGCGCTCAACGTGAACAGTGCCTTGAATACTGGGAAGCTTGAATGTGACAGAGGGTCGTGGAATTTCTGGTGTAGCGGTGAAATGCGTAGATATCAGAAGGAACACCAATGGCGAAGGCAGCGACCTGGGTTAACATTGACGCTGAGGTGCGAAAGCGTGGGGAGCGAACGGG	7	0	0	0	0	0	0	0	0	0	0	0	0	0	0	0	0	0	0	0	0	0	0	0	0	0	0	0	0	0	0	0	0	0	0	0	0	0	0	0	0	0	0	0	0	0	0
otu539	Bacteria(1.00),Firmicutes(0.99),Clostridia(0.99),Lachnospirales(0.99),Lachnospiraceae(0.99),Fusicatenibacter(0.93),uncultured_bacterium(0.99)	TACGTAGGGGGCAAGCGTTATCCGGATTTACTGGGTGTAAAGGGAGCGTAGACGGCGAAGCAAGTCTGGTGTGAAAACCCGGGGCTCAACCCCGGGCCTGCATTGGAAACTGTTTTGCTTGAGTGCCGGAGAGGTAAGCGGAATTCCTAGTGTAGCGGTGAAATGCGTAGATATTAGGAGGAACACCAGTGGCGAAGGCGGCTTACTGGACGGTAACTGACGTTGAGGCTCGAAAGCGTGGGGAGCAAACAGG	7	0	7	0	0	0	0	0	0	0	0	0	0	0	0	0	0	0	0	0	0	0	0	0	0	0	0	0	0	0	0	0	0	0	0	0	0	0	0	0	0	0	0	0	0	0	0
otu545	Bacteria(1.00),Bacteroidota(1.00),Bacteroidia(1.00),Cytophagales(1.00),Spirosomaceae(1.00),Spirosoma(1.00),uncultured_bacterium(0.96)	TACGGAGGGTGCGAGCGTTGTCCGGATTTATTGGGTTTAAAGGGTGCGTAGGTGGCCTGTTAAGTCTGGTTTGAAAGCAGGCGGCTTAACCGTCTGATGTGGCTGGAAACTGGGGGGCTTGAATGCGGGAGCGGCTGCCGGAACGGGTCATGTAGTGGTGAAATGCATAGATATGACCCAGAACACCGATTGCGAAGGCAGGCAGCCAGTCCGTGATTGACACTGAGGCACGAGAGCATGGGGAGCCAACAGG	7	0	0	0	0	0	0	0	0	0	0	0	0	0	0	0	0	0	0	0	0	0	0	0	0	0	0	0	0	0	0	0	0	0	0	0	0	0	0	0	0	0	0	0	0	0	0
otu546	Bacteria(1.00),Actinobacteriota(1.00),Actinobacteria(1.00),Actinomycetales(1.00),Actinomycetaceae(1.00),Actinomyces(1.00),uncultured_bacterium(0.99)	TACGTAGGGCGCGAGCGTTGTCCGGAATTATTGGGCGTAAAGAGCTCGTAGGCGGCTGGTCGCGTCTGTCGTGAAATCCTCTGGCTTAACTGGGGGCTTGCGGTGGGTACGGGCCGGCTTGAGTGCGGTAGGGGAGGCTGGAACTCCTGGTGTAGCGGTGGAATGCGCAGATATCAGGAAGAACACCGGTGGCGAAGGCGGGTCTCTGGGCCGTTACTGACGCTGAGGAGCGAAAGCGTGGGGAGCGAACAGG	7	0	0	0	0	0	0	0	0	0	0	0	0	0	0	0	0	0	0	0	0	0	0	0	0	0	0	0	0	0	0	0	0	0	0	0	0	0	0	0	0	0	0	0	0	0	0
otu549	Bacteria(1.00),Bacteroidota(1.00),Bacteroidia(1.00),Bacteroidales(1.00),Tannerellaceae(1.00),Tannerella(1.00),uncultured_bacterium(1.00)	TACGGAGGATGCGAGCGTTATCCGGATTTATTGGGTTTAAAGGGTGCGTAGGTGGGCTATTAAGTCAGTGGTGAAAGTTTGTCGCTCAACGATAAAATTGCCGTTGAAACTGGTGGTCTTGAGTATGGATGAAGTAGGCGGAATGCGTGGTGTAGCGGTGAAATGCATAGAGATCACGCAGAACTCCGATTGCGAAGGCAGCTTACTAAGGCATAACTGACACTGAAGCACGAAAGCGTGGGTATCAAACAGG	7	0	0	0	0	0	0	0	0	0	0	0	0	0	0	0	0	0	0	0	0	0	0	0	0	0	0	0	0	0	0	0	0	0	0	0	0	0	0	0	0	0	0	0	0	0	0
otu550	Bacteria(1.00),Proteobacteria(1.00),Gammaproteobacteria(1.00),Legionellales(1.00),Legionellaceae(1.00),Legionella(1.00),uncultured_bacterium(0.81)	TACGGAGGGTGCAAGCGTTAATCGGAATTACTGGGCGTAAAGGGTGCGTAGGTTGTTTATTAAGTTATCTGTAAAATCCCTGGGCTTAACCTGGGCAGGTCAGATAAGACTGATAGACTCGAGTATGGGAGAGGGTAGTGGAATTTCCGGTGTAGCGGTGAAATGCGTAGAGATCGGAAGGAACACCAGTGGCGAAGGCGGCTACCTGGCCTAATACTGACACTGAGGCACGAAAGCGTGGGGAGCAAACAGG	7	0	0	0	0	0	0	0	0	0	0	0	0	0	0	0	0	0	0	0	0	0	0	0	0	0	0	0	0	0	0	0	0	0	0	0	0	0	0	0	0	0	0	0	0	0	0
otu554	Bacteria(1.00),Firmicutes(1.00),Bacilli(1.00),Lactobacillales(1.00),Carnobacteriaceae(0.99),Granulicatella(0.99),uncultured_bacterium(0.95)	TACGTAGGTGGCAAGCGTTGTCCGGATTTATTGGGCGTAAAGCGAGCGCAGGCGGTCAATTAAGTCTGATGTGAAAGCCCCCGGCTCAACCGGGGAGGGTCATTGGAAACTGGTTGACTTGAGTGCAGAAGAGGAGAGTGGAATTCCATGTGTAGCGGTGAAATGCGTAGATATATGGAGGAACACCAGTGGCGAAGGCGACTCTCTGGTCTGTAACTGACGCTGAGGCTCGAAAGCGTGGGTAGCAAACAGG	7	0	0	0	0	0	0	0	0	0	0	0	0	0	0	0	0	0	0	0	0	0	0	0	0	0	0	0	0	0	0	0	0	0	0	0	0	0	0	0	0	0	0	0	0	0	0
otu555	Bacteria(1.00),Bacteroidota(1.00),Bacteroidia(1.00),Chitinophagales(1.00),Chitinophagaceae(1.00),Rurimicrobium(1.00),uncultured_bacterium(1.00)	TACGGAGGGTGCAAGCGTTATCCGGATTCACTGGGTTTAAAGGGTGTGTAGGCGGGTATTTAAGTCAGTGGTGAAATCTCCGAGCTCAACTCGGAAACTGCCATTGATACTATTTATCTTGAATATTGTTGAGGTAGGCGGAATATGTCATGTAGCGGTGAAATGCTTAGATATGACATAGAACACCGATTGCGAAGGCAGCTTGCTAAACAATTATTGACGCTGAGGCACGAAAGCGTGGGGATCAAACAGG	7	0	0	0	0	0	0	0	0	0	0	0	0	0	0	0	0	0	0	0	0	0	0	0	0	0	0	0	0	0	0	0	0	0	0	0	0	0	0	0	0	0	0	0	0	0	0
otu556	Bacteria(1.00),Proteobacteria(1.00),Alphaproteobacteria(1.00),Rhizobiales(1.00),A0839(1.00),A0839(1.00),uncultured_bacterium(1.00)	TACGAAGGGGGCTAGCGTTGTTCGGAATTACTGGGCGTAAAGCGCGCGCAGGCGGTTCGATAAGTTGGGGGTGAAATCCCCGGGCTCAACCCGGGAATGGCCTTCAAGACTGTCGATCTAGAGGACGAGAGAGGTGAGTGGAATTCCCAGTGTAGAGGTGAAATTCGTAGATATTGGGAAGAACACCGGTGGCGAAGGCGGCTCACTGGCTCGTTTCTGACGCTGAGGCGCGAAAGCGTGGGGAGCAAACAGG	7	0	0	0	0	0	0	0	0	0	0	0	0	0	0	0	0	0	0	0	0	0	0	0	0	0	0	0	0	0	0	0	0	0	0	0	0	0	0	0	0	0	0	0	0	0	0
otu557	Bacteria(1.00),Bacteroidota(1.00)	TACGGAGGATCCAAGCGTTATCCGGATTCATTGGGTTTAAAGGGTGCGTAGGCGGAATGATAAGTCAGTGGTGAAAGCCTGCAGCTTAACTGCAGAACTGCCATTGATACTGTCAATCTTGAGTACATTTGATGTGGGCGGAATGTGTCATGTAGCGGTGAAATGCTTAGATATGACACAGAACACCGATTGCGAAGGCAGCTCACAAAACTGTAACTGACGCTGAGGCACGAAAGCGTGGGTATCAAACAGG	7	0	0	0	0	0	0	0	0	0	0	0	0	0	0	0	0	0	0	0	0	0	0	0	0	0	0	0	0	0	0	0	0	0	0	0	0	0	0	0	0	0	0	0	0	0	0
otu558	Bacteria(1.00),Firmicutes(1.00),Thermoanaerobacteria(1.00),Thermoanaerobacterales(1.00),Family_III(1.00),Thermoanaerobacterium(1.00),Thermoanaerobacteriuthermosaccharolyticum(0.97)	TACGTAGGGGGCGAGCGTTGTCCGGAATTACTGGGCGTAAAGAGCACGTAGGCGGCTATAAAAGTCAGATGTGAAAAACCTGGGCTCAACCGAGGGTATGCATCTGAAACTAAATAGCTTGAGTCAAGGAGAGGAGAGCGGAATTCTTGGTGTAGCGGTGAAATGCGTAGAGATCAGGAAGAATACCAGTGGCGAAAGCGGCTCTCTGGACTTGAACTGACGCTGAGGTGCGAAAGCGTGGGGAGCAAACAGG	7	0	0	0	0	0	0	0	0	0	0	0	0	0	0	0	0	0	0	0	0	0	0	0	0	0	0	0	0	0	0	0	0	0	0	0	0	0	0	0	0	0	0	0	0	0	0
otu559	Bacteria(1.00),Bdellovibrionota(0.94)	TACAGGGGGTGCTAACGTTGTTCGGAATTACTGGGCGTAAAGCGCGCGCAGGCGGCTATACAAGTCAGATGTGAAATCTCGGGGCTTAACTCCGAAAGTGCATTTGAAACTGTATGGCTAGAGTACAGTAGAGGTTGGTGGAATTCCCAGTGTAGAGGTGAAATTCGTAGATATTGGGAGGAACACCGGTGGCGAAGGCGGCCAACTGGGCTGTAACTGACGCTGAGGCGCGAAAGCGTGGGGAGCAAACAGG	7	0	0	0	0	0	0	0	0	0	0	0	0	0	0	0	0	0	0	0	0	0	0	0	0	0	0	0	0	0	0	0	0	0	0	0	0	0	0	0	0	0	0	0	0	0	0
otu560	Bacteria(1.00),Proteobacteria(1.00),Gammaproteobacteria(1.00),Pseudomonadales(1.00),Moraxellaceae(1.00),Psychrobacter(1.00),Psychrobacter_alimentarius(0.79)	TACAGAGGGTGCAAGCGTTAATCGGAATTACTGGGCGTAAAGCGAGCGTAGGTGGCTTGATAAGTCAGATGTGAAATCCCCGGGCTTAACCTGGGAACTGCATCTGATACTGTCAGGCTAGAGTAGGTGAGAGGAAGGTAGAATTCCAGGTGTAGCGGTGAAATGCGTAGAGATCTGGAGGAATACCGATGGCGAAGGCAGCCTTCTGGCATCATACTGACACTGAGGCTCGAAAGCGTGGGTAGCAAACAGG	7	0	0	0	0	0	0	0	0	0	0	0	0	0	0	0	0	0	0	0	0	0	0	0	0	0	0	0	0	0	0	0	0	0	0	0	0	0	0	0	0	0	0	0	0	0	0
otu609	Bacteria(1.00),Bacteroidota(1.00),Bacteroidia(1.00),Sphingobacteriales(1.00),Sphingobacteriaceae(1.00),Sphingobacterium(1.00),Sphingobacteriuthermophilum(0.88)	TACGGAGGATCCGAGCGTTATCCGGAATTATTGGGTTTAAAGGGTGCGTAGGCGGCCAGATAAGTCAGGGGTGAAAGTCGGCAGCTCAACTGTCGCAGTGCCTTTGATACTGTTTGGCTTGAATTCGGTTGAAGATGGCGGAATGAGACAAGTAGCGGTGAAATGCATAGATATGTCTCAGAACCCCGATTGCGAAGGCAGCTATCTAATCCGTTATTGACGCTGATGCACGAAAGCGTGGGGAGCAAACAGG	7	0	0	0	0	0	0	0	0	0	0	0	0	0	0	0	0	0	0	0	0	0	0	0	0	0	0	0	0	0	0	0	0	0	0	0	0	0	0	0	0	0	0	0	0	0	0
otu684	Bacteria(1.00),Proteobacteria(1.00),Gammaproteobacteria(1.00),Xanthomonadales(1.00),Xanthomonadaceae(1.00),Luteimonas(0.99),uncultured_bacterium(0.99)	TACGAAGGGTGCAAGCGTTACTCGGAATTACTGGGCGTAAAGCGTGCGTAGGTGGTTCGTTAAGTCTGATGTGAAAGCCCTGGGCTCAACCTGGGAATTGCATTGGATACTGGCGGGCTAGAGTACGGTAGAGGGTGGCGGAATTCCCGGTGTAGCAGTGAAATGCGTAGAGATCGGGAGGAACATCCGTGGCGAAGGCGGCCACCTGGACCAGTACTGACACTGAGGCACGAAAGCGTGGGGAGCAAACAGG	7	0	0	0	0	0	0	0	0	0	0	0	0	0	0	0	0	0	0	0	0	0	0	0	0	0	0	0	0	0	0	0	0	0	0	0	0	0	0	0	0	0	0	0	0	0	0
otu686	Bacteria(1.00),Bacteroidota(1.00),Bacteroidia(1.00),Cytophagales(1.00),Spirosomaceae(1.00),Spirosoma(1.00),uncultured_bacterium(1.00)	TACGGAGGGTGCAAGCGTTGTCCGGATTTATTGGGTTTAAAGGGTGCGTAGGTGGAACTGTAAGTCTGATTTGAAAGCAAGCGGCTTAACCGTTTGATGTGGTTGGAAACTGTGGTTCTTGAATGGGTTGGCGGTAGCCGGAATGGGTCATGTAGCGGTGAAATGCATAGATATGACCCGGAACACCGATTGCGAAGGCAGGCTACTACGACTTGATTGACACTGAGGCACGAGAGCATGGGTAGCGAACAGG	7	0	0	0	0	0	0	0	0	0	0	0	0	0	0	0	2	0	0	0	0	0	0	0	0	0	0	0	0	0	0	0	0	0	0	0	0	0	0	0	0	0	0	0	0	0	0
otu717	Bacteria(1.00),Verrucomicrobiota(1.00),Verrucomicrobiae(1.00),Pedosphaerales(1.00),Pedosphaeraceae(1.00),Pedosphaeraceae(1.00),uncultured_bacterium(0.71)	TACAGAGGTCCCAAGCGTTGTTCGGATTCACTGGGCGTAAAGGGTGCGTAGGTGGCAGGGTAAGTTTGATGTGAAATCTCCGGGCTTAACCCGGAAACTGCATTGAATACTATCCTGCTCGAGGGTTGGAGGGGGGACTGGAATACTTGGTGTAGCAGTGAAATGCGTAGATATCAAGTGGAACACCAGTGGCGAAGGCGAGTCCCTGGACAACTCCTGACACTGAGGCACGAAAGCTAGGGGAGCAAACAGG	7	0	0	0	0	0	0	0	0	0	0	0	0	0	0	0	0	0	0	0	0	0	0	0	0	0	0	0	0	0	0	0	0	0	0	0	0	0	0	0	0	0	0	0	0	0	0
otu013	Bacteria(1.00),Proteobacteria(1.00),Gammaproteobacteria(1.00),Pseudomonadales(1.00),Moraxellaceae(1.00),Enhydrobacter(1.00),Hydra_vulgaris(1.00)	TACAGAGGGTACGGGCGTTAATCGGAATTACTGGGCGTAAAGCGAGTGTAGGTGACTCATTAAGTCACATGTGAAATCCCCGGGCTTAACCTGGGAACTGCATGTGATACTGGTGGTGCTAGAATATGTGAGAGGGAAGTAGAATTCCAGGTGTAGCGGTGAAATGCGTAGAGATCTGGAGGAATACCGATGGCGGAGGCAGCTTCCTGGCATAATATTGACACTGAGATTCGAAAGCGTGGGTAGCAAACAGG	6	0	0	0	0	0	0	0	0	0	0	0	0	0	0	0	0	0	0	0	0	0	0	0	0	0	0	0	0	0	0	0	0	0	0	2	0	0	0	0	0	0	0	0	0	0	0
otu055	Bacteria(1.00),Firmicutes(1.00),Bacilli(1.00),Lactobacillales(1.00),Aerococcaceae(0.98),Aerococcus(0.98),uncultured_bacterium(0.77)	TACGTAGGTGGCAAGCGTTGTCCGGATTTATTGGGCGTAAAGGGAGCGCAGGTGGTTTCTTAAGTCTGATGTGAAAGCCCACGGCTTAACCGTGGAGGGTCATTGGAAACTGGGAAACTTGAGTACAGAAGAGGAATGTGGAACTCCATGTGTAGCGGTGGAATGCGTAGATATATGGAAGAACACCAGTGGCGAAGGCGACATTCTGGTCTGTTACTGACACTGAGGCTCGAAAGCGTGGGGAGCAAACAGG	6	0	0	0	0	0	0	0	0	0	0	0	0	0	0	0	0	0	0	0	0	0	0	0	0	0	0	0	0	0	0	0	0	3	0	0	0	0	0	0	0	0	0	0	0	0	0
otu266	Bacteria(1.00),Bacteroidota(1.00),Bacteroidia(1.00),Chitinophagales(1.00),Chitinophagaceae(1.00),uncultured(0.93),uncultured_Haliscomenobacter(0.06)	TACGGAGGGTGCAAGCGTTATCCGGATTCACTGGGTTTAAAGGGTGCGTAGGCGGGTATGTAAGTCAGTGGTGAAATCTCGAAGCTTAACTTCGAAACTGCCATTGATACTATATATCTTGAATATTGTGGAGGTTTGCGGAATATGTCATGTAGCGGTGAAATGCTTAGATATGACATAGAACACCTATTGCGAAGGCAGCAGGCTACACATATATTGACGCTGAGGCACGAAAGCGTGGGGATCAAACAGG	6	6	0	0	0	0	0	0	0	0	0	0	0	0	0	0	0	0	0	0	0	0	0	0	0	0	0	0	0	0	0	0	0	0	0	0	0	0	0	0	0	0	0	0	0	0	0
otu298	Bacteria(1.00),Deinococcota(1.00),Deinococci(1.00),Deinococcales(1.00),Trueperaceae(1.00),Truepera(1.00),uncultured_bacterium(1.00)	TACGGAGGGTGCAAGCGTTATCCGGAATCACTGGGCGTAAAGGGCGCGTAGGCGGTTTGTTAAGTCCGATGTTAAAGACCGAGGCTCAACCTCGACACGGCGTTGGATACTGGCAAGCTGGACGGTTGGAGAGGAAGGTAGAATTACCAGTGTAGCGGTGGAATGCGTAGATACTGGTAGGAATACCCATTGCGAAGGCAGCCTTCTGGACAACACGTGACGCTGAGGCGCGAAAGTGTGGGGAGCAAACCGG	6	0	0	0	0	0	0	0	0	0	0	0	0	0	0	0	0	0	0	0	0	0	0	0	0	0	0	0	0	0	0	0	0	0	0	0	0	0	0	0	0	0	0	0	0	0	0
otu306	Bacteria(1.00),Firmicutes(1.00)	TACGTAGGTGGCAAGCGTTGTCCGGAATTATTGGGCGTAAAGCGCGCGCAGGTGGGATAATAAGTCTGATGTTAAAGTTCGGGGCTCAACCCCGTGAAGCATTTGGATACTGTTATTCTTGAGTGCAGGAGAGGAAAGTGGAATTCCTAGTGTAGCGGTGAAATGCGTAGATATTAGGAGGAACACCAGTGGCGAAGGCGACTTTCTGGACTGTGTCTGACACTGAGGCGCGAAAGCCAGGGTAGTGAACGGG	6	0	0	0	0	0	0	0	0	0	0	0	0	0	0	0	0	0	0	0	0	0	0	0	0	0	0	0	0	0	0	0	0	0	0	0	0	0	0	0	0	0	0	0	0	0	0
otu365	Bacteria(1.00),Cyanobacteria(1.00),Vampirivibrionia(1.00),Obscuribacterales(1.00),Obscuribacteraceae(1.00),Obscuribacteraceae(1.00),uncultured_bacterium(1.00)	GACGTAGGATGCAAGCGTTGTCCGGATTTATTGGGCGTAAAGAGTTCGTAGGCGGTTTGTTAAGTCTGATGTTAAAGATCGGGGCCCAACCCTGGGAGTGCATTGGATACTGGCAGACTGGAGTGTGGTAGAGGTTAGTGGAATTCCCAGTGTAGCGGTGAAATGCGTAGATATTGGGAAGAACACCAGTGGCGTAGGCGACTAACTGGGCCATAACTGACGCTGAGGAACGAAAGCCAGGGGAGCGAATGGG	6	0	0	0	0	0	0	0	0	0	0	0	0	0	0	0	0	0	0	0	0	0	0	2	0	0	0	0	0	0	0	0	0	0	0	0	0	0	0	0	0	0	0	0	0	0	0
otu404	Bacteria(1.00),Proteobacteria(1.00),Alphaproteobacteria(1.00),Rhizobiales(1.00),Beijerinckiaceae(1.00),Microvirga(1.00),Microvirga_flocculans(0.25)	TACGAAGGGGGCTAGCGTTGTTCGGAATCACTGGGCGTAAAGGGCGCGTAGGCGGCTTTGTAAGTCGGGGGTGAAAGCCTGTGGCTCAACCACAGAATTGCCTTCGATACTGCAGGGCTTGAGACCGGAAGAGGTTAGTGGAACTGCGAGTGTAGAGGTGAAATTCGTAGATATTCGCAAGAACACCAGTGGCGAAGGCGGCTGACTGGTCCGGTTCTGACGCTGAGGCGCGAAAGCGTGGGGAGCAAACAGG	6	0	0	0	0	0	0	0	0	3	0	0	0	0	0	0	0	0	0	0	0	0	0	0	0	0	0	0	0	0	0	0	0	0	0	0	0	0	0	0	0	0	0	0	0	0	0
otu430	Bacteria(1.00),Firmicutes(1.00),Bacilli(1.00),Lactobacillales(1.00),Carnobacteriaceae(1.00),Atopostipes(1.00),uncultured_bacterium(1.00)	TACGTAGGTGACGAGCGTTGTCCGGAATTATTGGGCGTAAAGGGAGCGCAGGCGGTTGGAATAGTCTGATGTGAAAGCCCACGGCTTAACCGTGGAAGGTCATTGGAAACTGTCCAACTTGAATGCAGAAGAGGAGAGTGGAATTCCATGTGTAGCGGTGAAATGCGTAGATATATGGAGGAACACCAGTGGCGAAGGCGACTTTCTGGTCTGTAATTGACGCTGAGGCTCGAAAGCGTGGGTAGCGAACAGG	6	0	0	0	6	0	0	0	0	0	0	0	0	0	0	0	0	0	0	0	0	0	0	0	0	0	0	0	0	0	0	0	0	0	0	0	0	0	0	0	0	0	0	0	0	0	0
otu568	Bacteria(1.00),Bacteroidota(1.00),Bacteroidia(1.00),Bacteroidales(1.00),Muribaculaceae(1.00),Muribaculaceae(1.00),uncultured_bacterium(0.99)	TACGGAGGATGCGAGCGTTATCCGGATTTATTGGGTTTAAAGGGTGCGCAGGCGGTCTGGTAAGTCAGCGGTCAAATAATGGGGCTCAACCCCGTTCAGCCGTTGAAACTGCCGGACTAGAGTGGGCGAGAAGTATGCGGAATGCGTGGTGTAGCGGTGAAATGCATAGATATCACGCAGAACTCCGATTGCGAAGGCAGCATACCGGCGCCCAACTGACGCTCAGGCACGAAAGCGTGGGTATCGAACAGG	6	0	0	0	0	6	0	0	0	0	0	0	0	0	0	0	0	0	0	0	0	0	0	0	0	0	0	0	0	0	0	0	0	0	0	0	0	0	0	0	0	0	0	0	0	0	0
otu570	Bacteria(1.00),Acidobacteriota(1.00),Acidobacteriae(1.00),Subgroup_2(1.00),Subgroup_2(1.00),Subgroup_2(1.00),uncultured_bacterium(1.00)	GACGTAGGGGGCCAGCGTTGCTCGGAATTACTGGGTGTAAAGGGTTCGTAGGCGGTGTGGCAAGTCGGGAGTGAAATCTCTGGGCTCAACCCAGAGTCTGCTTCCGAAACTGCTGTGCTTGAGTGTGGGAGAGGCGCGTGGAATTGCAGGTGTAGCGGTGAAATGCGTAGATATCTGCAGGAACACCCGTGGCGAAAGCGGCGCGCTGGACCACTACTGACGCTGAGGAACGAAAGCTAGGGGAGCAAACAGG	6	0	0	0	0	0	0	0	0	0	0	0	0	0	0	0	0	0	0	0	0	0	0	0	0	0	0	0	0	0	0	0	0	0	0	0	0	0	0	0	0	0	0	0	0	0	0
otu575	Bacteria(1.00),Proteobacteria(1.00),Alphaproteobacteria(1.00),Rickettsiales(1.00),SM2D12(1.00),SM2D12(1.00),uncultured_bacterium(0.95)	TACGAAGGGTGCTAGCGTTGTTCGGAATCACTGGGCGTAAAGCGCGCGTAGGCGGCTTTTCAAGTCAGGGGTGAAATCCCACAGCTCAACTGTGGAACTGCCCTTGAAACTGAGAAGCTAGAGTGTCGGAGGGGATAGCGGAATTGCTAATGTAGAGGTGAAATTCGTAGATATTAGCAGGAACACCGGTGGCGAAGGCGGCTATCTGGACGACAACTGACGCTGAGGCGCGAAAGCGTGGGGATCAAACAGG	6	0	0	0	0	0	0	0	0	0	0	0	0	0	0	0	0	0	0	0	0	0	0	0	0	0	0	0	0	0	0	0	0	0	0	0	0	0	0	0	0	0	0	0	0	0	0
otu576	Bacteria(1.00),Bacteroidota(1.00),Bacteroidia(1.00),Cytophagales(1.00),Spirosomaceae(1.00),Dyadobacter(1.00),uncultured_bacterium(0.92)	TACGGAGGGTGCGAGCGTTGTCCGGATTTATTGGGTTTAAAGGGTGCGTAGGTGGCTGATTAAGTCAGTGGTGAAATACAGCCGCTCAACGGTTGAGGTGCCATTGATACTGATCAGCTTGAAATAATTGGAGGCTGCCGGAATGGATGGTGTAGCGGTGAAATGCATAGATATCATCCAGAACACCGATTGCGAAGGCAGGTGGCTACGATTTATTTGACACTGAGGCACGAAAGCATGGGGAGCAAACAGG	6	0	0	0	0	0	0	0	0	0	0	0	0	0	0	0	0	0	0	0	0	0	0	0	0	0	0	0	0	0	0	0	0	0	0	0	0	0	0	0	0	0	0	0	0	0	0
otu579	Bacteria(1.00),Bacteroidota(1.00)	GACGAAGGATGCAAGCGTTATCCGGATTCATTGGGTTTAAAGGGAGCGTAGGTGGACTGATAAGTCAGTGGTGAAATCTCCGAGCTTAACTCGGAAATTGCCATTGATACTGTTGGTCTTGAGTATAGTTGCCGTTGGCGGAATATGACATGTAGTGGTGAAATACATAGAGATGTCATAGAACACCGATTGCGAAGGCAGCTGACGAAACTATAACTGACACTGAGGCTCGAAAGTGTGGGGATCAAACAGG	6	0	0	0	6	0	0	0	0	0	0	0	0	0	0	0	0	0	0	0	0	0	0	0	0	0	0	0	0	0	0	0	0	0	0	0	0	0	0	0	0	0	0	0	0	0	0
otu581	Bacteria(1.00),Bacteroidota(1.00),Bacteroidia(1.00),Flavobacteriales(1.00),Weeksellaceae(1.00),Bergeyella(0.99),uncultured_Bergeyella(0.19)	TACGGAGGGTGCAAGCGTTATCCGGATTTATTGGGTTTAAAGGGTCCGTAGGCGGGCTAATAAGTCAGTGGTGAAATCCTGCAGCTTAACTGTAGCACTGCCATTGATACTGTTAGTCTTGAGTATATTTGAAGTAGCTGGAATAAGTAGTGTAGCGGTGAAATGCATAGATATTACTTAGAACACCAATTGCGAAGGCAGGTTACTAAGATAAGACTGACGCTGATGGACGAAAGCGTGGGTAGCGAACAGG	6	0	0	0	0	0	0	0	0	0	0	0	0	0	0	0	0	0	0	0	0	0	0	0	0	0	0	0	0	0	0	0	0	0	0	0	0	0	0	0	0	0	0	0	0	0	0
otu590	Bacteria(1.00),Verrucomicrobiota(1.00),Chlamydiae(1.00),Chlamydiales(1.00),Simkaniaceae(0.94),uncultured(0.88),uncultured_Chlamydiales(0.64)	TACGGAGGGTGCAAGCATTAATCGGATTTATTGGGCGTAAAGGGCGCGTAGGCGGGCATGAAAGTCGAGTGTGAAATTCCAAAGCTCAACTTTGGGACTGCATTTGAAACTACAAGTCTAAGAGGAATGGCGGAGAAAATGGAATTCCACATGTAGCGGTGAAATGCGTAGATATGTGGAAGAACACCTGTGGCGAAAGCGGTTTTCTAGCTTATACCTGACGCTGAGGCGTGAGAGCAAGGGGAGCAAACAGG	6	0	0	0	0	0	0	0	0	0	0	0	0	0	0	0	0	0	0	0	0	0	0	0	0	0	0	0	0	0	0	0	0	0	0	0	0	0	0	0	0	0	0	0	0	0	0
otu591	Bacteria(1.00),Bacteroidota(1.00),Bacteroidia(1.00),Cytophagales(1.00),Hymenobacteraceae(1.00),Hymenobacter(1.00),Hymenobacter_xinjiangensis(0.82)	TACGGAGGGTGCAAGCGTTGTCCGGATTTATTGGGTTTAAAGGGTGCGTAGGCGGCCCGTTAAGTCCGGGGTGAAAGCCCACAGCTCAACTGTGGAACTGCCCTGGATACTGGCGGGCTTGAGTCCAGACGAGGTTGGCGGAATGGATGGTGTAGCGGTGAAATGCATAGATACCATCCAGAACCCCGATTGCGAAGGCAGCTGACTAGGCTGGTACTGACGCTGAGGCACGAAAGCGTGGGGAGCGAACAGG	6	0	0	0	0	0	0	0	0	0	0	0	0	0	0	0	0	0	0	0	0	0	0	0	0	0	0	0	0	0	0	0	0	0	0	0	0	0	0	0	0	0	0	0	0	0	0
otu592	Bacteria(1.00),Firmicutes(1.00)	TACGTATGGGGCAAGCGTTATCCGGAATTATTGGGCGTAAAGAGTGCGTAGGTGGTTACCTAAGCGCAAGGTTTAATCTTGAGGCTCAACCTCATTCTGCCTTGCGAACTGGGCTACTTGAGTGCTGGAGGGGAAAGCGGAATTCCCAGTGTAGCGGTGAAATGCGTAGATATTGGGAAGAACACCGGTGGCGAAGGCGGCTTTCTGGACAGTAACTGACACTGAGGCACGAAAGCGTGGGGAGCAAACAGG	6	0	0	0	0	0	0	0	0	0	0	0	0	0	0	0	0	0	0	0	0	0	0	0	0	0	0	0	0	0	0	0	0	0	0	0	0	0	0	0	0	0	0	0	0	0	0
otu595	Bacteria(1.00),Bacteroidota(1.00),Bacteroidia(1.00),Chitinophagales(1.00),Chitinophagaceae(1.00),Aurantisolimonas(1.00),uncultured_bacterium(0.80)	TACGGAGGGTGCAAGCGTTATCCGGATTCACTGGGTTTAAAGGGTGCGTAGGCGGGTAGGTAAGTCAGTGGTGAAATCTTCGAGCTCAACTCGGAAATTGCCGTTGATACTATTTATCTTGAATATCGTTGAGGTTTGCGGAATATGTCATGTAGCGGTGAAATGCTTAGAGATGACATAGAACACCTATTGCGAAGGCAGCAGGCTAAACGAACATTGACGCTGAGGCACGAAAGCGTGGGGATCAAACAGG	6	0	0	0	0	0	0	0	0	0	0	0	2	0	0	0	0	0	0	0	0	0	0	0	0	0	0	0	0	0	0	0	0	0	0	0	0	0	0	0	0	0	0	0	0	0	0
otu599	Bacteria(1.00),Chloroflexi(1.00),Dehalococcoidia(1.00),S085(1.00),S085(1.00),S085(1.00),uncultured_bacterium(1.00)	TACGTAGGTGGCAAGCGTTGTCCGGATTTACTGGGCGTAAAGGGCGTGCAGGCGGTCTGTTAAGTCTAGGGTGAAAGCTCCCGGCTCAACTGGGAGAGGTCCTTGGATACTGGCAGACTTGAGGAGAGTAGAGGAGAGTGGAATTCCCGGTGTAGTGGTGATATGCGTAGATATCGGGAGGAACACCAGTGGCGAAGGCGGCTCTCTGGGCTCTACCTGACGCTGAGACGCGAAAGCGTGGGGAGCGAACCGG	6	0	0	0	0	0	0	0	0	0	0	0	0	0	0	0	0	0	0	0	0	0	0	0	0	0	0	0	0	0	0	0	0	0	0	0	0	0	0	0	0	0	0	0	0	0	0
otu662	Bacteria(1.00),Bacteroidota(1.00),Bacteroidia(1.00),Sphingobacteriales(1.00),Sphingobacteriaceae(1.00),Mucilaginibacter(1.00),uncultured_bacterium(0.80)	TACGGAGGATCCAAGCGTTATCCGGATTTATTGGGTTTAAAGGGTGCGTAGGTGGCCTATTAAGTCAGGGGTGAAAGACGGTAGCTTAACTATCGCAGTGCCTTTGATACTGATGGGCTTGAATACAGTTGAAGTAGGCGGAATGTGACAAGTAGCGGTGAAATGCATAGATATGTCACAGAACACCGATTGCGAAGGCAGCTTACTAAAGTGTGATTGACACTGAGGCACGAAAGCGTGGGGATCAAACAGG	6	0	0	0	0	0	0	0	0	0	0	0	0	0	0	0	0	0	0	4	0	0	0	0	0	0	0	0	0	0	0	0	0	0	0	0	0	0	0	0	0	0	0	0	0	0	0
otu669	Bacteria(1.00),Actinobacteriota(1.00),Actinobacteria(1.00),Actinomycetales(1.00),Actinomycetaceae(1.00),Actinomyces(1.00),uncultured_bacterium(0.59)	TACGTAGGGCGCGAGCGTTGTCCGGAGTTACTGGGCGTAAAGGGCTTGTAGGCGGCTGGTCGCGTCCGCCGTGAAATCCCCTGGCTCAACCGGGGGCGTGCGGTGGGTACGGGCCGGCTTGAGTGCGGTAGGGGAGGCTGGAACTCCTGGTGTAGCGGTGGAATGCGCAGATATCAGGAAGAACACCGGTGGCGAAGGCGGGTCTCTGGGCCGTTACTGACGCTGAGGAGCGAGAGCGTGGGGAGCGAACAGG	6	0	0	0	0	0	0	0	0	0	0	0	0	0	0	0	0	0	0	0	0	0	0	0	0	0	0	0	0	0	0	0	0	0	0	0	0	0	0	0	0	0	0	0	0	0	0
otu692	Bacteria(1.00),Verrucomicrobiota(1.00),Chlamydiae(1.00),Chlamydiales(1.00),Simkaniaceae(1.00),CandidatuRhabdochlamydia(1.00),CandidatuRhabdochlamydia(0.93)	TACGGAGGGTGCAAGCATTAATCGGAATTATTGGGCGTAAAGGGCGCGTAGGCGGGATTAAAAGTCAGATGTGAAATTCCGAAGCTCAACTTCGGAGCCGCATTTGAAACTGCAATTCTTGAGGAATGGCGGAGGAAACGGAATTCCACATGTAGCGGTGAAATGCGTAGATATGTGGAAGAACACCTGTGGCGAAAGCGGTTTCCTAGCTTTTACCTGACGCTGAGGCGCGAGAGCAAGGGGAGCAAACAGG	6	0	0	0	0	0	0	0	0	0	0	0	0	0	0	0	0	0	0	0	0	0	0	0	0	0	0	0	0	0	0	0	0	0	0	0	0	0	0	0	0	0	0	0	0	0	0
otu698	Bacteria(1.00),Proteobacteria(1.00),Alphaproteobacteria(1.00),Rhizobiales(1.00),Beijerinckiaceae(0.96),Methylocapsa(0.01),uncultured_bacterium(0.78)	TACGAAGGGGGCTAGCGTTGTTCGGAATCACTGGGCGTAAAGCGCACGTAGGCGGATCTTTAAGTCAGAGGTGAAATCCCAAGGCTCAACCTTGGAACTGCCTTTGATACTGGGGATCTTGAGTCCGGGAGAGGTGAGTGGAACTGCGAGTGTAGAGGTGAAATTCGTAGATATTCGCAAGAACACCAGTGGCGAAGGCGGCTCACTGGCCCGGTACTGACGCTGAGGTGCGAAAGCGTGGGGAGCAAACAGG	6	0	0	0	0	0	0	0	0	0	0	0	0	0	0	0	0	0	0	0	0	0	0	0	0	0	0	0	0	0	0	0	0	0	0	0	0	0	0	0	0	0	0	0	0	0	0
otu758	Bacteria(1.00),Fusobacteriota(1.00),Fusobacteriia(1.00),Fusobacteriales(1.00),Leptotrichiaceae(1.00),Leptotrichia(1.00),uncultured_bacterium(0.78)	TACGTATGTCGCAAGCGTTATCCGGAATTATTGGGCATAAAGGGCATCTAGGCGGCCAGACAAGTCTGGGGTGAAAACTTGCGGCTCAACCGCAAGCCTGCCCTGGAAACTGTTTGGCTAGAGTGCTGGAGAGGTGGACGGAACTGCACGAGTAGAGGTGAAATTCGTAGATATGTGCAGGAATGCCGATGATGAAGATAGTTCACTGGACGGCAACTGACGCTGAAGTGCGAAAGCTGGGGGAGCGAACAGG	6	0	0	0	0	0	0	0	0	0	0	0	0	0	0	0	0	0	0	0	0	0	0	0	0	0	0	0	0	0	0	0	0	0	0	0	0	0	0	0	0	0	0	0	0	0	0
otu826	Bacteria(1.00),Actinobacteriota(1.00),Thermoleophilia(1.00),Gaiellales(1.00),Gaiellaceae(0.94),Gaiella(0.94),actinobacteriuWWH12(0.51)	TACGTAGGGGGCAAGCGTTGTCCGGATTCATTGGGCGTAAAGAGCGTGTAGGCGGCCAGGTAGGTCGGTTGTGAAAACTGGAGGCTCAACCTTCAGAGGTCGACCGAAACCATCTGGCTAGAGTCCGGGAGAGGAGAGTGGAATTCCTGGTGTAGCGGTGAAATGCGCAGATATCAGGAAGAACACCCGTGGCGAAAGCGGCTCTCTGGAACGGTACTGACGCTGAGACGCGAAAGCGTGGGGAGCGAACAGG	6	0	0	0	0	0	0	0	0	0	0	0	0	0	0	0	0	0	0	0	0	0	0	0	0	0	0	0	0	0	0	0	0	0	0	0	0	0	0	0	0	0	0	0	0	0	0
otu213	Bacteria(1.00),Bacteroidota(1.00),Bacteroidia(1.00),Chitinophagales(1.00),Chitinophagaceae(1.00),Aurantisolimonas(1.00),uncultured_bacterium(0.54)	TACGGAGGGTGCGAGCGTTATCCGGATTTACTGGGTTTAAAGGGGGCGCAGGCGGGCCTGTAAGTCAGTGGTGAAATACTTGGGCTCAACCCGGGAACTGCCATTGATACTATAGGCCTTGAGTGACGTTGAGGTTTGCGGAATGGGTCATGTAGCGGTGAAATGCATAGATATGACCCGGAACACCTATTGCGAAGGCAGCAGGCTAAACGTATACTGACGCTGAGGCCCGAAAGCGTGGGGATCAAACAGG	5	0	0	0	0	0	0	0	0	0	0	0	0	0	0	0	0	0	0	0	0	0	0	0	0	0	0	0	0	0	0	0	0	0	0	0	0	0	0	0	0	0	0	0	0	0	0
otu307	Bacteria(1.00),Firmicutes(1.00),Bacilli(1.00),Staphylococcales(1.00),Staphylococcaceae(1.00),Nosocomiicoccus(0.99),uncultured_bacterium(1.00)	TACGTAGGTGGCAAGCGTTATCCGGAATTATTGGGCGTAAAGCGCGCGTAGGCGGCGAGATTAGTCTGATGTGAAAGCCCCCGGCTCAACCGGGGAAGGTCATTGGAAACTGTTTCGCTTGAGTGCAGAAGAGGAGAGTGGAATTCCATGTGTAGCGGTGAAATGCGCAGAGATATGGAGGAACACCAGTGGCGAAGGCGGCTCTCTGGTCTGCAACTGACGCTGATGTGCGAAAGCGTGGGGATCAAACAGG	5	0	0	0	0	0	0	0	0	0	0	0	0	0	0	0	0	0	0	0	0	0	0	0	0	0	0	0	0	0	0	0	0	0	0	0	0	0	0	0	0	0	0	0	0	0	0
otu345	Bacteria(1.00),Actinobacteriota(1.00),Actinobacteria(1.00),Micrococcales(1.00),Brevibacteriaceae(1.00),Brevibacterium(1.00),Brevibacteriuepidermidis(1.00)	TACGTAGGGTACAAGCGTTGTCCGGAATTATTGGGCGTAAAGAGCTCGTAGGTGGTTGGTCACGTCTGCTGTGGAAACGCAACGCTTAACGTTGCGCGTGCAGTGGGTACGGGCTGACTAGAGTGCAGTAGGGGAGTCTGGAATTCCTGGTGTAGCGGTGAAATGCGCAGATATCAGGAGGAACACCGGTGGCGAAGGCGGGACTCTGGGCTGTAACTGACACTGAGGAGCGAAAGCATGGGGAGCGAACAGG	5	0	0	0	0	0	0	0	0	0	0	0	0	0	0	0	0	0	0	0	0	0	0	0	0	0	0	0	0	0	0	0	0	0	0	0	0	0	0	0	0	0	0	0	0	0	0
otu384	Bacteria(1.00),Aquificota(1.00),Aquificae(1.00),Aquificales(1.00),Aquificaceae(1.00),Hydrogenobacter(0.92),Hydrogenobacter_sp.(0.92)	TACGTAGGTCCCGAGCGTTGCGCGAATTCACTGGGCGTAAAGCGTCCGCAGCCGGATGGGTAAGCGGTTCGTCAAAGCCCACCGCTCAACGGTGGAAAGGCGTACCGAACTGCCCATCTTGAGGCACGCTCAGGCAGGCGGAATTCCCGGTGTAGCGGTGAAATGCGTAGATATCGGGAGGAACACCGAAGGCGAAGGCAGCCTGCTGGGGCTGTTCTGACGGTCAGGGACGAAAGCTGGGGGAGCAAACCGG	5	0	0	0	0	0	0	0	0	0	0	0	0	0	0	0	0	0	0	0	0	0	0	0	0	0	0	0	0	0	0	0	0	0	0	0	0	0	0	0	0	0	0	0	0	0	0
otu498	Bacteria(1.00),Bacteroidota(1.00),Bacteroidia(1.00),Cytophagales(1.00),Spirosomaceae(1.00),uncultured(1.00),uncultured_bacterium(1.00)	TACGGAGGGTGCAAGCGTTGTCCGGATTTATTGGGTTTAAAGGGTGCGTAGGTGGTATTGTAAGTCTGGTTTGAAAGCTGGTCGCTTAACGATCAGATGTGGCTGGAAACTGCGGTACTTGAATGGATTGGCGGTAGCCGGAATGGGTCATGTAGCGGTGAAATGCATAGATATGACCCGGAACACCGATTGCGAAGGCAGGCTACTACGATTTGATTGACACTGAGGCACGAGAGCATGGGTAGCGAACAGG	5	0	0	0	0	0	0	0	0	0	0	0	0	0	0	0	0	0	0	3	2	0	0	0	0	0	0	0	0	0	0	0	0	0	0	0	0	0	0	0	0	0	0	0	0	0	0
otu605	Bacteria(1.00),Armatimonadota(1.00),Armatimonadia(1.00),Armatimonadales(1.00),Armatimonadales(1.00),Armatimonadales(1.00),uncultured_bacterium(1.00)	TACGTAGGGGGCGAGCGTTGTCCGAAGTTACTGGGCGTAAAGCGCGCGTAGGCGGCTTCTTAAGTCTGGGGTGAAAGGTTCAACGCTTAACGTGAACAGTGCCTTGGATACTGGGAAGCTTGAGTGTGGCAGAGGATAGTGGAATGACTGGTGTAGCGGTGAAATGCGTAGATATCAGTCGGAACACCCATGGCGAAGGCAGCTATCTGGGCTAACACTGACGCTGAGGTGCGAAAGCGTGGGGAGCAAACGGG	5	0	0	0	0	0	0	0	0	0	0	0	0	0	0	0	0	0	0	0	0	0	0	0	0	0	0	0	0	0	0	0	0	0	0	0	0	0	0	0	0	0	0	0	0	0	0
otu606	Bacteria(1.00),Actinobacteriota(1.00),Thermoleophilia(1.00),Gaiellales(1.00),uncultured(1.00),uncultured(1.00),uncultured_bacterium(0.31)	TACGTAGGGGGCAAGCGTTGTCCGGATTTATTGGGCGTAAAGAGCGTGTAGGCGGCCAGACAGGTCAGCTGTGAAAACTCGAGGCTCAACCTCGAGACGTCGGTTGAAACCGTTTGGCTAGAGTCCGGAAGAGGAGAGTGGAATTCCCGGTGTAGCGGTGAAATGCGCAGATATCGGGAAGAACACCCGTGGCGAAGGCGGCTCTCTGGGACGGTACTGACGCTGAGACGCGAAAGCGTGGGGAGCGAACAGG	5	0	0	0	0	0	0	0	0	0	0	0	0	0	0	0	0	0	0	0	0	0	0	0	0	0	0	0	0	0	0	0	0	0	0	0	0	0	0	0	0	0	0	0	0	0	0
otu607	Bacteria(1.00),Verrucomicrobiota(1.00),Chlamydiae(1.00),Chlamydiales(1.00),Parachlamydiaceae(0.98),CandidatuProtochlamydia(0.90),CandidatuProtochlamydia(0.17)	TACGGAGGGTGCAAGCATTAATCGGATTTATTGGGCGTAAAGGGCGCGTAGGCGGAAGAACAAGTCAGATGTGAAATCCTGGGGCTCAACCTCAGAACTGCATTTGAAACTGTTTTTCTAGAGGGTAGGCGGAGAAAACGGAATTCCACAAGTAGCGGTGAAATGCGTAGATATGTGGAAGAACACCGGTGGCGAAGGCGGTTTTCTAGCTTACTCCTGACGCTGAGGCGCGAAAGCAAGGGGATCAAACAGG	5	0	0	0	0	0	0	0	0	0	0	0	0	0	0	0	0	0	0	0	0	0	0	0	0	0	0	0	0	0	0	0	0	0	0	0	0	0	0	0	0	0	0	0	0	0	0
otu608	Bacteria(1.00),Firmicutes(1.00),Clostridia(1.00),Clostridiales(1.00),Clostridiaceae(0.93),Clostridiusensu_stricto_10(0.76),uncultured_bacterium(0.59)	TACGTAGGTGGCAAGCGTTGTCCGGAATTACTGGGCGTAAAGGATGCGTAGGCGGATGCTTAAGTCAGATGTGAAAATCCCGGGCTTAACTTGGGAACTGCATTTGAAACTGGGCATCTAGAGTGCAGGAGAGGAGAGTGGAATTCCTAGTGTAGCGGTGAAATGCGTAGAGATTAGGAAGAACACCAGTGGCGAAGGCGGCTCTCTGGACTGTAACTGACGCTGAGGCATGAAAGCGTGGGGAGCAAACAGG	5	0	0	0	0	0	0	0	0	0	0	0	0	0	0	0	0	0	0	0	0	0	0	0	0	0	0	0	0	0	0	0	0	0	0	0	0	0	0	0	0	0	0	0	0	0	0
[truncated: 233 more rows]
[truncated: 260 more columns]

## Sheet: S6 V4_zOTU
Table S6. zOTU table for the V4 region of 16S rRNA gene for 306 Macrosteles specimens
[truncated: 1,416 more rows]
[truncated: 261 more columns]

## Sheet: S7 V1V2_OTU
Table S7. OTU table for the V1-V2 region of 16S rRNA gene for 229 Macrosteles specimens
[truncated: 157 more rows]
[truncated: 183 more columns]

## Sheet: S8 V1V2_zOTU
Table S8. zOTU table for the V1-V2 region of 16S rRNA gene for 229 Macrosteles specimens
[truncated: 495 more rows]
[truncated: 184 more columns]

## Sheet: S9 V1V2_V4 comparison
Table S9. The comparison of bacterial clades identified in data for two different regions of 16S rRNA gene for 229 Macrosteles samples
[truncated: 53 more rows]

[truncated: 2 more sheets: S10 Relative abundance for top , S11 Bray_permutation]
